# Supplementary material for: Starvation causes changes in the intestinal transcriptome and microbiome that are reversed upon refeeding
Source: BMC Genomics. 2022 Mar 22;23:225. doi: 10.1186/s12864-022-08447-2 (PMC8941736; doi:10.1186/s12864-022-08447-2)
Supplement: Supplementary file 1 — Additional file 1. [file 12864_2022_8447_MOESM1_ESM.xlsx]

## Sheet: Sheet1
Table S1: Genus-level taxa that reached a logarithmic LDA score of 2.0 using LEfSe
Genus	FedStarved	TimeFedStarved	LDA
Acinetobacter	fed	1S	3.10427
Acinetobacter	fed	21S	3.31008
Acinetobacter	starved	21R	2.61584
Aeromonas	fed	7S	4.01257
Aeromonas	fed	21S	4.00006
Aeromonas	starved	1R	3.99516
Aeromonas	starved	3R	4.29032
Alsobacter	fed	21R	2.03435
Aquicella	fed	7R	2.00988
Aquicella	fed	21R	2.2636
Bacteroides	fed	3S	3.10834
Bdellovibrio	fed	1R	2.91522
Bdellovibrio	fed	7R	2.8691
Blastopirellula	starved	3S	3.06772
Blastopirellula	fed	7R	3.02214
Bosea	starved	1S	3.1533
Bosea	fed	3S	3.07256
Bosea	fed	1R	2.33984
Bosea	starved	3R	2.82787
Bosea	starved	7R	2.44048
Bradyrhizobium	starved	1S	3.73651
Bradyrhizobium	starved	3S	4.48153
Brevibacillus	starved	21S	3.01702
Brevibacterium	fed	1R	2.37124
Brevibacterium	fed	3R	2.95286
Brevinema	starved	1R	3.11189
Brevinema	starved	3R	3.18588
Caldibacillus	starved	21R	2.42047
Candidatus_Alysiosphaera	fed	7R	2.25069
Candidatus_Alysiosphaera	fed	21R	2.68422
Candidatus_Bealeia	starved	7S	3.37717
Candidatus_Bealeia	starved	21S	3.561
Candidatus_Berkiella	starved	3S	3.14599
Candidatus_Berkiella	fed	21S	3.94061
Candidatus_Berkiella	fed	1R	2.50502
Candidatus_Berkiella	fed	21R	2.65047
Candidatus_Ovatusbacter	starved	21R	3.20669
Cerasibacillus	starved	21R	2.05977
Cetobacterium	fed	3S	5.00552
Cetobacterium	fed	21S	4.72838
Cetobacterium	starved	3R	5.09822
Cetobacterium	starved	7R	4.75598
Chitinibacter	fed	21S	3.69663
Chitinibacter	fed	1R	3.94669
Chitinibacter	fed	3R	4.21503
Chitinibacter	fed	7R	3.76963
Chitinivorax	fed	3S	3.25975
Chitinivorax	starved	7R	2.34117
Chloronema	starved	21R	2.21642
Chthoniobacter	fed	21R	2.17575
Citrobacter	fed	7S	3.19586
Citrobacter	fed	21S	3.42606
Citrobacter	starved	3R	2.59946
Citrobacter	starved	7R	2.4904
CL500_29_marine_group	fed	1R	2.96547
Cloacibacterium	starved	1S	3.68017
Cloacibacterium	fed	3S	3.29066
Cloacibacterium	starved	21R	3.72675
Clostridium_sensu_stricto_3	fed	21R	2.25896
Clostridium_sensu_stricto_7	starved	21R	2.59746
Conexibacter	starved	7S	3.26356
Conexibacter	fed	3R	3.1456
Corynebacterium_1	starved	3S	2.89165
Crenobacter	fed	3S	3.8288
Crenobacter	fed	21S	3.40421
Crenobacter	fed	1R	3.08771
Crenobacter	fed	3R	3.2153
Crenobacter	starved	21R	3.6602
Cupriavidus	starved	21S	3.71042
Cutibacterium	starved	3S	2.96917
Cutibacterium	starved	7S	3.05649
Cytophaga	starved	21R	2.1421
Dechloromonas	fed	3S	3.17889
Dechloromonas	starved	3R	2.99952
Dechloromonas	starved	7R	2.85306
Defluviimonas	starved	1S	3.24573
Defluviimonas	fed	3S	3.57621
Defluviimonas	fed	1R	2.36369
Defluviimonas	fed	3R	3.55806
Delftia	starved	21S	3.71128
Dielma	fed	21R	2.35497
Dinghuibacter	fed	7R	2.12913
Ellin6067	starved	3S	3.19177
Enhydrobacter	starved	3S	2.96288
Enterococcus	fed	1S	3.37747
Enterococcus	fed	3S	3.4361
Enterococcus	fed	7S	3.19435
Enterococcus	starved	1R	2.42416
Exiguobacterium	fed	1S	4.65593
Exiguobacterium	fed	7S	4.20042
Exiguobacterium	fed	21S	4.35157
Exiguobacterium	starved	21R	4.61298
Fictibacillus	fed	21S	3.02711
Fimbriiglobus	starved	1S	3.43652
Fimbriiglobus	fed	3R	3.19248
Fimbriiglobus	fed	7R	2.07651
Flavihumibacter	starved	21R	2.35116
Flavobacterium	fed	1S	3.00843
Flavobacterium	fed	3S	3.08972
Fluviicoccus	starved	7S	3.15445
Fluviicola	fed	3S	3.52589
Fodinicola	fed	1R	2.39801
Fodinicola	fed	7R	2.64297
Ga0074140	fed	7R	2.56249
Ga0074140	fed	21R	4.06154
Gemmata	starved	3S	3.07907
Gemmata	fed	21S	3.4989
Gemmata	fed	1R	3.34411
Gemmobacter	fed	7S	3.2898
Gemmobacter	fed	21S	3.53974
Gemmobacter	fed	1R	3.58494
Gemmobacter	fed	3R	3.05445
Gemmobacter	fed	7R	3.88045
Geobacillus	starved	21R	2.18792
Glutamicibacter	starved	1S	3.29584
Glutamicibacter	starved	3S	3.91705
Glutamicibacter	fed	7S	3.41225
Glutamicibacter	fed	21S	3.77887
Glutamicibacter	fed	1R	3.78377
Glutamicibacter	fed	7R	4.09888
Glutamicibacter	starved	21R	3.60503
Halomonas	starved	1S	4.31952
Halomonas	starved	3S	4.88045
Halomonas	starved	7S	4.75616
Halomonas	starved	21S	4.51959
Halomonas	fed	21R	4.57511
Herpetosiphon	starved	3S	2.87988
Hyphomicrobium	starved	3S	2.93607
Hyphomicrobium	fed	7R	2.40286
Iamia	fed	1R	2.59469
IMCC26207	fed	21S	4.03707
IMCC26207	fed	1R	2.65766
Klebsiella	starved	3S	2.98808
Kurthia	starved	21R	2.01895
Lactobacillus	fed	21S	2.98435
Legionella	fed	1R	2.27252
Legionella	fed	21R	2.49272
Macellibacteroides	starved	7R	3.56894
Macellibacteroides	starved	21R	3.67186
Methylobacterium	fed	1R	2.89681
Micrococcus	starved	1R	2.67991
Mycobacterium	starved	3S	3.71581
Mycoplasma	fed	21R	2.54731
Nakamurella	fed	21R	2.13019
Neochlamydia	fed	21S	3.18306
Neochlamydia	fed	1R	2.49535
Niveibacterium	fed	3S	3.1933
Nocardia	starved	3S	3.94076
Nocardioides	starved	21S	3.1393
Nocardioides	fed	3R	2.58028
Nordella	fed	7R	2.18137
Oceanobacillus	starved	21R	2.21433
OLB12	fed	7R	2.45823
OLB12	starved	21R	2.70893
OM60_NOR5__clade	fed	21R	2.58885
Paraclostridium	fed	1S	4.25552
Paraclostridium	fed	3S	3.76034
Paraclostridium	fed	7S	2.95946
Paraclostridium	fed	21S	3.76663
Paraclostridium	fed	1R	3.43575
Paucibacter	fed	3S	3.81833
Paucibacter	fed	1R	2.6682
Paucibacter	fed	7R	3.54901
Pedomicrobium	fed	1R	2.19642
Pelomonas	starved	21R	2.39179
Peptoniphilus	fed	21S	3.17373
Peptostreptococcus	fed	7S	3.05467
Peptostreptococcus	fed	21S	3.09964
Peptostreptococcus	starved	21R	2.77906
Perlucidibaca	fed	3R	3.44383
Phreatobacter	fed	3S	3.11003
Phreatobacter	fed	7S	3.13277
Phreatobacter	fed	1R	2.51716
Pirellula	fed	1R	2.9178
Pirellula	fed	3R	3.32583
Pirellula	fed	7R	2.8494
Pirellula	fed	21R	3.22299
Planctopirus	starved	3S	3.44754
Planctopirus	fed	1R	2.44629
Planctopirus	fed	3R	3.39568
Planctopirus	fed	7R	2.09767
Planococcus	fed	1S	3.07389
Planococcus	fed	7S	3.23803
Planococcus	fed	3R	3.31844
Planococcus	fed	7R	3.50715
Planococcus	starved	21R	3.02672
Plesiomonas	fed	1S	4.52834
Plesiomonas	fed	3S	4.59201
Plesiomonas	starved	7S	3.98769
Plesiomonas	fed	21S	4.2881
Plesiomonas	fed	1R	4.67408
Plesiomonas	fed	3R	4.61406
Polymorphobacter	fed	7R	2.43354
Polymorphobacter	fed	21R	3.28183
Pseudarthrobacter	starved	21R	2.12779
Pseudomonas	fed	1S	3.28198
Pseudomonas	fed	3S	3.92761
Pseudomonas	fed	1R	2.58942
Pseudomonas	starved	3R	3.75307
Pseudonocardia	starved	21S	3.14928
Psychrobacter	fed	1S	3.53954
Psychrobacter	starved	21R	2.65917
Renibacterium	starved	21R	2.0617
Reyranella	fed	1R	2.61919
Reyranella	starved	7R	2.78917
Rheinheimera	starved	3S	2.93583
Rhizobacter	fed	7R	2.37252
Rhizobacter	fed	21R	2.4073
Rhodobacter	starved	3R	3.09766
Rhodobacter	starved	7R	2.40315
Rhodovastum	fed	21R	2.36912
Roseomonas	starved	1S	3.38622
Rubrivivax	fed	7R	2.4977
Rubrivivax	fed	21R	2.3645
SH_PL14	fed	1R	2.5031
SH_PL14	fed	7R	2.37956
SH_PL14	fed	21R	2.36464
Shewanella	fed	1S	4.25134
Shewanella	fed	7S	3.94371
Shewanella	starved	21S	4.06894
Shewanella	starved	1R	2.43779
Shewanella	starved	21R	3.67077
Shinella	fed	3S	3.16593
Singulisphaera	fed	7R	2.19897
Sphingomonas	starved	21S	3.47355
Sporolactobacillus	starved	21R	2.34131
Staphylococcus	starved	3S	3.19082
Staphylococcus	starved	7S	3.03457
Starkeya	starved	21S	3.98612
Starkeya	fed	1R	2.42005
Starkeya	starved	7R	3.37359
Streptococcus	fed	21S	2.96437
Streptococcus	starved	21R	3.18162
Tabrizicola	fed	1R	2.69388
Tabrizicola	starved	3R	2.92197
Tabrizicola	starved	21R	2.85111
Telmatocola	fed	1R	2.99699
Telmatocola	fed	7R	2.64846
Telmatocola	fed	21R	2.36592
Vagococcus	fed	21S	2.89214
Vagococcus	starved	21R	2.60103
Verruc_01	fed	21R	2.37642
Vibrio	fed	1S	3.59692
Vibrio	starved	3S	4.84001
Vibrio	starved	21S	5.22198
Vibrio	starved	1R	4.80896
Vibrio	fed	7R	4.86394
Vibrio	fed	21R	4.30217
W5053	starved	21R	2.59341
Zooshikella	starved	3S	2.85471
Zooshikella	starved	7S	3.11059
ZOR0006	fed	3S	4.12168
ZOR0006	fed	3R	4.30113
