# Supplementary material for: Starvation causes changes in the intestinal transcriptome and microbiome that are reversed upon refeeding
Source: BMC Genomics. 2022 Mar 22;23:225. doi: 10.1186/s12864-022-08447-2 (PMC8941736; doi:10.1186/s12864-022-08447-2)
Supplement: Supplementary file 2 — Additional file 2. [file 12864_2022_8447_MOESM2_ESM.xlsx]

## Sheet: Sheet1
Table S2: Bacterial phyla or orders that were significantly correlated with SL after Bonferroni correction
Taxonomic Level	Taxon	R-squared
Order	Actinobacteria	0.17
	Bacteroidetes	-0.21
	Chlamydiae	0.24
Phylum	Bacteroidales	-0.21
	Chlamydiales	0.22
	Isosphaerales	0.17
	Legionellales	0.25
	Opitutales	0.20
	Pirellulales	0.23
	Planctomycetales	0.18
	Rhodobacterales	0.29
	Sphingomonadales	0.21
	Steroidobacterales	0.19
