# Supplementary material for: Starvation causes changes in the intestinal transcriptome and microbiome that are reversed upon refeeding
Source: BMC Genomics. 2022 Mar 22;23:225. doi: 10.1186/s12864-022-08447-2 (PMC8941736; doi:10.1186/s12864-022-08447-2)
Supplement: Supplementary file 3 — Additional file 3. [file 12864_2022_8447_MOESM3_ESM.xlsx]

## Sheet: Table S3A. DESeq2 results
Table S3A. DESeq2 results
		DESeq2 output																													Average counts across replicates
		Log2fold changes in expression (Starved/Fed)			Adjusted p-values from DESeq2			Counts used as DESeq2 input																							Fed			Starved
Ensembl ID	Gene Symbol	3dpS_log2	21dpS_log2	3dpR_log2	3dpS_pADJ	21dpS_pADJ	3dpR_pADJ	3dpS_Fed1_Gut1	3dpS_Fed2_Gut2	3dpS_Fed2_Gut3	3dpS_Sta1_Gut1	3dpS_Sta1_Gut2	3dpS_Sta2_Gut2	3dpS_Sta2_Gut3	21dpS_Fed1_Gut1	21dpS_Fed1_Gut3	21dpS_Fed2_Gut1	21dps_Fed2_Gut3	21dpS_Sta1_Gut2	21dpS_Sta1_Gut2	21dpS_Sta2_Gut2	21dpS_Sta2_Gut3	3dpR_Fed1_Gut2	3dpR_Fed1_Gut3	3dpR_Fed2_Gut2	3dpR_Fed2_Gut2	3dpR_Sta1_Gut1	3dpR_Sta1_Gut3	3dpR_Sta2_Gut2	3dpR_Sta2_Gut1	3dpS-Fed	21dpS-Fed	3dpR-Fed	3dpS-Sta	21dpS-Sta	3dpR-Sta
ENSDARG00000094426	her4.2	NA	NA	NA	NA	NA	NA	1.14365e-06	3.11874e-06	0.0392124	9.96751e-06	0.06143	0	0	0.0341215	0	0.0641158	0	1.19332e-08	0	0	0	0.055423	0	0	0	0	0	0.0601615	0	0.0130722	0.0245593	0.0138558	0.01536	2.9833e-09	0.0150404
ENSDARG00000078339	CT573264.2	NA	NA	NA	NA	NA	NA	3.7784e-09	0.0328116	0	1.98473e-06	0	1.48151e-08	0	0	9.34983e-05	0	0	0	0	2.82889e-09	0	0	0	0	5.52134e-10	0	0.0257224	0	0	0.0109372	2.33746e-05	1.38033e-10	4.99886e-07	7.07223e-10	0.0064306
ENSDARG00000101497	znf1047	NA	NA	NA	NA	NA	NA	0	0	2.56591	1.27754	0	2.30552	0	2.60759	0.564871	1.20004	1.71374	0	0	0.000457255	0	0	1.17297	0	0	0	0.26625	0	0	0.855303	1.52156	0.293243	0.895765	0.000114314	0.0665625
ENSDARG00000105385	#N/A	NA	NA	NA	NA	NA	NA	3.96359e-06	0	0.29166	9.17345e-06	0.308534	0.0765952	0	6.38709e-06	0	0	0.0580916	3.7823e-06	0	1.3621e-06	0	0	0.0508251	5.69185e-06	0.105824	0.0789162	1.78221e-06	0	0	0.0972213	0.0145245	0.0391637	0.0962846	1.2861e-06	0.0197295
ENSDARG00000105253	CR847936.14	NA	NA	NA	NA	NA	NA	0	0	0	0	0	0	0	0	0.337209	0	0	0	0	0	0.000526628	0	0	0	0	0	0	0	0	0	0.0843022	0	0	0.000131657	0
ENSDARG00000101665	pcdh1g11	NA	NA	NA	NA	NA	NA	0	0.0462114	0	0	0	0	0.0495394	0	0	0	0.0830257	0	0	0.000157499	0	0.0636249	0.0743828	0.0500396	0	0.0614859	0	0.105038	0	0.0154038	0.0207564	0.0470118	0.0123848	3.93747e-05	0.041631
ENSDARG00000076778	si:ch73-343l4.5	NA	NA	NA	NA	NA	NA	0	0	0.270153	1.23389	0	0	0	0.000146859	0.879454	0	0	0.00215385	0	0	0	0	0.65965	0	0	0.954318	0	0	0	0.090051	0.2199	0.164912	0.308472	0.000538463	0.238579
ENSDARG00000104866	CR387987.1	NA	NA	NA	NA	NA	NA	0	0	0	0	0.315503	0	0	0.15597	0	0	0.320621	0	0	0.00192571	0	0	0	0	0	0.510235	0	0	0	0	0.119148	0	0.0788757	0.000481427	0.127559
ENSDARG00000033999	cyp26a1	-0.0540235	-1.99665	-0.0342128	NA	5.15858e-05	NA	0.79355	1.2943	1.19982	0.398971	0.544252	0.396946	0.185364	126.813	217.979	24.653	210.247	1.42959	0.86837	0.653351	0.556314	5.04675	8.23295	4.08654	4.60244	17.1293	16.3821	7.32416	2.48155	1.09589	144.923	5.49217	0.381383	0.876906	10.8293
ENSDARG00000016825	vtg6	0.644853	-0.364089	-0.0873234	NA	0.0680849	NA	9.0985	0.317232	0.0460937	0.153455	369.374	66.5918	46.5901	341.549	1193.19	0.745668	1213.09	0.406159	26.3974	0.0597949	0.120019	0.711477	228.193	4.24308	1751.81	18.9546	280.816	0.476156	0.43308	3.15394	687.144	496.239	120.677	6.74584	75.17
ENSDARG00000099419	ME1 (2 of 2)	#N/A	#N/A	#N/A	#N/A	#N/A	#N/A	0.509248	0	0	0	3.96245	13.3112	4.06927	57.0895	0.147677	0.821127	38.8529	1.12701	0	0	0	30.4486	0	29.3593	0.000602189	30.9842	29.846	2.26426	2.4397	0.169749	24.2278	14.9521	5.33573	0.281753	16.3835
ENSDARG00000100986	INHBE	-0.0540235	NA	NA	NA	NA	NA	0	0.357129	0	0.0532283	0	0.0458971	0.0459274	0.162722	0.343311	3.2308	0	0	0.0470652	0	0	0.216123	0.046726	0.145262	0.0609492	0.0604236	0	0	0	0.119043	0.934208	0.117265	0.0362632	0.0117663	0.0151059
ENSDARG00000103762	rln1	NA	NA	NA	NA	NA	NA	0.466396	0.34114	0	0	0	0.709072	0	0.660253	0.372772	6.97302	0	0	0	0	0.122605	0	0.308955	0	0	0	0	0.32666	0	0.269179	2.00151	0.0772387	0.177268	0.0306513	0.081665
ENSDARG00000093543	pimr58	NA	NA	NA	NA	NA	NA	0	0	0	0	0	0.000630599	0.205717	0	0.124391	0.00492521	0	0	0.00303794	0	0	0	0.0148696	0.0121119	0	0	0.0882841	0	0.145961	0	0.0323291	0.00674537	0.0515869	0.000759485	0.0585613
ENSDARG00000061968	myo1ha	-0.0942602	0.0453736	0.00907729	NA	NA	NA	0.0464075	0.0166292	0.142221	0.0520484	0	0.0747996	0.0148873	0.901662	0.4949	0.427811	1.03376	0.0310836	0.0153406	0	0.0297865	0.052833	0.0913814	0.0473472	0.0397324	0.333909	0.0389874	0.129728	0.0219195	0.0684192	0.714533	0.0578235	0.0354338	0.0190527	0.131136
ENSDARG00000074708	armc3	0.0369261	NA	0.0742098	NA	NA	NA	0	0.0187646	0.16056	0.0978099	0	0.0337354	0.0168788	0	0	0.61303	0	0	0	0	0.0168856	0.0199003	0	0.0895095	0	0	0	0	0.0741446	0.0597749	0.153257	0.0273525	0.037106	0.0042214	0.0185362
ENSDARG00000105341	#N/A	NA	NA	NA	NA	NA	NA	0.0612039	0	0.160771	0	0	0.000948671	0.000949298	0.0826557	0	0.0769269	0.00115008	0.000985562	0.000972815	0.00101341	0.00189935	0	0	0	0.0582226	0.00124893	0	0.00117522	0.00278003	0.0739916	0.0401832	0.0145556	0.000474492	0.00121778	0.00130105
ENSDARG00000009874	cyp2k31	-0.090175	-0.0447391	-0.111685	NA	NA	NA	21.3815	16.215	11.7335	9.98958	0.0819933	12.7198	0.144872	0.651381	0.886298	14.8849	0.288313	0	0.0364598	0.5553	0.0371431	23.6643	0.606549	21.4121	0.139081	0.137888	0.21876	11.9359	10.4418	16.4433	4.17772	11.4555	5.73406	0.157226	5.68359
ENSDARG00000078994	muc2.2	NA	-0.0447391	0.0282205	NA	NA	NA	0.0268691	0	0.00518811	0	0	0	0	0.0614169	0.0276347	0	0	0	0	0	0.00382414	0.00449707	0.0119152	0.0274134	0.0345065	0.00502916	0	0.03219	0.00559727	0.0106857	0.0222629	0.019583	0	0.000956035	0.0107041
ENSDARG00000092419	vtg7	0.792309	-0.396722	-0.177645	NA	0.135302	NA	5.37121	0.119177	0.463703	0.46833	203.526	65.2117	160.846	211.964	991.818	0.62454	927.728	0.502697	90.5193	0.241069	0.434521	0.26503	107.147	0.243434	1382.64	43.7947	248.536	0.379561	0.458358	1.9847	533.034	372.574	107.513	22.9244	73.2922
ENSDARG00000092091	CYP2S1 (8 of 8)	-0.000621534	-0.017028	0.145002	NA	NA	NA	7.19392	7.74816	14.0453	5.18054	6.53252	1.16116	0.976112	2.2023	10.5888	1.59416	6.51095	0.0313674	0	0.902299	0.120505	10.1346	5.15719	5.1785	4.44543	6.03452	5.65741	4.99493	12.486	9.66246	5.22405	6.22893	3.46258	0.263543	7.29322
ENSDARG00000104608	CABZ01114193.1	#N/A	#N/A	#N/A	#N/A	#N/A	#N/A	0.709288	0	0	0	0	1.67712	0.792311	2.0148	0.766378	0	0	0	0	0	0.141987	0	0	0.193934	0.343721	0	0	0	0.216177	0.236429	0.695295	0.134414	0.617358	0.0354968	0.0540443
ENSDARG00000093844	zgc:136461	-0.579963	-0.36421	-0.0799421	NA	NA	NA	1352.45	101.239	165.898	327.973	155.339	44.279	451.997	91.0613	235.478	66.4212	50.8225	6.86016	15.9553	0.357742	0.20221	188.601	180.427	68.144	148.257	17.3932	33.0628	32.0977	11.1426	539.862	110.946	146.357	244.897	5.84385	23.4241
ENSDARG00000052578	c6ast4	-0.0289471	-0.168725	0.0282205	NA	NA	NA	663.241	123.599	215.684	52.7717	25.9964	13.2327	49.0557	65.8622	113.873	28.7806	65.2154	4.06941	5.36492	2.7133	2.48752	209.509	108.291	69.8855	136.029	61.5956	80.3079	58.8425	27.8156	334.175	68.4328	130.929	35.2641	3.65879	57.1404
ENSDARG00000053215	me1	-0.34384	-0.950167	-0.222836	NA	NA	NA	37.2262	28.0692	68.4205	11.0246	2.24266	7.62264	1.48899	41.8039	58.3724	52.9473	21.091	1.92297	2.30213	4.12275	1.64752	22.4067	70.6209	15.954	18.7233	18.4923	17.2582	38.9981	14.229	44.572	43.5537	31.9262	5.59472	2.49884	22.2444
ENSDARG00000021351	nefma	-0.956954	-0.268881	-0.500172	NA	NA	NA	2.20721	0.845083	4.60657	0.0678222	0.123812	0.0292405	0.0877793	0.501063	0.765519	1.38292	0.141794	0.0759438	0.0749616	0.0156179	0	0.826136	4.22713	0.447299	0.252395	0.115485	0.0762041	0.253563	0.171375	2.55295	0.697824	1.43824	0.0771635	0.0416308	0.154157
ENSDARG00000037278	lrata	0.0369261	-0.244552	-0.035434	NA	NA	NA	2.23056	5.59496	4.51653	3.64832	6.79607	1.6628	1.57395	32.1848	39.7624	4.39919	35.522	0.840384	2.25813	1.3442	2.29439	11.4274	6.17653	0.948228	2.2678	10.5904	7.26145	7.73848	3.88501	4.11402	27.9671	5.20499	3.42029	1.68428	7.36883
ENSDARG00000040433	cyp2k22	-0.19493	-0.121507	-0.0348808	0.878589	NA	NA	438.622	476.381	305.553	235.614	1.09014	260.099	1.63075	14.421	14.2967	330.522	11.6044	0.740704	2.54466	19.5072	0.736441	639.69	11.0899	481.681	2.07804	3.69688	5.75687	273.163	288.749	406.852	92.711	283.635	124.608	5.88225	142.841
ENSDARG00000090469	sycn.1	-0.738314	-0.439666	-0.690211	0.427576	NA	NA	4706	856.448	846.926	1131.75	581.983	184.748	1136.81	510.233	841.751	438.619	343.427	26.7117	73.6757	14.8183	21.872	1011.08	760.425	584.406	1059.28	142.309	295.495	144.798	92.3835	2136.46	533.508	853.798	758.823	34.2694	168.746
ENSDARG00000071020	si:dkey-42l16.1	NA	NA	NA	NA	NA	NA	0.699847	0.451399	0.551511	0	0.16376	0.406086	0.135452	0.15997	0.433934	0.744411	0.820502	0.140626	0	0	0	0.478051	0.689034	0.428414	0.539264	0	0.529155	2.51531	0.595006	0.567586	0.539704	0.533691	0.176324	0.0351565	0.909868
ENSDARG00000100754	CABZ01022569.1	NA	NA	NA	NA	NA	NA	0	0	0	0.391509	0.637753	0	0	0.693658	0	0.230837	0.682995	0	0	0	0.105162	0.528763	0	0	0	0	0	0	0	0	0.401872	0.132191	0.257316	0.0262905	0
ENSDARG00000039888	CU929449.1	NA	NA	NA	NA	NA	NA	0	0.048797	0.167072	0.0999894	0	0.117935	0.0333588	0.0393971	0.0956265	0.348451	0.113971	0	0	0	0.0390969	0.052765	0.0339389	0.048211	0.0595214	0	0	0.0412978	0	0.0719563	0.149361	0.0486091	0.0628208	0.00977422	0.0103245
ENSDARG00000036045	penkb	NA	-0.0971942	-0.0134017	NA	NA	NA	1.9464	0.59782	4.33026	0.579164	0.0464741	0.499394	0.153761	0.635578	0.985183	6.21102	0.977985	0.239453	0.157571	0.0820727	0.115367	1.9898	1.83811	0.810543	0.255066	1.26433	0.650741	1.76078	0.61915	2.29149	2.20244	1.22338	0.319698	0.148616	1.07375
ENSDARG00000068713	si:dkey-14o1.20	NA	NA	NA	NA	NA	NA	0	0.496374	0	0	0	0	0	0	0.368101	0	1.04321	0	0	0.096728	0	0.20196	0	0	0	0	0	0	0	0.165458	0.352828	0.05049	0	0.024182	0
ENSDARG00000094710	si:dkey-79i2.4	0.0369261	NA	NA	NA	NA	NA	0.347983	0.748159	2.39948	0.195142	0.508912	0.588925	0.0841878	0.695986	0.53941	0.185071	1.12193	0.0874038	0	0.0898733	0	0.792334	0.256955	0.355032	0.558618	0.553801	0.767405	0.833788	1.10945	1.16521	0.635599	0.490735	0.344292	0.0443193	0.816111
ENSDARG00000095309	si:dkey-79f11.9	-0.0712538	-0.415155	-0.180659	NA	NA	NA	4.38439	8.97027	12.4458	2.30005	9.18364	3.62458	13.8236	12.5272	5.70009	4.66357	22.8825	0.994667	0.841545	0.73055	0.684608	15.7795	3.82928	23.2318	3.90511	1.8907	1.69317	12.7927	1.40285	8.60015	11.4433	11.6864	7.23297	0.812842	4.44486
ENSDARG00000098124	egfl6	0.0305002	-0.0103939	0.0158107	NA	NA	NA	0.282637	1.823	1.85609	2.53595	5.95219	1.91334	2.18812	0	2.04455	0.300635	1.65682	0	0	0.291986	0	1.28709	0.834812	2.3069	3.99273	3.23861	2.13702	0.677216	0.400495	1.32058	1.0005	2.10538	3.1474	0.0729965	1.61334
ENSDARG00000088711	lgals1l1	NA	NA	NA	NA	NA	NA	0.203972	0.144681	0	3.78221	0	1.83154	3.46996	0	0.20633	2.66063	2.05877	0.134958	0	0	0.261795	0.0765432	0.132171	4.1035	0.0878441	0	0	3.39208	0	0.116218	1.23143	1.10001	2.27093	0.0991883	0.84802
ENSDARG00000014402	smc1b	-0.00836681	NA	NA	NA	NA	NA	0.0348226	0.012478	0.0152454	0.0130185	0.0271609	0.0112255	0	0	0.143296	0	0	0.011662	0	0	0	0.157865	0	0.0118427	0.0149069	0	0	0.166124	0.196486	0.0208487	0.035824	0.0461537	0.0128512	0.0029155	0.0906525
ENSDARG00000099824	nots	#N/A	#N/A	#N/A	#N/A	#N/A	#N/A	0.151154	0.045416	0	0.277407	2.89786	0.871525	3.03748	2.21489	17.8763	0.123792	6.42081	0.220527	1.93136	0	0.0494297	0.109202	3.07575	0.223595	11.2053	0.287917	1.86326	0	0.122168	0.0655233	6.65895	3.65346	1.77107	0.550329	0.568336
ENSDARG00000096387	ighv1-1	NA	NA	NA	NA	NA	NA	0.273	0	4.13878	0	0	0.28592	0.800616	0	0.286411	0.688324	0	0	0	0.0837271	0	0.315777	0	0	0	0	0	0	0	1.47059	0.243684	0.0789442	0.271634	0.0209318	0
ENSDARG00000091954	si:dkeyp-122a9.1	NA	NA	NA	NA	NA	NA	0.0625782	0.807254	0.493144	0.210555	0.0732146	0.242073	0.302792	0.78672	0.776021	0.465941	0.2201	0	0	0.193944	0	0.926161	0.492891	0.0638458	0.401828	0.31869	0.236577	0	0.532036	0.454325	0.562195	0.471181	0.207159	0.048486	0.271826
ENSDARG00000026348	csad	-1.06863	-0.170356	-0.179544	NA	NA	NA	24.7761	16.8244	15.5317	2.7199	1.98904	2.44199	1.13712	0.914352	2.68696	26.3006	5.97951	1.20568	0.471076	1.26557	0.169427	17.4762	4.97219	22.1916	4.20608	2.00533	1.1342	3.83386	5.52651	19.0441	8.97036	12.2115	2.07201	0.777938	3.12498
ENSDARG00000008849	ptprq	-0.0540235	NA	NA	NA	NA	NA	0.0132997	0	0.181558	0	0	0	0.0193057	0	0.142852	0	0.00779632	0.00668106	0	0	0.0064378	0	0	0	0	0	0.00837995	0.173576	0.0094228	0.0649526	0.0376621	0	0.00482642	0.00327971	0.0478447
ENSDARG00000077121	cyp26b1	-0.105538	-0.675172	0.0618434	NA	NA	NA	0.145859	0.966918	0.718696	0.368381	0.455068	0.199832	0.282302	2.5144	5.43888	0.374938	4.57912	0.354146	0.253134	0.376709	0.176509	0.74725	1.42409	0.32243	0.437076	0.851139	0.459767	0.946976	0.75815	0.610491	3.22683	0.732711	0.326396	0.290125	0.754008
ENSDARG00000041490	afp4	NA	NA	NA	NA	NA	NA	0	0.196281	0.11951	0.200347	0	0.432097	0.259536	0.620088	2.12209	1.74333	0.238606	0.179505	0.0903016	0.0701298	0.086532	1.43948	0.984102	0.553025	0.229725	0.808299	0.114761	1.41478	0.133945	0.105264	1.18103	0.801583	0.222995	0.106617	0.617946
ENSDARG00000093425	si:rp71-23d18.2	NA	NA	0.0282205	NA	NA	NA	0.545109	0.526221	0.182035	0.0200538	23.685	3.4885	39.6361	10.2046	35.6568	0	102.489	0.197303	12.9846	0.0658608	0.184138	0.300366	0.0660479	0.119347	75.8813	5.01923	26.6891	0.192898	0.0873729	0.417788	37.0876	19.0918	16.7074	3.35798	7.99715
ENSDARG00000077349	SORCS3 (1 of 2)	NA	NA	NA	NA	NA	NA	0	0	0.0174431	0	0.111817	0.092427	0.0128521	0.0758924	0.0987652	0.0141265	0.11205	0	0	0.0274401	0	0	0.0130756	0.097509	0	0	0	0	0	0.00581437	0.0752085	0.0276462	0.054274	0.00686002	0
ENSDARG00000069735	si:ch211-5k11.6	NA	NA	NA	NA	NA	NA	28.4545	5.27387	13.2092	4.12673	1.00447	2.0164	0.94952	2.10261	8.49195	10.5671	2.73208	0.492896	0.364891	1.14035	0.237475	29.4622	12.0754	4.75506	5.67039	0.780762	0.154558	1.02856	0.347584	15.6459	5.97343	12.9908	2.02428	0.558903	0.577866
ENSDARG00000093227	si:ch211-103n10.3	NA	NA	0.0282205	NA	NA	NA	0.0838522	0.390822	0.0367872	0.0941285	0.0326876	0.0540842	0	1.12142	0.260405	2.1423	1.14691	0.225164	0.166192	0.0290115	0.0270675	0.255568	0.137792	0.257108	0.0719528	0.142491	0.105456	0.0669942	0.158665	0.170487	1.16776	0.180605	0.0452251	0.111859	0.118402
ENSDARG00000073901	CABZ01046997.1	NA	NA	NA	NA	NA	NA	0.197216	0.329387	0.547536	0.0498363	0.442263	0.955489	1.29846	0.220491	0.11621	0.343597	2.52742	0.135736	0.0564356	0.103646	0.0125319	2.24498	0.263804	4.65348	0.542977	0.105045	0.23627	1.08765	0.41362	0.358046	0.80193	1.92631	0.686512	0.0770874	0.460646
ENSDARG00000105330	#N/A	NA	NA	NA	NA	NA	NA	0.416918	0	0	0	0	0	0	5.00591	1.40341	0.595392	0	0	0	0	0.67392	0	0	0.49623	0	0	0	0	0	0.138973	1.75118	0.124058	0	0.16848	0
ENSDARG00000076213	DOCK4 (2 of 2)	-0.516505	-0.348273	-0.0239515	NA	NA	NA	0	0	0	0.0138391	0	0.00596651	0	0.0074052	0.0490593	0.00775595	0	0.00619853	0	0	0	0	0.0126837	0	0	0.0165306	0.00777472	0	0.00974023	0	0.0160551	0.00317092	0.0049514	0.00154963	0.00851139
ENSDARG00000036239	gatm	-0.412158	-0.945851	-0.396098	NA	NA	NA	41.5134	19.9794	40.4139	3.76858	6.1618	9.24787	7.06064	7.41409	27.7536	39.7927	20.7312	1.04471	2.34516	4.9942	1.31604	14.1691	56.5749	28.536	20.3923	29.5108	17.3381	22.439	9.83879	33.9689	23.9229	29.9181	6.55972	2.42503	19.7817
ENSDARG00000098287	si:ch211-14p21.3	0.0131609	NA	NA	NA	NA	NA	0	0	0.202103	0	0.0390317	0.198643	0.0558415	0	0.081569	0.294244	0.0225508	0.0215221	0.0190749	0	0	0.0179648	0	0	0.126922	0.0489779	0.0190854	0	0.0272554	0.0673677	0.0995909	0.0362217	0.0733791	0.0101492	0.0238297
ENSDARG00000101114	si:ch211-113a14.6	NA	NA	NA	NA	NA	NA	0	0	0	0	0	0	0	0.81911	0	0	0	0	0	0	0.0867305	0	0	0	0.230104	0	0	0	0	0	0.204778	0.057526	0	0.0216826	0
ENSDARG00000104902	BX470197.2	NA	NA	NA	NA	NA	NA	0.0114061	0	0	0	0	0.033092	0	0	0	0.0458608	0.0601766	0	0.0113114	0	0	0	0	0	0	0	0	0	0	0.00380203	0.0265094	0	0.008273	0.00282785	0
ENSDARG00000008948	PLA2G3 (1 of 2)	-0.0862172	-0.0447391	0.054829	NA	NA	NA	0.906766	8.29686	2.85275	0.851434	0.370078	0.693378	0.387732	0.626621	1.3511	4.19448	1.03837	0.36017	0.146387	0.108926	0.163321	0.528165	0.249141	0.258177	0.67704	2.57741	0.797217	4.29481	2.33071	4.01879	1.80264	0.428131	0.575656	0.194701	2.50004
ENSDARG00000104335	BX324142.3	NA	NA	NA	NA	NA	NA	0	0	0.668847	0	0	0.328613	0	0	0.482772	0	0	0	0.0533407	0	0	0	0.25519	0	0	0.0511677	0.280691	0	3.39525e-05	0.222949	0.120693	0.0637975	0.0821532	0.0133352	0.0829732
ENSDARG00000099791	pdk3b	-0.984778	-2.10478	0.472095	NA	0.000145269	NA	0.435013	0.395693	0.39555	0.0375302	0.0562442	0.212259	0.286618	0.535417	0.449544	0.925428	0.7454	0.115538	0.114043	0.0345694	0.0323954	0.169018	0.192965	0.273123	0.358096	0.316826	0.299773	0.841873	0.404228	0.408752	0.663947	0.2483	0.148163	0.0741365	0.465675
ENSDARG00000104654	zgc:194626	-0.626976	-0.637724	-0.187713	NA	NA	NA	28.1583	41.8298	24.5231	17.7088	5.33764	4.59135	4.11375	21.5923	18.4003	88.3129	20.8342	1.91794	4.55496	7.86562	2.48424	25.0974	13.2096	21.7117	3.91195	14.916	10.409	14.8762	29.3374	31.5037	37.2849	15.9827	7.93789	4.20569	17.3847
ENSDARG00000104193	CABZ01019905.2	0.0932748	NA	NA	NA	NA	NA	0.478891	0.823687	1.38375	0.859366	0.784403	1.29676	0.370747	0.985175	0.593864	0.407508	0.561453	0.192455	0.0949829	0	0	0.654241	0.282895	0.293155	0.246005	0.73165	0.482786	0.803216	0.542867	0.895443	0.637	0.369074	0.827819	0.0718595	0.64013
ENSDARG00000013460	wfikkn2a	NA	NA	NA	NA	NA	NA	0	0.0824778	0.03359	0	0.119686	0.0494657	0.0247492	0.058458	0	0.108813	0.0599676	0.0256946	0	0	0	0	0	0	0	0.0325608	0	0	0.0724781	0.0386893	0.0568097	0	0.0484752	0.00642365	0.0262597
ENSDARG00000097024	ugt1b4	-0.125563	-0.272522	0.133579	NA	NA	NA	10.7662	6.1433	6.16284	2.54029	5.47197	1.51268	1.9931	15.6922	9.47333	26.9217	19.924	0.944812	3.99541	1.11137	2.11956	10.4095	11.9183	10.9496	7.01051	13.9585	12.4757	6.47241	8.12181	7.69078	18.0028	10.072	2.87951	2.04279	10.2571
ENSDARG00000006916	VMAC	0.0447562	-0.309379	0.0081489	NA	NA	NA	0	0.0665243	0	0	0.0724017	0.239386	0	0.212178	0.191851	0.0658239	0.0725522	0.0621737	0	0	0	0.140904	0.0609273	0	0.0794733	0.078788	0.0779835	0.222415	0.0876882	0.0221748	0.135601	0.0703262	0.0779469	0.0155434	0.116719
ENSDARG00000093913	si:dkey-84o3.10	NA	NA	NA	NA	NA	NA	0	0	0	0	0	0	0	0	0.0779419	0	0	0	0	0	0.00893562	0	0	0	0	0	0	0	0	0	0.0194855	0	0	0.00223391	0
ENSDARG00000087873	si:ch211-170n20.3	NA	-0.0447391	0.0185531	NA	NA	NA	0.343707	1.13687	0.868129	0.177917	3.52634	0.20455	0.716397	3.62602	10.9835	0.196858	13.5457	0.956268	1.99268	0.191195	0.127979	0.331099	7.57487	0.512517	19.7613	43.1201	23.2223	0.696843	0.524493	0.782902	7.08802	7.04495	1.1563	0.81703	16.8909
ENSDARG00000041791	mgat4c	NA	0.0275719	0.00907729	NA	NA	NA	0	0.140361	0.102894	0	0.0611048	0	0	0.149226	0.242875	0.0277767	0.0306159	0.0262363	0.025897	0	0	0.118919	0.257104	0.0266428	0	0.0332473	0.0658156	0.375422	0.296025	0.081085	0.112623	0.100666	0.0152762	0.0130333	0.192627
ENSDARG00000103613	TSPAN17	#N/A	#N/A	#N/A	#N/A	#N/A	#N/A	0.302722	0	0	0.33952	0	0	0	0.345978	0.782083	0	0.177456	0.152071	0	0	0	0.344638	1.04316	0.308854	0	0.578123	0.19074	0.544004	0.214477	0.100907	0.326379	0.424163	0.08488	0.0380178	0.381836
ENSDARG00000036460	tmtops3a	0.214344	-0.0638694	NA	NA	NA	NA	0	0	0.0314102	0.0536441	0.111919	0.0231278	0.0925724	0.0273322	0.0494276	0.0763135	0.056076	0	0	0.024706	0	0	0.0235455	0	0	0.0608956	0	0.0286509	0	0.0104701	0.0522873	0.00588638	0.0703158	0.0061765	0.0223866
ENSDARG00000078644	theg	NA	NA	NA	NA	NA	NA	0	0	0.0673512	0.0591456	0	0.0509993	0	0.120541	0.16349	0.112186	0.0618268	0	0	0.0544795	0	0.0600372	0.0519204	0	0	0	0	0.0631783	0	0.0224504	0.114511	0.0279894	0.0275362	0.0136199	0.0157946
ENSDARG00000105384	#N/A	NA	NA	-0.0134017	NA	NA	NA	1.25599	0.901293	0.932394	0.122492	0.272101	0.158432	0.264227	3.76697	2.51191	3.60178	0.832294	0.313682	0.273192	0.37255	0.317199	1.26015	1.39787	0.167143	0.56104	0.808853	0.983102	0.209112	0.541654	1.02989	2.67824	0.846551	0.204313	0.319156	0.63568
ENSDARG00000041145	paqr5a	-0.0540235	NA	0.0282205	NA	NA	NA	0.963113	1.19711	1.77885	0.911407	0.669045	0.523918	0.436887	1.27272	2.05277	0.704303	3.03461	0.0907153	0.328321	0.342021	0.0874124	1.2678	0.681542	0.644846	0.69574	1.37948	0.872335	1.91104	1.96179	1.31302	1.7661	0.822482	0.635314	0.212117	1.53116
ENSDARG00000105143	si:dkey-97l20.1	NA	NA	-0.0134017	NA	NA	NA	0	0.106084	0	0.191489	0	0	0.10668	0.102367	0.663105	0	0	0.0920167	0	0	0	0	0.411805	0.200559	0.0890467	0	0.0738821	0.0987536	0.602805	0.0353613	0.191368	0.175353	0.0745423	0.0230042	0.19386
ENSDARG00000035339	ftr99	-0.131623	0.134965	0.114748	NA	NA	NA	0	0.0939984	0.170492	0.06538	0	0.0251072	0.0251238	0	0	0.213379	0	0	0.0257462	0	0	0.0295566	0	0.11895	0	0.0330537	0.0367301	0	0	0.0881635	0.0533448	0.0371266	0.0289027	0.00643655	0.017446
ENSDARG00000061455	SLC47A1 (3 of 6)	#N/A	#N/A	#N/A	#N/A	#N/A	#N/A	0.48482	0.337233	0.299655	0.0639711	0	0.0551602	0.0275983	0	0.0589429	0.606697	0.0334356	0	0	0.0294622	0.0552187	0.0974032	0	0.174579	0.0732502	0	0.0359385	0	0.121233	0.373903	0.174769	0.0863081	0.0366824	0.0211702	0.0392929
ENSDARG00000075067	aipl1	NA	NA	NA	NA	NA	NA	0.0319749	0.0687456	0	0	0.0374097	0	0	0.219263	0	0	0.0374874	0.0321249	0	0	0	0.0728047	0.0629617	0.0652452	0.0410635	0.0814188	0.0805875	0.114921	0.0453081	0.0335735	0.0641876	0.0605188	0.00935242	0.00803122	0.0805589
ENSDARG00000093629	si:ch211-106h4.4	-0.932276	-2.82495	-1.39563	0.0400193	5.14015e-16	1.90903e-05	307.493	379.481	471.81	140.448	217.702	127.488	142.886	246.676	291.125	245.371	427.135	39.1302	34.8137	38.6119	39.2948	499.436	453.168	249.039	533.466	266.167	197.466	169.735	151.805	386.261	302.577	433.777	157.131	37.9627	196.293
ENSDARG00000069734	zgc:92880	-0.0540235	NA	0.0282205	NA	NA	NA	28.3674	3.94514	10.031	3.11483	0.580228	3.74096	1.43978	3.85423	8.0975	15.0869	2.6746	0.996521	0.393453	1.33208	1.05626	24.6168	9.37482	7.18493	5.98686	1.51538	0.374976	0.712973	1.12438	14.1145	7.42831	11.7909	2.21895	0.944578	0.931927
ENSDARG00000002295	si:dkey-21p1.3	0.0131609	NA	NA	NA	NA	NA	0.0280662	0	0	0.0157389	0.0820915	0	0	0.0801915	0.0870111	0.0149267	0.148072	0	0.0139166	0.0144973	0.0135856	0	0.0690814	0.0429521	0.0540657	0.142932	0.0707363	0.0168121	0	0.0093554	0.0825503	0.0415248	0.0244576	0.0104999	0.0576201
ENSDARG00000077519	si:dkeyp-13d11.2	NA	NA	NA	NA	NA	NA	0	0	0	0	0.10379	0	0	0	0.926233	0	0	0	0	0	0.118311	0	0	0	0	0	0	0	0	0	0.231558	0	0.0259475	0.0295777	0
ENSDARG00000095536	TRIM62 (2 of 2)	NA	NA	NA	NA	NA	NA	0.0446999	0.00275493	0.176128	0	0	0	0	0	0.199971	0.0726822	0.0881389	0	0	0.0461784	0	0	0	0	0.0303482	0	0.0563294	0.0900655	0	0.0745276	0.090198	0.00758705	0	0.0115446	0.0365987
ENSDARG00000105314	#N/A	NA	NA	NA	NA	NA	NA	0	0	0	0	0	0	0	0	0	0.928232	0.170519	0	0	0	0.140806	0	0	0	0	0	0.366567	0	0	0	0.274688	0	0	0.0352015	0.0916417
ENSDARG00000069726	glis3	-0.0540235	NA	NA	NA	NA	NA	0.237498	0.191655	0.21298	0.125925	0.116726	0.0333699	0.0333919	0.214357	0.116034	0.379228	0.0635258	0.0251218	0.0383131	0	0.0362869	0.0852382	0.117833	0.089168	0.12821	0.0794127	0.0628891	0.079264	0.0885572	0.214044	0.193286	0.105112	0.0773532	0.0249304	0.0775308
ENSDARG00000045094	si:dkey-222b8.1	NA	NA	NA	NA	NA	NA	0.0578142	0.031075	0.0379668	0.032421	0.0338204	0.0838667	0.027974	0.0991129	0.119491	0.0922434	0.135563	0.0580854	0	0	0	0.0658194	0.369986	0	0.0371238	0.0368036	0	0.0346316	0	0.0422853	0.111603	0.118232	0.0445205	0.0145214	0.0178588
ENSDARG00000078429	vtg4	0.724396	-0.502198	-0.36864	NA	NA	NA	21.4271	0.467129	0.411519	0.0959495	579.136	159.037	493.471	459.435	1980.21	0.678459	1718.97	1.13612	543.424	0.51849	0.837458	1.16945	356.508	0.903148	3250.29	69.935	529.776	0.932041	1.0456	7.43525	1039.82	902.218	307.935	136.479	150.422
ENSDARG00000075012	glra2	NA	NA	NA	NA	NA	NA	0.0466579	0	0.0612802	0.156982	0	0.225606	0	0	0.0964285	0.198505	0.0545954	0	0.0462686	0	0	0.0531165	0	0.0476009	0	0	0.0587965	0.111791	0	0.0359794	0.0873822	0.0251793	0.095647	0.0115672	0.0426469
ENSDARG00000093805	ccdc73	-0.0540235	NA	NA	NA	NA	NA	0.081584	0	0.107153	0	0	0	0	0.0932416	0	0	0.131864	0	0	0	0.0299045	0.0928807	0	0	0	0	0.283471	0	0	0.0629123	0.0562764	0.0232202	0	0.00747613	0.0708677
ENSDARG00000019532	fads2	-0.448404	-0.962876	-0.0833051	0.507479	0.0193219	0.949833	358.038	137.011	484.484	306.748	302.236	158.229	209.66	713.603	1008.9	455.555	709.841	5.4844	17.4211	354.234	9.71532	138.618	610.503	210.735	349.306	74.0585	124.209	139.803	212.163	326.511	721.975	327.291	244.218	96.7137	137.558
ENSDARG00000089172	PTPRM (1 of 2)	NA	NA	NA	NA	NA	NA	0.0641076	0	0	0.215701	0	0.0619974	0	0	0.132498	0	0.0751599	0	0	0.0146355	0.0137151	0	0.189351	0	0	0	0	0	0	0.0213692	0.0519145	0.0473377	0.0694246	0.00708765	0
ENSDARG00000039133	lamb4	NA	-0.45043	-0.0342128	NA	NA	NA	0.117354	0.0736041	0.206835	0.122844	0.0480642	0.0728371	0.0795112	0.463446	0.210208	1.30364	0.69838	0.156083	0.0746909	0.121236	0.023839	0.0972762	0.053919	0.0951009	0.050237	0.0697385	0.166407	0.0902312	0.0348925	0.132598	0.668918	0.0741333	0.0808141	0.0939622	0.0903173
ENSDARG00000078163	hpse2	NA	NA	NA	NA	NA	NA	0	0	0.102236	0	0.0303568	0.0250926	0.100437	0	0	0.185454	0	0.0260684	0	0	0	0.0295394	0	0.0264723	0	0	0	0	0	0.0340787	0.0463635	0.0140029	0.0389716	0.0065171	0
ENSDARG00000045414	elovl2	-1.18694	-2.1008	-0.265653	0.0115266	2.11486e-06	0.845697	146.967	154.254	259.355	65.9166	78.6431	71.929	58.4112	147.39	154.293	185.2	243.224	12.3903	32.8563	35.4944	22.9638	154.698	158.723	143.077	169.026	184.77	154.739	106.892	144.707	186.859	182.527	156.381	68.725	25.9262	147.777
ENSDARG00000093857	si:dkey-79f11.10	-0.542802	-1.96056	-0.458023	0.624844	7.06943e-05	0.725476	670.104	1964.15	1729.32	167.002	503.222	603.18	1021.51	1059.4	591.058	629.485	2243.74	398.414	90.0659	79.535	76.2213	2930.85	793.556	3109.45	626.66	679.798	865.348	2235.78	1323.39	1454.52	1130.92	1865.13	573.728	161.059	1276.08
ENSDARG00000101160	apoa4a	-0.054938	-0.933982	-0.0204547	NA	NA	NA	295.36	375.842	241.167	185.244	86.5033	535.773	313.575	445.872	441.494	1226.03	513.39	40.5004	207.279	79.8358	53.9639	286.485	486.77	189.109	204.271	258.744	224.262	317.803	203.886	304.123	656.696	291.659	280.274	95.3948	251.174
ENSDARG00000069093	col2a1a	0.0131609	NA	NA	NA	NA	NA	0.00829978	0.0267666	0.010901	0	0	0.0240798	0.00803188	0.0474286	0	0.00882828	0	0	0.00823086	0	0	0	0.0245146	0.0169358	0.0213178	0.010567	0.0209182	0	0	0.0153225	0.0140642	0.015692	0.00802792	0.00205771	0.0078713
ENSDARG00000005834	gatad2b	NA	NA	NA	NA	NA	NA	0	0	0	0	0	0	0	0	0.0946381	0.0194821	0.0214735	0	0	0	0.0200454	0	0.0180328	0	0	0.0233191	0	0.0438858	0	0	0.0338984	0.0045082	0	0.00501135	0.0168012
ENSDARG00000104620	FSIP1	#N/A	#N/A	#N/A	#N/A	#N/A	#N/A	0.421812	0.544134	0	0.0946172	0	0.407927	0	0.578501	0.0871803	0.179469	0.29672	0.169516	0	0	0	0.192087	0.249177	0.0860713	0.216683	0	0.106311	0.505343	0.119541	0.321982	0.285468	0.186005	0.125636	0.042379	0.182799
ENSDARG00000101830	si:dkeyp-13d12.22	0.0262834	-0.347079	0.0645338	NA	NA	NA	0	0	3.11283	0	2.77288	0	2.29354	0	2.44921	5.04192	8.33593	0	2.35036	0	0	0	4.66685	0	0	0	0	0	0	1.03761	3.95676	1.16671	1.2666	0.58759	0
ENSDARG00000099386	lrrtm4l2	NA	NA	NA	NA	NA	NA	0.3671	0.0362167	0	0	0	0	0.0326027	0	0.379363	0.0716708	0	0.0338481	0.0334104	0	0	0.417932	0	0.374537	0	0	0	0	0	0.134439	0.112758	0.198117	0.00815067	0.0168146	0
ENSDARG00000100251	C24H18orf63	NA	NA	NA	NA	NA	NA	0.112799	0.0970069	0.0296303	0.0506044	0	0.0654519	0.109159	0.103134	0.0699403	0.0959857	0.0264493	0	0.0223726	0	0.0218404	0.0256837	0.0222113	0.0460338	0.0579447	0.143613	0.0284292	0.0540548	0	0.0798121	0.0738773	0.0379684	0.0563038	0.0110533	0.0565242
ENSDARG00000104112	si:ch211-67o16.7	NA	NA	NA	NA	NA	NA	4.19788	8.54714	1.6005	0	0	2.19255	0.204997	11.6117	0.24235	3.70168	4.24608	0	0	0.785827	2.19145	1.8701	2.67054	2.72308	0.0358105	4.64261	13.7551	7.97673	0.503746	4.78184	4.95045	1.82488	0.599387	0.744319	6.71955
ENSDARG00000102996	si:dkey-161l11.52	NA	NA	NA	NA	NA	NA	0	4.0199	2.45572	0	6.56259	1.80819	0	0	1.93219	3.97758	6.57623	1.8785	0	0	0	0	0	0	2.40119	2.38048	0	0	0	2.15854	3.1215	0.600298	2.09269	0.469625	0.59512
ENSDARG00000101535	col10a1b	NA	NA	0.00895294	NA	NA	NA	0.0236236	0	0.0620548	0.211962	0	0	0.0228611	0.0269992	0.0976507	0	0.0276964	0	0.0234274	0	0	0.107579	0.209327	0.0241021	0.0303384	0	0.0297697	0.0566036	0	0.0285595	0.0380866	0.0928366	0.0587058	0.00585685	0.0215933
ENSDARG00000068915	si:ch73-42k18.1	0.0369261	NA	NA	NA	NA	NA	0	3.43293	0.0545164	0.0326805	2.51909	0.0540067	0.564342	0.551955	0.757474	0.557474	0.601259	0.0857764	0.045763	0	0.250936	0.85931	0.0909148	0.556432	0.688433	0.586286	0.620467	0.736707	1.2878	1.16248	0.61704	0.548772	0.79253	0.0956189	0.807815
ENSDARG00000100964	si:ch211-57b15.2	NA	NA	NA	NA	NA	NA	0	0	0	0	0	0	0	0	0	0	0.26285	0.0408339	0	0	0	0	0.165551	0	0	0	0	0.0486919	0	0	0.0657125	0.0413878	0	0.0102085	0.012173
ENSDARG00000009466	rgs9bp	NA	NA	NA	NA	NA	NA	0	0	0.0700917	0.0791502	0	0	0	0.0268852	0	0.125109	0	0.0236342	0	0	0	0	0	0	0	0	0	0	0	0.0233639	0.0379985	0	0.0197876	0.00590855	0
ENSDARG00000086706	C6H16orf45	NA	NA	NA	NA	NA	NA	0.192174	0	0.252402	0	0	0.371696	0	0.439267	0.794371	0	0	0.193075	0	0	0	0.437567	0.189205	0	0	0	0	0	0	0.148192	0.30841	0.156693	0.092924	0.0482687	0
ENSDARG00000078201	si:dkey-60b12.4	0.327483	-0.336478	-0.135601	NA	NA	NA	0.17806	0.0319022	0.0389775	0.0665681	0.173604	0.143499	0.143594	0.169586	0.0613358	0.315663	0.208758	0	0.0882906	0.0306582	0	0.0675717	0.116872	0.0605556	0.076224	0.0755667	0	0.10666	0.084103	0.0829799	0.188836	0.0803058	0.131816	0.0297372	0.0665824
ENSDARG00000096268	ighv4-7	NA	NA	NA	NA	NA	NA	0.274992	0.591229	0.722353	0	0	0.26594	0.266116	0.314286	0.43142	0.292503	0.644802	0	0	0	0.266222	0.313069	0	0	0	0.350111	0	1.487	1.16898	0.529525	0.420753	0.0782672	0.133014	0.0665555	0.751523
ENSDARG00000089635	CABZ01054405.2	0.0459513	-1.83077	0.273558	NA	0.000410878	NA	0.114662	0.184891	0.414145	0.0643001	0.201227	0.110888	0.221922	0.458661	0.29623	1.76847	1.07544	0.2016	0.142137	0.088841	0.138757	0.163174	0	0.175477	0.0368135	0.072992	0.144493	0.137369	0.446807	0.237899	0.8997	0.0938661	0.149584	0.142834	0.200415
ENSDARG00000069945	p2ry12	NA	NA	NA	NA	NA	NA	0.0364734	0.0392086	0.0479044	0.040907	0.0445684	0.0352728	0.0368641	0.0870736	0.113075	0.0810386	0.178644	0.0732889	0	0	0	0	0.0375051	0.0388653	0	0.185747	0.0459626	0.0456373	0	0.0411955	0.114958	0.0190926	0.0394031	0.0183222	0.0693367
ENSDARG00000057054	lrit3b	NA	0.0275719	NA	NA	NA	NA	0.0798718	0.0858617	0.0524522	0.0447904	0.0467238	0.0386214	0	0.273854	0	0.127437	0.0936419	0.0401232	0.0396043	0	0	0.0454657	0.0786378	0.0407449	0.102575	0.152535	0.150978	0.0956889	0.0565888	0.0727286	0.123733	0.0668558	0.0325339	0.0199319	0.113948
ENSDARG00000105391	#N/A	NA	NA	NA	NA	NA	NA	0.0127346	0	0	0	0	0	0	0.0525506	0	0.0135455	0.0688377	0	0	0	0.0222571	0	0.0351729	0	0	0	0	0	0	0.00424487	0.0337334	0.00879322	0	0.00556427	0
ENSDARG00000068493	si:zfos-411a11.2	-0.525907	-0.470948	0.101802	NA	NA	NA	110.633	75.5989	70.5339	19.002	34.4125	11.1148	21.4848	44.5242	20.9334	118.933	53.5983	3.48571	11.0504	14.2248	10.6852	89.7889	31.9025	87.042	95.1943	154.398	106.988	91.7185	62.631	85.5886	59.4972	75.9819	21.5035	9.86153	103.934
ENSDARG00000063283	abi3b	NA	NA	NA	NA	NA	NA	0	0.0708803	0.129205	0.165498	0	0	0	0.168645	0.170345	0.105203	0.0576667	0.0331224	0	0.0508138	0	0	0.0973752	0	0.127016	0.187869	0.0415449	0.236978	0	0.0666951	0.125465	0.0560978	0.0413745	0.0209841	0.116598
ENSDARG00000079163	best2	NA	NA	NA	NA	NA	NA	0	0	0.0524052	0	0	0	0	0	0	0.0424409	0.187116	0	0	0	0.0386277	0	0	0	0.102483	0	0.0502809	0	0	0.0174684	0.0573892	0.0256208	0	0.00965693	0.0125702
ENSDARG00000044355	CT030712.1	NA	NA	NA	NA	NA	NA	0	0	0	0	0	0	0	0	0	0	0.364676	0	0.0616935	0	0	0.0814855	0.0306244	0	0.0399464	0	0	0.111794	0	0	0.091169	0.0380141	0	0.0154234	0.0279485
ENSDARG00000097571	si:dkey-114l24.2	-0.331386	-0.0912314	0.00921446	NA	NA	NA	0.724998	9.26079	22.78	0.37529	0.336336	0.377534	1.34923	0	0.89123	1.00845	0.47185	0.0577646	0.171052	0.17819	0	2.09459	0.21963	1.30867	1.28918	0.292803	0.21736	0.200439	1.97561	10.9219	0.592882	1.22802	0.609598	0.101752	0.671553
ENSDARG00000040282	zgc:92590	-0.454646	-2.15851	-0.865684	NA	1.32034e-05	0.143894	8060.14	821.96	1257.03	2441.8	1086.82	923.158	2170.63	555.865	1757.3	579.879	325.591	153.071	211.207	95.5397	93.1914	982.391	1876.8	982.524	2715.45	616.737	1413.64	1162.54	702.859	3379.71	804.659	1639.29	1655.6	138.252	973.944
ENSDARG00000063544	pip4k2ab	NA	NA	NA	NA	NA	NA	0.0217246	0.0295975	0.0361617	0	0.0322125	0	0	0	0.0224502	0.143047	0	0	0	0.0284434	0	0	0	0	0	0	0	0.161116	0.0390137	0.0291613	0.0413743	0	0.00805312	0.00711085	0.0500324
ENSDARG00000078226	cdh12a	NA	NA	NA	NA	NA	NA	0.0325059	0.0174718	0.0426936	0	0	0.015718	0.0157284	0.0557261	0	0.0345758	0	0	0	0	0.0157347	0.0370069	0	0.0165822	0	0	0	0.0194715	0	0.0308904	0.0225755	0.0133973	0.0078616	0.00393368	0.00486787
ENSDARG00000095863	afp4	0.0257789	-0.772574	0.0835513	NA	NA	NA	776.587	662.408	578.147	473.322	158.494	962.589	482.363	2002.22	2867.51	2836.41	1375.77	290.68	576.259	395.816	321.06	791.936	1543.03	523.918	314.234	584.972	592.957	801.123	364.609	672.381	2270.48	793.279	519.192	395.954	585.915
ENSDARG00000087708	zgc:174353	NA	NA	NA	NA	NA	NA	0	0.232471	0	0	0	0.0600491	0	0	0.318937	0.0690253	0	0	0	0	0.0676631	0	0.429812	0.16381	0.654857	0.103489	0	0.314478	0	0.0774903	0.0969906	0.31212	0.0150123	0.0169158	0.104492
ENSDARG00000104284	CABZ01049361.1	NA	NA	NA	NA	NA	NA	0.0363246	0.0791586	0.0472328	0.126197	0	0.142015	0.0341238	0.0824059	0	0.0766871	0.0413412	0	0.0349692	0	0	0.0821837	0.0355009	0.154279	0.0999488	0.269366	0.0951346	0.171685	0	0.0542387	0.0501085	0.0929781	0.0755839	0.0087423	0.134046
ENSDARG00000099064	si:ch211-106g8.26	NA	NA	NA	NA	NA	NA	0.906467	2.96822	0	0.807188	1.11018	0	2.22447	0.467733	0	1.04083	1.75068	0.569066	0	0	0	0	0.355562	0	0	0.648606	0	0.711603	0.412133	1.29156	0.814811	0.0888905	1.03546	0.142266	0.443086
ENSDARG00000103702	si:busm1-194e12.8	NA	-0.0808945	NA	NA	NA	NA	0	0	0	0.0527232	0	0.0454616	0.0454916	0	0	0.0501233	0.220454	0.0473197	0	0	0	0	0	0	0.181113	0.0598503	0.118862	0	0	0	0.0676443	0.0452782	0.0359191	0.0118299	0.0446781
ENSDARG00000098291	trpc3	NA	0.0275719	0.0282205	NA	NA	NA	0.219971	1.04046	0.577824	0.394737	0.154416	0.255277	0.0851485	0.553087	0.409174	1.0763	1.18632	0.132602	0.130887	0.0908989	0.212956	0.701204	0.693033	0.628396	1.24298	0.392085	1.33056	1.26495	1.18445	0.612752	0.80622	0.816403	0.222395	0.141836	1.04301
ENSDARG00000071398	si:dkey-172o19.2	0.0131609	NA	NA	NA	NA	NA	0.0748717	0.321947	0.0983371	0.167946	0	1.37574	0.0724551	0.17114	0	0.159279	0.0877798	0	0.0742501	0	0	0.170478	0.368575	0	0	0	0	0.0896986	0.106093	0.165052	0.10455	0.134763	0.404035	0.0185625	0.0489479
ENSDARG00000022101	obscnb	-0.359464	-1.93106	-0.0105409	NA	0.00027535	NA	0.073625	0.0696499	0.0138142	0.0235928	0.0123056	0.00703	0.0101784	0.108187	0.0225363	0.145438	0.11098	0.00243446	0.0128335	0.043463	0.0101824	0.0193103	0.057338	0.0536545	0.0389988	0.013391	0.0662712	0.0630035	0.0171675	0.052363	0.0967853	0.0423254	0.0132767	0.0172283	0.0399583
ENSDARG00000013227	glulc	NA	NA	NA	NA	NA	NA	0.192263	0.21562	0.158064	0	0.112471	0.0619781	0.0388207	0.329603	0.331644	0.29869	0.696877	0.120911	0.0953332	0.0414425	0.0388362	0.137011	0.107227	0.491138	0.384529	0.306443	0.353866	0.167131	0	0.188649	0.414203	0.279976	0.0533175	0.0741307	0.20686
ENSDARG00000092099	si:ch211-133n4.6	-0.090175	NA	-0.0342128	NA	NA	NA	0	0	0	0	0	0	0.0844817	0	0	0.139288	0.10235	0	0.0432873	0	0	0	0	0	0	0	0	0	0	0	0.0604095	0	0.0211204	0.0108218	0
ENSDARG00000097103	zgc:165555	NA	NA	NA	NA	NA	NA	2.82201	0.963061	0	0	0	0.346555	0	1.07534	1.48128	3.04935	0.420131	1.08009	0	0	0	0	2.82251	0	0.460209	0	0	0.214657	0	1.26169	1.50653	0.82068	0.0866388	0.270022	0.0536642
ENSDARG00000100719	urah	NA	NA	-0.0134017	NA	NA	NA	7.3825	10.2434	26.0589	12.9374	2.07041	10.7095	2.23944	3.73383	6.18959	29.0792	9.06098	2.05146	2.63106	1.82817	2.10855	9.324	5.09285	12.3606	7.11069	5.37263	9.09167	14.0251	9.25865	14.5616	12.0159	8.47203	6.98919	2.15481	9.43701
ENSDARG00000089259	prf1.8	-0.0540235	NA	NA	NA	NA	NA	0.3891	0.218621	0.548771	0.465204	0.323523	0.378814	0.160558	0.410845	0.393033	0.676501	0.217276	0.119961	0	0.0938136	0.0915487	0.475676	0.027225	0.1865	0.0355122	0.0413734	0.0646159	0.62944	0.259022	0.385497	0.424414	0.181228	0.332025	0.0763308	0.248613
ENSDARG00000090234	bmf1	NA	NA	NA	NA	NA	NA	0	0	0.401615	0	0	0	0	0.698947	0.631989	0	0.358498	0.307215	0	0	0	0	0.301056	0	0	0.38931	0	0.366334	0	0.133872	0.422358	0.075264	0	0.0768038	0.188911
ENSDARG00000095673	si:dkey-79f11.8	-0.674939	-1.70476	-0.509996	0.426426	0.000756126	0.664429	225.595	576.227	639.87	98.9384	208.631	300.09	490.657	555.883	313.987	360.504	1044.02	248.547	60.4016	60.6638	45.1646	1139.68	353.458	1200.14	290.04	217.922	373.856	801.533	495.993	480.564	568.599	745.83	274.579	103.694	472.326
ENSDARG00000105393	#N/A	NA	NA	NA	NA	NA	NA	0.678947	0.202411	0	0	0.794348	0.328299	0.328516	0	0	0.700551	0.199	0	0	0	0.164324	0.910532	0.380957	0	0.217983	0	0	0.610049	0.240515	0.293786	0.224888	0.377368	0.362791	0.041081	0.212641
ENSDARG00000059529	-	-0.0540235	-0.0808945	NA	NA	NA	NA	0.111928	0.0300804	0.110255	0.0941501	0.0327381	0.135304	0.0270788	0.0639606	0.0867499	0.208346	0.0984183	0	0.0277496	0.0289075	0.0270896	0.0318565	0.0550993	0.0856464	0.0359356	0.106877	0.035262	0	0	0.0840878	0.114369	0.0521344	0.0723178	0.0209367	0.0355348
ENSDARG00000105431	#N/A	NA	NA	NA	NA	NA	NA	0	0	0	0	0	0.0854661	0	0	0.091327	0.37601	0	0	0	0	0.0855567	0	0	0	0	0	0.111367	0	0	0	0.116834	0	0.0213665	0.0213892	0.0278417
ENSDARG00000092773	si:dkey-58b18.2	NA	NA	NA	NA	NA	NA	0	0.071931	0.202103	0.0862912	0.0390317	0	0.0558415	0	0.081569	0	0.0225508	0	0.0190749	0	0	0	0.0917138	0	0.074106	0.0489779	0	0	0.0272554	0.0913447	0.0260299	0.041455	0.0452911	0.00476872	0.0190583
ENSDARG00000098632	CR388145.1	NA	NA	NA	NA	NA	NA	0.17083	0	0	0	0.338789	0	0	0	0.993948	0	0.0850542	0	0.199159	0	0	0	0	0	0	0	0	0	0	0.0569433	0.269751	0	0.0846973	0.0497898	0
ENSDARG00000057911	zgc:86709	NA	NA	NA	NA	NA	NA	0.260474	0.490012	0.256576	0.0730341	0.228558	0.346362	0.252066	0.483758	0.370117	1.59308	0.916131	0.0654238	0.355179	0.201816	0	0.296545	0.769376	0.730817	0.292702	0.787606	1.06677	0.549986	0.184543	0.335687	0.840772	0.52236	0.225005	0.155605	0.647226
ENSDARG00000009280	smyd1a	-0.84385	-1.34534	0.00254617	NA	NA	NA	0.131677	0.142621	0.172531	0.0737246	0.038401	0.127033	0.0952883	0.262971	0.203608	0.136701	0.346603	0	0.0444624	0.0678287	0.0635934	0.112264	0.193932	0.100593	0.337367	0.0418656	0.290178	0.196872	0.0465505	0.148943	0.237471	0.186039	0.0836117	0.0439711	0.143867
ENSDARG00000103969	smyhc2	-0.154348	-0.310874	-0.0739362	NA	NA	NA	0	0.321209	1.06573	0.320309	0.125235	0.0406076	0.222244	0.212988	1.12419	0.0169032	0	0.0152283	0.0627214	0.134443	0.0385681	1.06506	1.65575	0.26047	0	0.277114	0.412577	0.433462	0.385843	0.462313	0.33852	0.74532	0.177099	0.0627402	0.377249
ENSDARG00000090149	HIST4H4 (4 of 5)	NA	NA	NA	NA	NA	NA	1.1945	0.963061	0.47066	0	0	0.346555	0	3.96895	5.32561	6.84813	2.10065	0.720062	1.4215	0.555305	0.693844	1.865	4.43537	0	0.460209	0	0.903163	0	0.507779	0.876074	4.56084	1.69014	0.0866388	0.847678	0.352735
ENSDARG00000014465	arhgef25b	0.0148057	NA	-0.0134017	NA	NA	NA	0.109315	0.117513	0.287151	0.147124	0.153475	0.167285	0.0846294	0.098848	0.111972	0.275991	0.202801	0	0.0650445	0.0225862	0.0423316	0.224013	0.107626	0.176483	0.196542	0.0278353	0.165307	0.183348	0.216858	0.171326	0.172403	0.176166	0.138128	0.0324906	0.148337
ENSDARG00000074049	C19H5orf49	NA	NA	NA	NA	NA	NA	0	0.202017	0	0	0	0.454344	0.272787	0	0.194201	0.299835	0	0	0.0931815	0	0	0	0	0.287595	0	0	0	0.450276	0.133143	0.067339	0.123509	0.0718987	0.181783	0.0232954	0.145855
ENSDARG00000092126	vtg5	1.37242	-1.6253	-0.200109	0.0282396	0.00258697	NA	26.689	15.4629	5.52425	1.40874	805.497	154.845	916.846	430.015	1731.16	3.76432	1709.5	6.01125	711.931	1.54722	11.4013	9.4142	405.131	10.0743	3068.77	74.6025	481.434	5.52376	3.62021	15.892	968.61	873.347	469.649	182.723	141.295
ENSDARG00000103597	si:dkey-40j3.3	NA	NA	-0.0134017	NA	NA	NA	0.0141862	0.619805	1.17798	4.86433e-05	0	0.436064	0.429	0.828985	1.59352	0	0	0.279138	0.178209	0	0	1.12275	0	0	0.523583	0.61183	0	0.724756	2.52439e-05	0.60399	0.605626	0.411583	0.216278	0.114337	0.334153
ENSDARG00000105005	tmem132a	NA	NA	NA	NA	NA	NA	0	0	0	0	0.279346	0	0	0.272881	0.740217	0.253967	0	0.239884	0	0	0	0	0	0	0	0	0	0	0	0	0.316766	0	0.0698365	0.059971	0
ENSDARG00000063527	elmo2	0.0130865	-0.0094343	-0.0362547	NA	NA	NA	1.93022	0.61786	0.966258	0.876686	0.457264	0.600304	0.658587	3.77182	7.07329	1.45107	1.43418	0.697794	0.478786	1.00064	0.422884	0.65434	3.56236	0.45978	0.966445	0.8703	0.695318	0.743661	0.521232	1.17145	3.43259	1.41073	0.64821	0.650026	0.707628
ENSDARG00000101418	BX324179.1	NA	NA	0.0282205	NA	NA	NA	0.0549076	0.0824579	0.225619	0.0264066	0.0255221	0.0780126	0	0.172861	0.107252	0.0798652	0.170696	0.0292038	0.0486417	0	0.0226695	0.247663	0.0603301	0.0267761	0.0759428	0.278952	0.0917305	0.0952777	0.147521	0.120995	0.132669	0.102678	0.0324853	0.0251287	0.15337
ENSDARG00000100478	TULP1 (3 of 3)	#N/A	#N/A	#N/A	#N/A	#N/A	#N/A	0.0559135	0.0547877	0.420143	0	0	0	0.0464727	0.108829	0.15307	0.0519468	0.17375	0	0	0	0.0925251	0.117572	0.0468757	0.0516589	0.204666	0.125051	0.186364	0	0.0693087	0.176948	0.121899	0.105193	0.0116182	0.0231313	0.0951809
ENSDARG00000075641	steap3	-0.0673747	-0.0126305	0.195056	NA	NA	NA	1.13871	4.03202	1.42998	0.441352	0.296708	0.180088	0.161437	5.69756	2.58134	0.815693	1.89122	0.87782	0.509139	0.356375	0.346137	2.07904	4.01625	1.27535	0.364488	2.23593	0.940909	2.12531	2.27482	2.20024	2.74645	1.93378	0.269896	0.522368	1.89424
ENSDARG00000097776	ZSCAN20	-0.0347979	-0.296529	0.00895294	NA	NA	NA	0	0.141164	0	0	0	0.126994	0.381233	0.15008	0.54281	0	0	0.131932	0	0	0	0.149499	0.129287	0	0	0.167188	0.165481	0	0	0.0470547	0.173223	0.0696965	0.127057	0.032983	0.0831672
ENSDARG00000069851	pimr152	NA	NA	NA	NA	NA	NA	0	0	0	0	0	0	0	0.233092	0	0	0	0.0445312	0	0	0	0	0	0	0	0	0	0	0	0	0.058273	0	0	0.0111328	0
ENSDARG00000102863	ric3b	NA	NA	NA	NA	NA	NA	0.361973	0	0	0	0.141166	0	0.116763	0	0.124688	0.385022	0.141459	0	0	0.124649	0	0	0.35638	0.123102	0.154954	0.153617	0.152049	0	0.170971	0.120658	0.162792	0.158609	0.0644823	0.0311622	0.119159
ENSDARG00000040427	zgc:101553	0.0194719	-0.803094	0.0534892	NA	NA	NA	26.1997	18.3436	16.0676	24.7619	19.6571	27.6476	9.52682	11.2213	6.29395	231.573	25.2073	11.8161	18.6145	16.2452	5.89628	12.6124	9.82171	20.5165	15.8794	15.4416	21.6027	12.0143	13.5777	20.2036	68.5739	14.7075	20.3984	13.143	15.6591
ENSDARG00000034836	si:dkey-222n6.2	-0.0540244	-0.00950384	0.0201983	NA	NA	NA	0.137084	0	0	0	0.080192	0.104115	0	0.156672	0.212494	0	0	0	0	0.0708091	0	0	0.0353318	0.139861	0.0880245	0	0	0.0821153	0	0.0456947	0.0922915	0.0658043	0.0460767	0.0177023	0.0205288
ENSDARG00000075366	HIST1H4I	NA	NA	NA	NA	NA	NA	0	0	0.47066	0	0	0.346555	0	0.81911	0.37032	0.762338	0.420131	0	0	0.370203	0.0867305	0	0	0	0	0	0	0	0.507779	0.156887	0.592975	0	0.0866388	0.114233	0.126945
ENSDARG00000076508	grm8b	NA	NA	NA	NA	NA	NA	0.906477	0.730843	0.156654	0.107018	0.0279092	0	0.0230847	0.0136316	0.0493029	0.862704	0.0139836	0.0599164	0	0.0985748	0.0230939	0.746837	0.0234861	0.92484	0.0153176	0.0151855	0.0150304	0.0571572	0.152108	0.597991	0.234906	0.42762	0.039503	0.0453963	0.0598703
ENSDARG00000079615	zgc:91850	NA	NA	NA	NA	NA	NA	0	0	0	0	0	0	0	0.716061	0	0	0	0.0863956	0	0.052627	0	0	0	0	0	0	0.140836	0	0	0	0.179015	0	0	0.0347556	0.035209
ENSDARG00000100048	si:ch211-106g8.3	NA	NA	NA	NA	NA	NA	1.07892	1.37583	2.19476	4.45115	3.17699	1.81804	0.606414	0.251578	0.230211	3.6492	0.244892	0.41972	0.216731	0	0.21474	1.42682	0.822612	0.717171	0.279143	0.845708	1.0529	0.301767	0.315294	1.54984	1.09397	0.811437	2.51315	0.212798	0.628917
ENSDARG00000100618	si:dkey-161l11.59	NA	NA	NA	NA	NA	NA	1.86973	0	0	0	0	0	1.80938	0	5.79656	0	13.1525	1.8785	0	0	1.8101	0	0	9.53804	0	0	0	0	2.64939	0.623243	4.73726	2.38451	0.452345	0.92215	0.662347
ENSDARG00000012632	zgc:92749	-0.0540235	-0.0808945	-0.0134017	NA	NA	NA	39.083	31.5105	20.1345	15.3041	11.0373	17.1062	6.35793	49.6735	66.5018	64.687	29.8232	7.95482	10.1908	14.9669	7.99136	30.4942	61.2018	45.2028	24.0143	19.3032	28.2345	23.6131	25.0644	30.2427	52.6714	40.2283	12.4514	10.276	24.0538
ENSDARG00000101490	MAP7D1 (3 of 6)	NA	NA	NA	NA	NA	NA	1.7608	5.1456	3.31104	2.12672	1.22042	2.72107	0.630913	6.31746	2.47887	3.52629	3.51643	1.53126	0.248397	1.3125	0	2.85102	2.52919	2.01509	3.6155	5.9594	7.54525	7.31753	3.37833	3.40581	3.95976	2.7527	1.67478	0.773039	6.05013
ENSDARG00000041239	wdr20b	NA	-0.0912314	NA	NA	NA	NA	0.0382663	0.287952	0.0502593	0.0429179	0	0.0740135	0.0370312	0.328007	0.266444	0.0610545	0.650521	0.0768916	0.113846	0.0395321	0.0247165	0.0872457	0.753502	0.0976037	0.0737149	0	0	0.160455	0.0361768	0.125493	0.326507	0.253017	0.0384907	0.0637465	0.0491579
ENSDARG00000045958	egfl6	-0.0284637	NA	-0.0134017	NA	NA	NA	0.0306138	0.329097	0.52271	1.30474	1.61178	1.00661	0.711017	0.0349883	0.632729	0	0.789618	0	0	0.284638	0	0.348528	0	0.499744	1.29742	1.1693	0.385786	0.0733526	0	0.29414	0.364334	0.536423	1.15854	0.0711595	0.40711
ENSDARG00000103391	rab9b	NA	NA	NA	NA	NA	NA	0.0662999	0.071272	0.0870788	0	0	0.0641176	0	0	0.137029	0.211565	0	0	0	0.0684929	0	0.0754802	0.130551	0	0	0.0844109	0.167098	0.0794293	0	0.0748836	0.0871485	0.0515078	0.0160294	0.0171232	0.0827345
ENSDARG00000100792	zgc:154142	-0.320609	-2.06716	-0.706903	0.802553	1.81105e-05	0.419245	267.156	247.011	375.233	187.538	159.666	105.933	131.698	131.076	152.576	269.993	242.566	23.5649	36.4375	47.0935	49.5593	436.18	189.406	358.136	160.852	140.644	109.485	267.443	259.014	296.467	199.053	286.144	146.209	39.1638	194.147
ENSDARG00000075985	FP243385.1	NA	NA	-0.0959554	NA	NA	NA	2.08368	2.19587	4.18481	0.994807	3.4364	5.21302	5.63378	3.66991	1.08795	3.3365	13.2162	1.75209	0.854621	0.925723	0.663914	9.27082	2.55061	14.9505	2.82182	3.33203	1.84063	7.37662	4.30409	2.82145	5.32764	7.39844	3.8195	1.04909	4.21334
ENSDARG00000104027	si:ch211-207b24.4	-0.206018	-0.0991011	0.101981	NA	NA	NA	0.334215	0.15968	0.195094	0.381404	0.347575	0.179563	0.269523	0.0684196	0.206217	0.530646	0.15238	0.0373092	0.0395789	0.0767267	0.0359508	0.591878	0.0589405	0.41676	0.119226	0.241197	0.0754405	0.0717206	0.02631	0.229663	0.239416	0.296701	0.294516	0.0473914	0.103667
ENSDARG00000019357	fabp1a	0.0504775	NA	-0.0294353	NA	NA	NA	2.3017	3.50881	2.633	0.666191	1.12929	1.14887	1.00593	2.63059	1.76476	1.81646	2.78557	0.522177	0.147264	0.53693	0.575045	1.77512	4.09367	2.27257	4.00482	2.93045	4.02331	2.84646	2.52502	2.8145	2.24934	3.03655	0.98757	0.445354	3.08131
ENSDARG00000069804	si:ch211-198k9.6	-0.0540235	NA	NA	NA	NA	NA	0	0	0.148217	0	0	0	0.102213	0	0	0	0.448531	0	0.0889478	0	0	0	0	0	0	0	0	0	0	0.0494057	0.112133	0	0.0255532	0.0222369	0
ENSDARG00000101098	LAMP5	#N/A	#N/A	#N/A	#N/A	#N/A	#N/A	0	0	0	0	0	0	0	0.16908	0	0.269872	0.198405	0	0	0.127122	0	0	0	0.114719	0	0.491191	0	0	0	0	0.159339	0.0286798	0	0.0317805	0.122798
ENSDARG00000007276	ela3l	-0.226693	-1.67653	-0.868322	0.900043	NA	NA	11728.4	1947.85	2038.55	6328.93	2379.63	2499.4	5264.01	1155.84	2922.14	1369.33	891.473	310.94	650.216	147.028	157.732	2380.84	2370.03	1976.47	3543.98	666.232	1430.45	1129.87	752.103	5238.27	1584.7	2567.83	4117.99	316.479	994.664
ENSDARG00000034011	GABRA2 (1 of 2)	NA	NA	NA	NA	NA	NA	0	0	0.0517911	0	0	0	0.074409	0.138526	0.120571	0.0417873	0.0939325	0	0	0.0409951	0.0383264	0	0	0.0409495	0	0.0509181	0.0481638	0.0925915	0.0564039	0.0172637	0.0987042	0.0102374	0.0186023	0.0198304	0.0620193
ENSDARG00000102328	raf1a	NA	NA	NA	NA	NA	NA	0.000292938	0	0	0.0997955	0	0	0	0.628515	0.402364	0	0	0	0	0	0.208053	0	0	0.349977	0	0	0	0	0	9.7646e-05	0.25772	0.0874942	0.0249489	0.0520132	0
ENSDARG00000002768	pvalb2	NA	NA	NA	NA	NA	NA	0.0690728	0.187772	0	0	0.102181	0	0.0668434	0.157885	0.180508	0.0928978	0	0.0877462	0	0	0	0.0786371	0	0.0891057	0.177413	0.222388	0	0.104632	0	0.0856149	0.107823	0.086289	0.0422561	0.0219365	0.081755
ENSDARG00000043584	ifit15	-0.76047	-1.49833	0.0987912	0.258182	0.00461009	0.952064	112.11	592.014	501.264	117.224	55.1497	14.1091	17.5816	289.803	142.471	216.225	539.016	84.826	106.265	26.3187	28.7569	443.244	207.766	366.683	68.8429	308.681	175.291	526.952	445.88	401.796	296.879	271.634	51.0161	61.5417	364.201
ENSDARG00000036974	ripply3	NA	NA	NA	NA	NA	NA	0.225495	0.24412	0.300525	0.126111	0.132	0.452918	0.442633	0	0.469824	0.119953	1.06628	0	0.226359	0.117751	0	0.275835	0.350586	0.610836	0.288582	0	0	0.269243	0	0.256713	0.414014	0.38146	0.288415	0.0860275	0.0673108
ENSDARG00000088316	LRRC69	NA	0.0275719	NA	NA	NA	NA	0.130548	0	0.171462	0	0.058581	0.220824	0.0484544	0.298403	0	0	0.176108	0.0503053	0	0	0.0484737	0.148624	0.0492969	0	0	0.166209	0	0	0	0.10067	0.118628	0.0494802	0.0819649	0.0246948	0.0415522
ENSDARG00000104775	si:ch211-134a4.1	-0.0540235	-0.0447391	0.0282205	NA	NA	NA	0	0	0.0665098	0.0567947	0	0	0	0.11575	0	0	0.118739	0	0	0	0.0490242	0.0576509	0	0	0	0.0644721	0.0638138	0	0.0717552	0.0221699	0.0586223	0.0144127	0.0141987	0.012256	0.0500103
ENSDARG00000097846	si:dkey-74h17.3	NA	NA	NA	NA	NA	NA	0	0	0	0	0.0610488	0.0504622	0	0.119272	0	0	0.122351	0	0	0	0.0505158	0	0	0	0.0670115	0	0	0	0.0739383	0	0.0604058	0.0167529	0.0278777	0.0126289	0.0184846
ENSDARG00000078963	si:ch211-138a18.1	NA	NA	NA	NA	NA	NA	0.0885584	0	0.0387711	0	0.0345369	0.0285478	0.0857	0.13495	0.0915165	0.345391	0.138435	0.0296579	0.0292743	0.0609918	0.0285781	0.0336069	0.0871901	0.0602349	0	0	0.074399	0.0707304	0.0418288	0.0424432	0.177573	0.045258	0.0371962	0.0371255	0.0467396
ENSDARG00000099623	gpr34l	NA	-0.0808945	NA	NA	NA	NA	0.0974066	0.0523557	0.127935	0.163871	0.0569814	0.0471002	0.0471313	0.66795	0.553631	0	0.399699	0.195727	0	0.100629	0.0471501	0.277235	0.239754	0.447209	0.0625469	0	0.0613743	0.058348	0.138024	0.0925658	0.40532	0.256686	0.078771	0.0858765	0.0644366
ENSDARG00000101743	C5H11orf1	0.0447562	NA	NA	NA	NA	NA	0	0	0	0.167664	0	0	0	0	0	0.318023	0.0226765	0	0	0	0.0723625	0	0	0	0.0959923	0	0.0941928	0	0	0	0.0851749	0.0239981	0.041916	0.0180906	0.0235482
ENSDARG00000009438	myog	NA	NA	0.0097061	NA	NA	NA	0.0690728	0.121195	0.0493578	0.0421481	0.0879348	0	0	0	0.28552	0.0799458	0	0	0	0.077646	0	0.213918	0.184997	0	0.177413	0	0.047357	0.180088	0	0.0798752	0.0913665	0.144082	0.0325207	0.0194115	0.0568613
ENSDARG00000038384	th2	NA	NA	NA	NA	NA	NA	0.0620369	0.267292	0.204094	0.174277	0.145454	1.71329	0.330856	0	0.160273	0.0991773	0.182197	0.0312262	0.0308223	0.0321091	0	0.17692	0.0306005	0.0317099	0	0	0.0391673	0	0.352322	0.177808	0.110412	0.0598076	0.590969	0.0235394	0.0978723
ENSDARG00000098445	ANKRD53	-0.090175	-0.33406	-0.162758	NA	NA	NA	0	0	0.21994	0	0	0	0	0.145907	0.0865255	0	0.0748371	0	0	0.0659437	0	0	0.0628461	0.0854248	0.189504	0	0	0	0.118643	0.0733133	0.0768174	0.0844437	0	0.0164859	0.0296607
ENSDARG00000092352	wu:fa92h10	NA	NA	NA	NA	NA	NA	0	0	0.0997241	0.0668991	0.0697868	0.0576849	0.115446	0.204515	0.039232	0.0634466	0	0	0	0.0660974	0	0.0432206	0	0.243427	0.076603	0	0.0751669	0.0714605	0.0845212	0.0332414	0.0767984	0.0908126	0.0774542	0.0165244	0.0577871
ENSDARG00000071680	loxl5a	-0.00864322	-0.082832	0.106821	NA	NA	NA	0.13408	0.144135	0.176101	0	0.239292	0.129666	0	0	0	0.142617	0.479582	0.134708	0	0	0	0.152645	0.264016	0	0	0.0448472	0.168963	0.321263	0	0.151439	0.15555	0.104165	0.0922395	0.033677	0.133768
ENSDARG00000079079	sult1st7	NA	-0.0447391	0.0282205	NA	NA	NA	0.0735139	0	0	0	0	0	0	0.324647	0.101464	0.0781951	0.172376	0	0	0.0759456	0.0711696	0	0	0.135979	0	0.105375	0	0.0880719	0.149725	0.0245046	0.169171	0.0339947	0	0.0367788	0.085793
ENSDARG00000031359	cmpk2	NA	-0.230917	-0.0244708	NA	NA	NA	6.34859	10.6465	7.44888	3.08547	2.03023	1.0642	1.02395	34.9243	9.79724	5.49232	19.5009	5.82558	5.16262	2.09875	2.08969	7.37221	6.04216	14.6817	3.69609	10.5616	8.0003	12.3721	7.49658	8.14799	17.4287	7.94804	1.80096	3.79416	9.60764
ENSDARG00000042857	si:ch211-246m6.4	-0.109313	NA	0.0282205	NA	NA	NA	0	0.0581338	0.0710268	0	0	0	0.0523327	0	0.2556	0	0	0	0	0.055867	0	0.140794	0.121759	0	0	0.0688507	0	0.148159	0	0.0430535	0.0639	0.0656383	0.0130832	0.0139667	0.0542524
ENSDARG00000100504	ppp1r27b	-0.192485	0.284871	-0.119354	NA	NA	NA	0.170863	0.400207	0.250355	0.320259	0.137313	0.907094	0.706097	1.04253	0.207756	1.90311	1.09878	0.173835	0.338006	0.147064	0.278077	0.162189	0.0840514	0.0868537	0.25511	0.258323	0.107431	0.511386	0.125633	0.273808	1.06304	0.147051	0.517691	0.234245	0.250693
ENSDARG00000077256	nat8l	NA	-0.0447391	NA	NA	NA	NA	0	0	0.0311768	0.0177485	0.00925732	0.007652	0	0.0180861	0	0.0252489	0.0278297	0	0.0156935	0	0	0	0	0.0161455	0	0	0.039884	0.00947935	0.0672712	0.0103923	0.0177912	0.00403638	0.00866445	0.00392337	0.0291586
ENSDARG00000103239	si:dkey-14o6.8	NA	NA	0.00812288	NA	NA	NA	0	0.497415	0.695336	0.274955	1.43578	0	0.203529	0.502701	0	0.247999	0.726313	0	0	0.0745377	0.251473	0.725925	0.233184	0.566665	0	0.31855	0.993305	0	0.934591	0.397584	0.369253	0.381443	0.478566	0.0815027	0.561611
ENSDARG00000105787	#N/A	NA	-0.0447391	NA	NA	NA	NA	0	0	0.0273219	0	0	0	0	0.0713242	0	0.0221269	0	0	0.0206296	0	0	0.0236827	0.0204809	0	0	0	0	0	0.0294767	0.0091073	0.0233628	0.0110409	0	0.0051574	0.00736918
ENSDARG00000059227	fabp1b.1	-0.966071	-1.67625	-0.321692	0.0363056	1.17422e-05	0.79422	7730.39	6070.65	6854.48	2358.75	2629.87	3413.96	2977.32	8344.97	11151.2	9220.02	8481.85	1544.33	2153.17	2070.38	2491.87	7192.79	9930.04	6598.77	5374.36	5906.58	6436.99	7041.51	4870.16	6885.17	9299.51	7273.99	2844.97	2064.94	6063.81
ENSDARG00000089005	si:ch211-210m1.4	NA	NA	NA	NA	NA	NA	0	0	0	0	0	0.190211	0	0.362765	0	0	0	0.0806703	0	0	0	0	0	0.113055	0	0.00452821	0	0.111492	0	0	0.0906913	0.0282638	0.0475527	0.0201676	0.0290051
ENSDARG00000074739	slitrk3b	NA	NA	NA	NA	NA	NA	0.0156869	0	0	0.0180836	0	0.0155929	0	0.0184276	0	0.0514512	0	0	0	0	0.0156095	0	0	0.0493509	0.0207067	0	0	0	0	0.00522897	0.0174697	0.0175144	0.00841912	0.00390238	0
ENSDARG00000099514	HIST1H2BA	NA	NA	NA	NA	NA	NA	0.101213	0.761624	0.398802	0.227033	0	0	0.0979462	0.828959	0.655633	1.52598	0.118662	0.101688	0.210128	0	0.391941	0	0	0.103263	0.649911	0.257723	0.382637	0.121256	0.286836	0.420546	0.782308	0.188294	0.0812448	0.175939	0.262113
ENSDARG00000079425	si:dkey-12f6.5	NA	NA	NA	NA	NA	NA	0	0	0	0	0	0	0	0	0.390561	0.201001	0.221547	0	0	0	0.182942	0.215134	0.186049	0.192796	0	0.240588	0.476263	0	0	0	0.203277	0.148495	0	0.0457355	0.179213
ENSDARG00000054611	CR392001.1	NA	NA	NA	NA	NA	NA	0	0	0	0	0	0.11404	0	0.101079	0.0304652	0	0	0.0296187	0	0	0	0	0	0	0	0	0	0	0	0	0.0328861	0	0.02851	0.00740468	0
ENSDARG00000090526	PLEKHS1 (3 of 3)	-0.090175	-0.00915575	-0.0134017	NA	NA	NA	0.324541	3.36419	3.80584	2.07519	1.41032	3.20583	0.336499	0.71193	0.807539	1.87398	2.30112	0.436168	0.227468	0.286056	0.336229	1.50431	1.0727	1.67655	0.863349	2.32144	0.876822	15.8653	3.34867	2.49819	1.42364	1.27923	1.75696	0.32148	5.60306
ENSDARG00000093018	si:ch211-122l24.6	0.340848	0.0627761	-0.0147431	NA	NA	NA	0	0	0	0.147449	0.325176	0	0.119801	0.272852	0	0.134377	0.153823	0.126955	0	0	0	0.209798	0.0594223	0	0	0.163881	0	0	0.18841	0	0.140263	0.0673051	0.148107	0.0317388	0.0880728
ENSDARG00000099643	si:ch211-76m11.9	NA	NA	NA	NA	NA	NA	0	0.0797969	0.224522	0	0	0.0490158	0	0.12662	0.141569	0.122866	0.0719276	0.0516575	0.0531345	0	0	0.069038	0	0.109604	0.139904	0	0	0.0655865	0.148785	0.10144	0.115746	0.0796365	0.0122539	0.026198	0.0535929
ENSDARG00000099438	CABZ01073736.1	NA	NA	NA	NA	NA	NA	0.0286984	0.0154253	0	0.0160935	0.0167881	0	0	0.0327991	0.029657	0.0610517	0.0672922	0.0432495	0	0	0	0	0	0.0146399	0	0.018269	0	0	0	0.0147079	0.0477	0.00365998	0.0082204	0.0108124	0.00456725
ENSDARG00000094377	samd10b	NA	-0.272935	NA	NA	NA	NA	0	0.0355453	0	0	0	0	0	0	0.03417	0	0.116298	0	0	0.0341593	0	0	0	0	0	0	0	0	0	0.0118484	0.037617	0	0	0.00853982	0
ENSDARG00000104838	si:ch211-106g8.59	NA	NA	NA	NA	NA	NA	0	0.721536	1.76312	0	1.96321	2.92098	1.29907	0	0	1.07091	4.7215	0	0.665627	0	0.649795	0.382069	0.330415	0.684797	0	0	0	2.0103	0.951085	0.828219	1.4481	0.34932	1.54582	0.328855	0.740346
ENSDARG00000087375	zgc:66473	NA	NA	NA	NA	NA	NA	0	0.556946	0.101533	0.276552	0.383211	0.0952479	0.157575	0.089333	0.0481903	0.310402	0.115843	0.12806	0	0	0	0	0	0.0933004	0	0	0	0.175777	0.16938	0.219493	0.140942	0.0233251	0.228146	0.032015	0.0862892
ENSDARG00000034946	BX569789.1	-0.147477	-0.20971	-0.0574921	NA	NA	NA	0	0.154988	0.0946807	0.242552	0	0.0697149	0	0.164777	0.148991	0	0	0	0.0714892	0	0	0.164139	0.283896	0.0735481	0	0.0917799	0.272528	0.0863634	0	0.0832229	0.078442	0.130396	0.0780667	0.0178723	0.112668
ENSDARG00000090741	AL954146.4	-0.090175	0.0275719	0.192169	NA	NA	NA	0	0.264941	0.2158	0	0.0480581	0.0397243	0.079501	0.469458	0	0.174768	0.433422	0.165076	0.0407353	0	0.0397664	0.046764	0.121325	0.251451	0	0.104594	0.0517631	0.196843	0.407434	0.160247	0.269412	0.104885	0.0418208	0.0613944	0.190159
ENSDARG00000087639	si:dkey-33o22.1	NA	NA	NA	NA	NA	NA	0	0	0	0	0	0	0	0.064139	0.0579946	0	0.131591	0	0	0.0579763	0	0.0638908	0	0.114514	0.144144	0	0	0	0	0	0.0634312	0.0806372	0	0.0144941	0
ENSDARG00000028148	pax2a	NA	0.0701974	-0.0134017	NA	NA	NA	0.0195698	0.0631123	0.179922	0.329231	0.0915844	0.0774884	0.0342152	0.330367	0.34681	0.0125426	0.137662	0.168965	0	0.0202171	0	0.0668957	0.315521	0.0799279	0.123742	0.0498313	0.0246612	0.140671	0.166381	0.0875347	0.206845	0.146522	0.13313	0.0472955	0.0953861
ENSDARG00000017490	cel.1	-0.203046	-0.904915	-0.626095	0.913274	0.173497	0.548396	8851.64	1247.46	1319.24	5520.44	1393.26	1515.79	3558.9	467.171	1187.86	725.659	336.783	177.869	274.029	86.1602	84.3679	1410.21	967.189	1344.19	1770.54	398.447	656.69	719.789	452.701	3806.11	679.368	1373.03	2997.1	155.607	556.907
ENSDARG00000095355	si:dkey-78l4.7	NA	NA	NA	NA	NA	NA	0.616912	0	0.101578	0	0.0932333	0.0770656	0.154233	0.0910754	0.164701	0	0.0934272	0.0800624	0	0	0	0.0907229	0	0	0.10234	0	0	0	0	0.239497	0.0873009	0.0482657	0.081133	0.0200156	0
ENSDARG00000075539	snphb	-0.372713	-0.440029	0.289189	NA	NA	NA	0.0195184	0.0419643	0.0256356	0	0.022836	0	0	0.281121	0.25419	0.0415226	0.0228834	0.01961	0.0387127	0.0604921	0.018896	0.140017	0.121087	0	0	0	0.049193	0.147342	0.0829722	0.0290394	0.149929	0.065276	0.005709	0.0344277	0.0698768
ENSDARG00000002609	rnf145a	-0.685708	-0.308962	-0.304666	NA	NA	NA	6.57874	6.24572	9.0338	3.35796	3.42717	2.19899	1.31557	1.45197	1.40485	7.6518	3.7948	0.886157	1.15556	0.643688	0.603208	6.63292	1.52965	5.30026	2.48369	0.803586	0.683212	2.0649	1.61673	7.28609	3.57586	3.98663	2.57492	0.822153	1.29211
ENSDARG00000069012	ifnphi2	NA	NA	NA	NA	NA	NA	0.645183	0.693568	0.270997	0.25443	0.603876	0	0.124872	0.832892	1.06677	0.215316	0.605131	0	0.127965	0.399914	0.0981938	0.617287	0.635215	0.56007	0	0.515445	0.162608	0.772949	1.27991	0.536583	0.680027	0.453143	0.245794	0.156518	0.682728
ENSDARG00000096773	pimr131	-0.546843	-0.664042	0.110451	NA	NA	NA	0.172801	0.780076	0.715936	0.100403	0.155696	0.215893	0.223702	0.866183	0.458454	0.478343	0.52467	0.165536	0.243308	0	0.128441	0.213344	0.488094	0.364437	0.124484	0.345665	0.395698	0.318434	0.107191	0.556271	0.581913	0.29759	0.173924	0.134321	0.291747
ENSDARG00000079361	abcg2b	-0.240687	-0.880509	0.350121	NA	NA	NA	53.8808	56.9882	49.5787	36.4179	51.0733	17.0446	20.8685	52.8864	79.4588	35.6401	131.409	10.87	25.0427	15.1539	18.2479	53.367	70.2058	84.6061	97.5833	148.096	144.257	95.6602	53.376	53.4826	74.8486	76.4406	31.3511	17.3286	110.347
ENSDARG00000090879	CR788311.1	NA	0.0275719	NA	NA	NA	NA	0	0	0.0517568	0	0.0461045	0	0	0.0450373	0	0.0838316	0.0462003	0	0	0.04071	0	0.134589	0.0775954	0.0804096	0.0506075	0	0	0.0472102	0	0.0172523	0.0437673	0.0858004	0.0115261	0.0101775	0.0118026
ENSDARG00000074510	si:busm1-104n07.3	NA	NA	-0.0134017	NA	NA	NA	0	0	6.83654	0	0	5.70744	0	1.46286	0	6.80734	6.10257	3.34352	0	0	0	1.94293	0	1.91531	4.71218	2.28146	2.47322	0	2.53918	2.27885	3.59319	2.14261	1.42686	0.83588	1.82347
ENSDARG00000104598	pcdh1a6	NA	NA	NA	NA	NA	NA	0.255179	3.43566e-07	0.816192	0.197998	0.218236	0.102476	0.0369896	0	0	0.229433	0.433564	0	0.154683	0	0	0	0.207646	0.000421714	0	0.136275	0.268207	0	0.56198	0.357124	0.165749	0.0520169	0.138925	0.0386707	0.241616
ENSDARG00000096357	ighv3-2	NA	NA	NA	NA	NA	NA	0.568409	0.611036	0	0	0	0	0	0.324815	0.881093	1.20921	0	0	0.563689	0	0	0.647115	0	0	0	0	0	0	0	0.393148	0.603779	0.161779	0	0.140922	0
ENSDARG00000098400	si:dkey-161l11.29	NA	NA	NA	NA	NA	NA	7.47893	0	0	2.09701	0	7.23275	0	2.1369	1.93219	3.97758	0	1.8785	0	0	0	0	0	0	4.80238	0	0	0	0	2.49298	2.01167	1.2006	2.33244	0.469625	0
ENSDARG00000004952	rsad2	-0.652914	-1.58531	0.0283718	NA	0.0070901	NA	31.8784	152.273	91.6844	30.1637	17.6765	1.06098	8.03845	259.62	60.736	45.6779	201.351	38.6729	58.5646	15.9321	19.4517	90.3209	51.5691	176.085	19.5641	122.518	80.4233	96.8489	81.1042	91.9453	141.846	84.3848	14.2349	33.1553	95.2236
ENSDARG00000051914	slc14a2	NA	NA	NA	NA	NA	NA	0.0732723	0.0561397	0.502997	0.0585714	0.122199	0.0708605	0.283629	0.0994757	0.125925	1.55536	0.0859046	0.073616	0.145328	0.151392	0.0674104	0.118909	0.144281	0.0532812	0.0940995	0.132978	0.184671	0.145985	0.103826	0.210803	0.466666	0.102643	0.133815	0.109437	0.141865
ENSDARG00000057013	cadm3	NA	NA	NA	NA	NA	NA	0.0283196	0	0.0371952	0	0	0	0	0.0323662	0	0.0602458	0.0321208	0	0	0.0292563	0	0	0.0557641	0	0	0	0	0.0328229	0	0.0218383	0.0311832	0.013941	0	0.00731407	0.00820573
ENSDARG00000102756	nr0b2b	-0.0347979	0.0727235	0.0282205	NA	NA	NA	0	0.912067	0.111435	0	0	0.0820511	0.164211	0.193934	0.350712	1.89518	0.397885	0.255726	0	0	0.410691	0	1.50359	0.173125	0.10896	0.108021	0.106918	1.21975	0.240446	0.341167	0.709428	0.446419	0.0615655	0.166604	0.418784
ENSDARG00000086565	si:dkey-201l21.2	NA	NA	NA	NA	NA	NA	2.53331	4.05641	4.78289	2.51158	6.56075	3.10583	2.44973	3.56121	0.306036	7.24372	7.72344	1.26409	1.63851	0.904274	0.620968	3.12027	1.23548	4.45881	6.46063	2.75592	2.4474	2.95405	8.1781	3.79087	4.7086	3.8188	3.65697	1.10696	4.08387
ENSDARG00000079795	VSTM5	NA	0.0275719	NA	NA	NA	NA	0.288574	0	0.379016	0.323653	0	0	0.0930866	0	0.397618	0.409266	0	0.0966426	0	0	0.0931238	0	0.18941	0	0.123533	0	0	0	0	0.22253	0.201721	0.0782357	0.104185	0.0474416	0
ENSDARG00000021339	cpa5	-0.448994	-1.57944	-0.725984	0.72617	0.000812332	0.40218	9055.7	1463.2	1561.8	2455.95	1458.5	1328.62	3323.29	716.901	2024.29	861.349	574.31	260.584	450.281	153.798	123.628	1552.46	1671.66	1520.41	2763.1	531.736	1323.03	926.493	655.299	4026.9	1044.21	1876.91	2141.59	247.073	859.139
ENSDARG00000091623	TMEM74 (2 of 2)	NA	NA	NA	NA	NA	NA	0.277581	0	0	0.0778309	0	0	0	0.0793112	0.21514	0	0	0.0697208	0	0	0	0	0	0.0708011	0	0	0	0	0	0.092527	0.0736128	0.0177003	0.0194577	0.0174302	0
ENSDARG00000069865	grxcr1	NA	0.103469	-0.0973922	NA	NA	NA	0.463505	1.39943	3.24678	0.346565	0.542287	1.04591	1.19612	2.64867	4.32882	0.986039	0.543414	0.776132	0.612875	0.478837	0.149575	1.75895	0.760573	0.195376	0.396835	0.59012	0.584095	0.740391	0	1.70324	2.12674	0.777933	0.78272	0.504355	0.478652
ENSDARG00000068006	gck	-0.200482	-0.295696	0.0539755	NA	NA	NA	1.94926	2.283	1.59495	1.6429	0.612749	0.81422	1.2125	1.07966	1.01652	24.1518	0.568964	0.998365	2.05367	2.17251	1.13848	0.473567	0.678658	1.41928	0.77163	1.11832	1.28136	1.39379	2.25946	1.9424	6.70424	0.835784	1.07059	1.59076	1.51323
ENSDARG00000104207	pcyt1bb	-0.983211	-1.6458	-0.0345968	0.10251	0.00126321	NA	58.9771	80.4153	69.456	24.1799	18.4477	46.5963	30.2827	45.0864	61.4798	120.369	76.1482	15.2323	18.1025	24.7157	14.3254	48.7782	39.4072	55.9644	49.8449	46.4424	65.0357	66.406	64.8795	69.6161	75.7708	48.4987	29.8766	18.094	60.6909
ENSDARG00000096670	si:ch211-1f22.16	NA	-0.0447391	-0.0134017	NA	NA	NA	0	0	0.130842	0	0	0.0755166	0.169562	0.159331	0.118556	0.286308	0	0	0	0	0.135965	0	0	0.0905838	0.34603	0	0	0	0	0.043614	0.141049	0.109153	0.0612696	0.0339913	0
ENSDARG00000005783	ncanb	NA	NA	NA	NA	NA	NA	0	0	0	0	0	0	0.012116	0	0.0388149	0.0133173	0	0.0125788	0	0	0	0.0696786	0	0	0	0.0159402	0	0.0149994	0.0177408	0	0.0130331	0.0174196	0.003029	0.0031447	0.0121701
ENSDARG00000103880	si:ch211-106g8.55	NA	NA	NA	NA	NA	NA	0.790191	1.56115	1.65375	1.06349	1.26367	0	0	1.20414	0	3.28936	1.38156	0	0.337396	0	1.0837	1.87397	0	0	2.06718	0	1.3277	1.26223	0	1.33503	1.46876	0.985287	0.58179	0.355274	0.647482
ENSDARG00000096671	si:ch73-94k4.3	NA	NA	NA	NA	NA	NA	0.0888876	0	0	0	0.106622	0	0.102171	0	0.55015	0.164325	0.698257	0	0	0	0.342491	0	0	0	0	0.437942	1.17653	0.206807	0	0.0296292	0.353183	0	0.0521983	0.0856227	0.45532
ENSDARG00000078810	zgc:174320	NA	NA	NA	NA	NA	NA	0.278893	0.955147	0.353312	0.476785	9.94502e-10	0	0	0.797499	0.647037	0	1.49926	0	0	0	0.714722	0.250963	1.38071	0.335631	0.813237	0	0.112959	1.15838	0	0.529117	0.735949	0.695135	0.119196	0.17868	0.317835
ENSDARG00000104717	tbxa2r	NA	NA	NA	NA	NA	NA	0	0.117325	0.143346	0	0.127691	0.105548	0	0	0.451144	0	0	0.109652	0	0	0	0	0	0	0	0	0	0	0	0.0868903	0.112786	0	0.0583098	0.027413	0
ENSDARG00000057620	nitr3b	NA	NA	NA	NA	NA	NA	0	0	0.356701	0	0.105915	0.0492593	0	0.310391	0	0.192585	0	0.0909527	0	0	0.031903	0	0	0	0	0	0	0	0.128277	0.1189	0.125744	0	0.0387936	0.0307139	0.0320693
ENSDARG00000059581	mbd5	NA	-0.101954	NA	NA	NA	NA	0.0144515	0.0310706	0.0379615	0	0	0.0279516	0.0139851	0.181681	0.268816	0.122974	0.0847149	0.0290386	0	0.104507	0.0279813	0	0.170739	0.0147443	0.0185593	0.0183992	0.0182113	0.0173133	0.0204777	0.0278279	0.164546	0.0510106	0.0104842	0.0403817	0.0186004
ENSDARG00000071601	pvalb9	-0.416668	-0.924161	0.39878	NA	NA	NA	317.658	118.169	85.7221	121.551	134.967	78.2933	127.286	184.144	275.314	420.945	245.027	72.8686	47.7951	31.956	123.674	186.244	198.738	338.246	229.277	457.002	519.92	371.833	183.574	173.85	281.358	238.126	115.524	69.0734	383.082
ENSDARG00000074628	si:dkey-10o6.2	-0.0684645	0.225482	0.219642	0.970754	0.728947	0.79422	10.5182	14.4114	21.2379	3.27848	4.32391	2.10599	2.24328	19.4506	9.29433	18.3377	21.9996	2.47139	6.55546	3.19458	4.79124	22.7218	24.9285	8.70508	14.6792	27.1215	17.634	12.1997	11.5088	15.3892	17.2706	17.7586	2.98792	4.25317	17.116
ENSDARG00000086705	prob1	-0.56119	-1.6461	0.212668	0.237458	5.97399e-05	0.897431	3.54782	4.98416	5.04034	4.06693	2.81305	2.88571	2.29645	4.06372	5.11506	5.32322	10.2564	0.645223	1.965	1.56963	1.91827	1.74759	2.4212	5.13789	7.19146	9.0539	7.55999	3.54669	2.45258	4.52411	6.1896	4.12453	3.01553	1.52453	5.65329
ENSDARG00000032705	foxg1b	0.0131609	-0.0808945	NA	NA	NA	NA	0.0918662	0.148133	0.0301645	0.128792	0.134351	0	0.155577	2.36234	0.284804	0.171003	0.592373	0.276891	0.0683276	0.142357	0.355746	0.183027	0.0452234	0.234318	0.117979	0.175442	0.260476	0.0275146	0.0650868	0.0900546	0.85263	0.145137	0.10468	0.21083	0.13213
ENSDARG00000079078	si:xx-by187g17.1	-0.0540235	-0.0447391	-0.149504	NA	NA	NA	26.6809	6.68922	17.0924	16.2567	15.8781	12.9548	15.6997	8.46726	18.9124	30.3936	12.7361	5.34539	2.40825	5.65504	4.03102	31.218	21.9341	15.9375	15.2998	1.82849	2.93584	4.89669	2.58381	16.8208	17.6273	21.0974	15.1973	4.35993	3.06121
ENSDARG00000102442	FOLR1	0.176545	-1.02946	-0.0559334	NA	NA	NA	103.414	69.872	57.9374	53.5204	66.7894	64.633	56.2237	159.492	164.946	79.7727	103.954	38.215	39.8546	24.5837	23.0377	65.9997	177.213	89.8179	132.483	80.6577	82.9446	64.1452	36.0511	77.0745	127.041	116.378	60.2916	31.4228	65.9497
ENSDARG00000098204	CU984600.2	-1.11457	-1.38902	0.614448	0.102791	0.015085	0.592424	2.71268	25.962	6.31597	2.54906	3.24783	0.467311	1.93498	31.1248	12.36	11.453	25.0599	5.60817	6.70886	2.39616	5.07489	17.9151	5.1906	19.3122	3.68061	20.2597	16.4958	27.2765	27.6152	11.6636	19.9994	11.5246	2.0498	4.94702	22.9118
ENSDARG00000000474	tnni1a	NA	NA	NA	NA	NA	NA	0.129037	0	0	0.434166	0	0	0	0	0.40004	0.137253	0	0	0	0.133305	0	0.146904	0.127043	0	0	0	0	0	0	0.0430123	0.134323	0.0684867	0.108541	0.0333263	0
ENSDARG00000057173	ifit8	-2.07395	-1.4081	0.202487	8.06786e-05	0.0129937	0.898845	17.6008	90.6168	42.815	10.6712	5.25593	0.824339	2.09565	141.021	30.6876	14.8989	75.8157	25.9696	24.9712	6.25934	7.91759	53.0324	40.8953	56.6927	7.24859	64.7627	33.212	58.7878	61.1754	50.3442	65.6058	39.4672	4.71178	16.2794	54.4845
ENSDARG00000068941	zgc:113983	NA	NA	NA	NA	NA	NA	0.0403333	0	0.105948	0.0452361	0.235944	0	0	0.184386	0.125042	0.128756	0.0472868	0	0.0399984	0.0416674	0.039047	0	0.0794202	0.0823006	0.0517977	0.051351	0.0508983	0.0483205	0.114304	0.0487604	0.121368	0.0533796	0.070295	0.0301782	0.0662184
ENSDARG00000101191	si:ch211-255f4.13	NA	-0.0447391	NA	NA	NA	NA	0	0	1.81937	1.44636	1.3827	0.571461	0.571838	0	0.610649	1.25708	0.692786	0.637275	0	0	0	0	1.4499	0.602882	0	0	0	0.709856	1.29315	0.606457	0.640129	0.513196	0.99309	0.159319	0.500752
ENSDARG00000021209	kctd9a	NA	NA	NA	NA	NA	NA	0	0.0403302	0.374172	0.213011	0	0.0918364	0.108917	0.434126	0.294403	0.0798113	0.334002	0.0954077	0	0.0981033	0.0919338	0.108111	0.37398	0.096886	0.24391	0.120903	0.189109	0.248748	0.403682	0.138167	0.285586	0.205722	0.103441	0.0713612	0.240611
ENSDARG00000001971	cthrc1b	0.0131609	NA	0.00895294	NA	NA	NA	0.0650427	0.209762	0.170855	0.145898	0.684882	0.503214	0.503547	0.148673	0.604938	0.761029	1.06759	0	0.129005	0.201582	0.314842	0.444294	0.384227	0.0663603	0.584714	0.331241	0.245894	0.155846	0.18433	0.148553	0.645558	0.369899	0.459385	0.161357	0.229328
ENSDARG00000096816	si:dkeyp-106c3.2	NA	NA	NA	NA	NA	NA	0.142549	0	0.296331	0	0	0	0.0892343	0	0.277528	0	0.573368	0	0	0	0.212749	0	0	0	0.126187	0	0	0.00955714	0.440608	0.146293	0.212724	0.0315467	0.0223086	0.0531872	0.112541
ENSDARG00000094417	si:dkey-13n15.2	NA	NA	NA	NA	NA	NA	0.0386364	0.184111	0	0	0	0.439843	0.0404856	0.127358	0	0.140295	0	0	0	0.0669834	0	0.080264	0.0405677	0.030505	0	0	0.071413	0	0	0.0742491	0.0669133	0.0378342	0.120082	0.0167458	0.0178533
ENSDARG00000039899	zbtb7a	NA	0.0275719	-0.0212106	NA	NA	NA	0.0288697	0.042865	0	0	0.0337766	0.0279194	0	0	0.0412065	0.0212069	0.135387	0.0290051	0	0.0205968	0	0	0.0568472	0.0406824	0.0512087	0	0.0727612	0.0345867	0	0.0239116	0.0494501	0.0371846	0.015424	0.0124005	0.026837
ENSDARG00000099605	FO834829.1	NA	NA	NA	NA	NA	NA	0	0.190075	0	0	0.350025	0	0.144746	0.284713	0.448633	0	0.129493	0	0	0	0.217105	0	0	0.154816	0.467129	0.168296	0.542096	0.879765	0	0.0633583	0.21571	0.155486	0.123693	0.0542762	0.397539
ENSDARG00000095635	si:dkey-261j4.5	NA	NA	0.063868	NA	NA	NA	0	0.0854162	0.0183079	0.0165713	0.0350502	0.0257712	0.0179063	0.0781441	0.0401759	0.0348163	0.030434	0.0140791	0	0.0199804	0.0122045	0.0372925	0	0.0151162	0	0	0	0.0156287	0	0.0345747	0.0458926	0.0131022	0.0238248	0.011566	0.00390717
ENSDARG00000103854	PDLIM7	#N/A	#N/A	#N/A	#N/A	#N/A	#N/A	0.1659	0	0.108947	0.0930331	0.0970489	0	0.0802725	0.189605	0.428603	0.176464	0.194501	0.083339	0	0.0856937	0.0803046	0.0944357	0.163337	0.0846303	0	0.105609	0	0.0993765	0.235079	0.0916157	0.247293	0.0856008	0.0675886	0.0623343	0.110016
ENSDARG00000101729	ZNF70 (14 of 15)	-0.195247	0.0687798	-0.00514812	NA	NA	NA	0.384013	0.398323	8.85999	0.280239	0.154349	5.49211	0.0759219	1.03727	6.09931	0.70123	0.574301	0.641409	0.52919	0.596914	0.364015	6.62694	7.44239	0.64254	0.325128	0.465251	0.428556	2.10668	0.836361	3.21411	2.10303	3.75925	1.50065	0.532882	0.959212
ENSDARG00000063411	lrrc73	NA	NA	NA	NA	NA	NA	0.19977	0	0.262379	0	0	0	0	0.0444481	1.03221	0	0.46842	0	0.198111	0	0.193399	0.227431	0	0.0396788	0	0	0	0	0	0.15405	0.38627	0.0667775	0	0.0978775	0
ENSDARG00000068290	CYP2S1 (5 of 8)	-0.081662	0.350911	0.494332	0.965949	0.40797	0.483235	89.6725	97.1671	132.402	29.9434	51.1815	17.1926	21.3694	16.2055	48.8263	30.8653	41.6971	5.59888	5.5652	17.9033	5.81408	50.7253	34.0669	65.105	72.763	95.2115	94.3157	90.5143	161.531	106.414	34.3986	55.6651	29.9217	8.72036	110.393
ENSDARG00000061562	tmem121a	NA	-0.0447391	NA	NA	NA	NA	0	0	0.0193413	0.032469	0	0.0139985	0	0	0	0.0461901	0.0678834	0.0145429	0.0144738	0	0	0	0	0	0	0	0.0182409	0	0	0.0064471	0.0285184	0	0.0116169	0.00725417	0.00456023
ENSDARG00000093936	si:dkeyp-1h4.6	-1.25434	-1.46377	0.0328449	0.0265426	0.00790073	0.982055	146.324	325.444	301.292	33.8931	41.6141	80.7485	48.0191	558.993	89.4401	178.817	344.517	187.876	59.1283	27.629	23.7558	320.233	250.28	251.711	103.427	146.204	133.553	490.601	391.127	257.687	292.942	231.413	51.0687	74.5973	290.371
ENSDARG00000087247	KCNAB2 (2 of 2)	NA	NA	NA	NA	NA	NA	0.118313	0.0381781	0.0932907	0.0331737	0.173028	0.0343457	0.0858705	0.0405894	0.152831	0.0629233	0.13871	0.0356813	0	0.0305566	0.0343821	0.0336738	0.0582424	0.0603548	0	0	0.074547	0.0354356	0.0503241	0.0832606	0.0987634	0.0380677	0.0816045	0.025155	0.0400767
ENSDARG00000016448	vtg3	0.875065	-0.205249	-0.128636	NA	0.646336	NA	3.5413	0.165516	0.202224	0.0802846	178.879	18.7616	167.923	54.9026	243.123	0.327547	263.731	0.154691	142.919	0.318124	0.149059	0.081495	41.9905	0.0365166	478.095	9.21335	80.3272	0.0714656	0.0507163	1.30301	140.521	130.051	91.411	35.8852	22.4157
ENSDARG00000093350	si:dkey-58f10.7	-0.160651	-0.331307	0.0488729	NA	NA	NA	77.1806	59.5461	69.3263	46.2929	37.6994	47.3364	34.5977	74.0043	16.6494	89.2765	161.185	41.6233	20.3903	12.5228	12.6265	124.901	57.4065	174.708	44.1403	71.8908	102.288	69.854	62.1832	68.6843	85.2788	100.289	41.4816	21.7907	76.554
ENSDARG00000073742	prss59.2	-0.155523	-1.43764	-1.12672	0.949043	0.0110181	0.011251	19887	2861.83	3153.24	9895.28	4690.46	3666.06	10830.1	2124.79	5899.03	1985.9	1113.61	878.995	1102.65	537.451	343.994	3415.47	4933.86	3154.62	5826.3	1095.7	2583.91	1892.77	1341.35	8634.02	2780.83	4332.56	7270.48	715.773	1728.43
ENSDARG00000074136	HERC5 (2 of 4)	NA	-0.0633943	0.00892465	NA	NA	NA	1.54128	0.0401249	0	0	0.828351	0	0	11.3119	0.0387586	0.0199484	6.49702	0.0375238	4.57237	0	0	4.77133	0.0755456	10.4023	0	4.81476	5.6658	7.80106	21.7426	0.527135	4.46691	3.81229	0.207088	1.15247	10.0061
ENSDARG00000070206	si:zfos-2070c2.1	-0.304883	-0.219149	0.0549133	NA	NA	NA	0.0749639	0.166003	55.2711	0	0.178106	34.3734	0.149157	15.0729	0	66.965	46.0649	32.9939	0.0773226	0	0	20.6069	0.0729832	27.6211	46.6771	18.8593	38.5873	0.0932813	16.0299	18.504	32.0257	23.7445	8.67517	8.26781	18.3924
ENSDARG00000003399	fgf8a	-0.0540235	0.26956	0.00865851	NA	NA	NA	0	0.0235257	0	0	0	0	0	0.0250116	0.230653	0	0	0	0.0434056	0.0226084	0	0	0	0.0223278	0.14332	0	0.0275781	0.0262183	0	0.0078419	0.0639162	0.041412	0	0.0165035	0.0134491
ENSDARG00000100098	CR382281.1	NA	NA	NA	NA	NA	NA	0.0937215	0.151125	0	0.052557	0.219303	0	0.0906964	0.267783	0.193704	0.149534	0.109879	0.0470805	0	0.0484108	0.0907326	0.266747	0.184547	0.09562	0.180542	0.119323	0	0.224562	0	0.0816155	0.180225	0.181864	0.0906391	0.046556	0.0859712
ENSDARG00000092908	si:dkey-201l21.1	-0.794737	-0.993683	0.0665758	0.346465	NA	NA	29.5376	58.5367	100.415	36.8503	57.7387	19.4967	12.3461	11.4503	10.5923	37.2415	77.6057	14.2652	5.15165	8.30104	7.70627	48.0449	19.0363	71.6771	23.4279	9.86869	5.8277	124.525	36.801	62.8298	34.2225	40.5465	31.608	8.85604	44.2556
ENSDARG00000074607	BX005421.2	NA	NA	NA	NA	NA	NA	0.053432	0.124934	0	0	0.0377337	0.0868274	0.0937363	0	0.0207769	0	0.205279	0	0.058543	0	0	0.0585171	0.0413077	0.301636	0	0.0824547	0	0.0768712	0	0.0594553	0.056514	0.100365	0.0545744	0.0146357	0.0398315
ENSDARG00000044400	wdr78	NA	-0.0991011	-0.0134017	NA	NA	NA	0.0163244	0.0175486	0.0214406	0.0915436	0.0381981	0.0315741	0.0631899	0	0.0337393	0.104183	0.0574162	0	0	0.050593	0	0.0185847	0.0482165	0.0666202	0.0209645	0.0415673	0.0205715	0	0.046263	0.0184379	0.0488346	0.0385965	0.0561264	0.0126482	0.0271004
ENSDARG00000104361	barhl2	-0.0540235	NA	NA	NA	NA	NA	0.0885584	0.0317332	0.0387711	0	0.0922443	0.0285478	0	0.0337375	0	0.0838637	0	0	0	0.0304959	0	0.0336069	0	0.0602349	0.0379102	0.200761	0.0371995	0	0	0.0530209	0.0294003	0.032938	0.030198	0.00762397	0.0594901
ENSDARG00000105643	#N/A	0.0504775	-0.0447391	-0.0134017	NA	NA	NA	6.19303	10.4275	10.6992	4.34258	1.93715	4.80315	2.79602	8.01624	4.04088	16.1229	14.1082	3.89888	2.26431	2.42147	2.40371	11.728	5.26476	13.94	3.85138	8.55789	3.92973	15.4265	10.9307	9.10658	10.5721	8.69604	3.46972	2.74709	9.7112
ENSDARG00000014496	trpv6	-0.349551	0.100333	0.405983	0.716352	0.935614	0.72187	0.0419743	0.0652606	0.028707	0.0688895	0.0729019	0.0194145	0	0.0462599	0.0203995	0	0.0949937	0.0203815	0	0.0216453	0	0.0230785	0.0395857	0	0	0	0.130102	0.072024	0	0.045314	0.0404133	0.0156661	0.0403015	0.0105067	0.0505315
ENSDARG00000020866	apoa4b.2	-0.155932	-1.68159	-0.402849	0.941908	6.25313e-06	0.756181	2641.86	4841.35	3190.46	1747.16	1469.15	4898.82	3265.44	12168.4	11873.3	14665.3	10506.5	1885.75	5229.9	2244.6	3439.89	5802.73	9297.28	3178.61	3469.76	5308.44	5487.95	5781.31	3068.22	3557.89	12303.4	5437.09	2845.14	3200.03	4911.48
ENSDARG00000105369	#N/A	NA	NA	NA	NA	NA	NA	3.29716	3.61502	2.47576	3.62777	4.01475	3.29912	0.79833	4.54474	5.17159	7.37473	5.44672	1.56226	2.07589	1.29737	0.961859	3.78502	2.74609	4.12708	3.30373	2.73255	3.1025	4.11793	5.08412	3.12931	5.63444	3.49048	2.93499	1.47434	3.75928
ENSDARG00000097011	hbaa1	0.0131609	-0.0447391	NA	NA	NA	NA	232.059	68.0129	103.435	113.615	72.8357	118.76	106.776	79.7574	187.835	189.424	91.8683	41.9126	27.5921	52.2398	22.359	197.425	170.895	90.2743	131.675	19.6934	22.7163	30.1334	12.3869	134.502	137.221	147.567	102.997	36.0259	21.2325
ENSDARG00000087061	si:ch211-71k14.1	-0.0540235	NA	NA	NA	NA	NA	0.518619	2.15559	0.759996	1.04397	0	0.369928	0	0	0.181542	2.53685	1.47438	0.889207	0	0	0.21514	0.466995	0.0699571	0	0.113338	0	0.79984	1.06291	1.00826	1.14474	1.04819	0.162573	0.353475	0.276087	0.717753
ENSDARG00000079796	ldah	0.00969406	-0.332143	-0.314013	NA	NA	NA	6.99772	12.2278	17.0558	3.01646	5.66216	10.1953	3.94126	22.369	16.8253	23.2896	21.2298	8.45994	6.49853	3.55203	3.60534	12.6449	26.6627	6.58563	8.53922	18.4734	13.2239	14.735	11.9843	12.0938	20.9284	13.6081	5.70379	5.52896	14.6041
ENSDARG00000090899	SYCN (2 of 3)	0.0720872	-0.0808945	0.010286	NA	NA	NA	2.14893	0.642641	0.197816	0.510905	0.528732	0.293682	0.877603	0	0.791555	0.160647	0.174963	0.1502	0.147731	0	0	0.340959	0.447844	0.305229	0.195226	0.945515	0.38369	0.717202	0.847208	0.996462	0.281791	0.322314	0.552731	0.0744828	0.723404
ENSDARG00000012881	slc4a1a	-0.0636538	0.0197373	0.0274804	NA	NA	NA	1.1834	0.586045	0.855731	0.551778	0.404473	0.270038	0.373156	0.273538	0.219852	1.18804	0.514437	0.146949	0.131862	0.224671	0.0772355	1.39267	0.484374	0.501941	0.70012	0.237004	0.284852	0.334525	0.131888	0.875059	0.548967	0.769776	0.399861	0.145179	0.247067
ENSDARG00000062550	rc3h1	-0.0540235	-0.0447391	NA	NA	NA	NA	0.0388022	0.0417122	0.0169877	0	0	0.0125083	0.0125166	0	0.106929	0.0412731	0	0	0	0.0267238	0.0125216	0.02945	0.0127342	0.0131961	0	0.0164673	0	0.0154954	0.0549824	0.0325007	0.0370505	0.0138451	0.00625622	0.00981135	0.0217363
ENSDARG00000074613	si:ch211-240l19.6	-1.02259	-1.12881	-0.51652	0.138716	NA	NA	9276.53	2439.77	2875.16	2184.32	940.045	626.37	1770.2	413.993	904.853	731.794	457.095	174.311	293.461	86.747	111.701	2058.37	1286.11	1593.14	1886.55	770.008	1108.7	1267.1	864.183	4863.82	626.934	1706.04	1380.23	166.555	1002.5
ENSDARG00000092714	si:ch211-266a5.12	NA	NA	0.0491721	NA	NA	NA	0.598787	5.10356	2.64023	0.623605	0.500402	5.33578	1.49004	0.635466	0.486191	2.63865	2.75793	0.38674	0.424154	0.176741	0.745318	1.3634	1.09485	5.01825	3.40552	0.980173	1.07796	3.22814	1.51514	2.78086	1.62956	2.72051	1.98746	0.433238	1.70035
ENSDARG00000010680	gngt2a	NA	NA	NA	NA	NA	NA	0.224886	1.4505	1.03378	0.676492	0.131555	0.543708	0.326441	0.574465	0.464795	2.03325	1.53218	0	0.780565	0.348487	0.0973226	0.896087	0.692828	0.803045	0.387309	0.143159	0.506731	0.94297	1.27464	0.903055	1.15117	0.694817	0.419549	0.306594	0.716875
ENSDARG00000070774	irgf1	-0.731536	-0.57489	0.241874	NA	NA	NA	45.8987	72.7128	95.4856	28.5091	41.3689	28.9308	15.1252	40.2782	30.5032	68.0551	77.5718	15.1841	20.8553	13.372	8.31307	81.8633	46.3502	58.8743	48.0014	55.8223	43.0234	87.1942	83.3214	71.3657	54.1021	58.7723	28.4835	14.4311	67.3403
ENSDARG00000099661	BX572103.2	NA	NA	NA	NA	NA	NA	0	0.273119	0.153918	0.0973428	0	0	0.0728813	0.388447	0.204896	0	0	0	0	0.0752453	0.0830311	0.0853481	0.397864	0	0.256641	0	0.107007	0.112269	0	0.142346	0.148336	0.184963	0.042556	0.0395691	0.054819
ENSDARG00000012076	apoa1a	-0.201673	-1.04259	-0.380566	0.881771	0.0415571	0.737272	5681.24	3233.87	2938.16	3811.22	1929.93	4130.87	3493.33	7761.69	10421	6842.05	4834.23	1723.51	1846.65	2826.02	1573.3	4850.56	9428.52	4885.92	3712.28	3387.61	5709.31	3229.16	3069.48	3951.09	7464.74	5719.32	3341.34	1992.37	3848.89
ENSDARG00000105318	#N/A	NA	NA	NA	NA	NA	NA	0.228391	0	0.899911	0	0	0	0	0.522051	0.708059	0.485868	0.803298	0	0.452989	0	0.221107	0	0.674587	0	0	0	0	0.273619	0.323628	0.376101	0.629819	0.168647	0	0.168524	0.149312
ENSDARG00000103395	MAP7D1 (5 of 6)	NA	NA	NA	NA	NA	NA	1.43026	7.79752	8.49195	1.34959	1.0267	0.904483	1.23842	3.33592	0.88631	2.58882	5.80051	0.708289	0.731512	1.02309	0.921018	0.0609539	2.16211	0.267405	4.61964	5.75869	4.37713	6.82675	3.23337	5.90658	3.15289	1.77753	1.1298	0.845977	5.04899
ENSDARG00000038805	pigp	-0.0540235	NA	NA	NA	NA	NA	1.00117	0.256214	0.316964	1.04269	2.17539	0.899077	0.074584	4.25008	0.960732	0.491876	0.180718	0.232694	0.305727	0.812376	0.231073	1.05841	0.915314	1.89702	1.19393	0.103338	1.17155	1.11378	1.31735	0.524783	1.47085	1.26617	1.04794	0.395468	0.926505
ENSDARG00000094644	si:dkey-68l7.2	NA	NA	NA	NA	NA	NA	0.230333	0.0825354	0.0504201	0	0	0.0371252	0	0.0654388	0	0.0816665	0	0	0	0.0396586	0	0	0.113387	0.156666	0	0	0.0483763	0	0	0.121096	0.0367763	0.0675132	0.0092813	0.00991465	0.0120941
ENSDARG00000010146	cpa2	-0.533022	-0.843381	-0.135598	0.650172	NA	NA	627.972	72.0286	121.226	156.752	69.6384	45.2873	113.081	31.768	62.7054	46.0743	23.4865	10.0161	23.6115	5.21015	5.67732	71.6891	57.6551	112.381	127.958	50.2686	65.8402	71.5087	52.8432	273.742	41.0085	92.4208	96.1897	11.1288	60.1152
ENSDARG00000105352	#N/A	NA	NA	NA	NA	NA	NA	0.43143	0.231892	0.283322	0	0	0.208614	0	1.97231	0.445841	0	0	0.433453	0	0.22285	0	0.491168	0.849528	0	0	0.274641	0.271837	0	0	0.315548	0.604538	0.335174	0.0521535	0.164076	0.13662
ENSDARG00000070045	celf4	NA	NA	NA	NA	NA	NA	0.153861	0.0342745	0	0	0.180013	0.0925019	0.118041	0.0364393	0.0329484	0.25949	0.143007	0.032033	0.0632374	0.032938	0	0.0725964	0.0627817	0.0325293	0.0818921	0.040593	0	0.0381973	0	0.0627118	0.117971	0.0624499	0.097639	0.0320521	0.0196976
ENSDARG00000029219	avpr2ab	NA	NA	NA	NA	NA	NA	0	0.043358	0	0	0	0.0390056	0	0.0460965	0.0778912	0	0	0	0	0	0.0339228	0	0.0397101	0	0.155393	0	0	0	0	0.0144527	0.0309969	0.0487758	0.0097514	0.0084807	0
ENSDARG00000055377	gnb5b	0.0128981	-0.381758	NA	NA	NA	NA	0.222885	0.133111	0.13508	0.115349	0.115897	0.143699	0.0239657	0.622682	0.0511845	0.368788	0.348415	0.10333	0.101993	0.127921	0.0479505	0.0281942	0.170677	0.209861	0.190826	0	0.156041	0.118677	0.140367	0.163692	0.347767	0.14989	0.0997277	0.0952986	0.103771
ENSDARG00000099395	cables1	-0.0244292	0.0191433	0.213591	NA	NA	NA	0.101088	0.108669	0.106215	0.0735932	0.0946156	0.156416	0.136955	0.785618	0.856607	0.0645148	0.213328	0.0812494	0.160397	0.208863	0.0782911	0.0747027	0.0995258	0.0412542	0.0778927	0.128702	0.330754	0.121106	0.0572961	0.105324	0.480017	0.0733439	0.115395	0.1322	0.159465
ENSDARG00000062696	dgkg	NA	NA	NA	NA	NA	NA	0.0664762	0.0357307	0.0436552	0.0372784	0.0282373	0.0233406	0	0.0379875	0.0249412	0	0.60828	0	0.0478693	0.13735	0	0	0.0712865	0	0.0619905	0	0	0.0289145	0	0.0486207	0.167802	0.0333193	0.0222141	0.0463048	0.00722862
ENSDARG00000008098	ifit9	-0.111157	-0.0447391	-0.0134017	NA	NA	NA	4.12604	9.90362	6.05003	2.49023	1.5121	0.705066	1.02623	13.7106	5.06844	4.65294	10.7463	2.46381	3.16196	2.56765	1.2833	5.55755	4.56782	8.55408	1.74491	7.30771	4.25962	10.1528	11.1388	6.69323	8.54457	5.10609	1.43341	2.36918	8.21473
ENSDARG00000098707	si:ch211-212k5.4	NA	-0.0808945	NA	NA	NA	NA	0.163436	0.139448	0.453933	0.0571344	0	0	0.0946577	0	0	0.0401004	0.23526	0	0.0765243	0	0	0.337593	0.0797079	0	0	0.210115	6.0914e-05	0	0.260334	0.252272	0.0688401	0.104325	0.037948	0.0191311	0.117627
ENSDARG00000053525	enpp7.2	-0.781371	-0.92115	-0.389012	0.324466	0.15947	NA	83.0199	95.7897	103.37	33.5015	59.5327	34.5511	35.1989	44.7045	46.3098	68.8895	85.2847	12.3102	21.2862	20.4089	14.2683	79.6858	70.6923	79.1919	61.6407	78.8119	57.8269	71.6482	50.764	94.0599	61.2971	72.8027	40.696	17.0684	64.7627
ENSDARG00000016793	crybb1l2	NA	NA	NA	NA	NA	NA	0.0871289	0	0.0572179	0	0.152907	0.294913	0.0843165	0.199157	0.0900391	0.231692	0.10215	0.0875375	0.0864053	0	0	0	0.128674	0.0444469	0.279737	0.11093	0	0.260957	0.123461	0.0481156	0.15576	0.113214	0.133034	0.0434857	0.123837
ENSDARG00000104925	si:dkey-26m3.2	NA	NA	NA	NA	NA	NA	0.107401	0	0	0.440602	0.0493253	0.132245	0.128035	0	0.760256	0.238331	0	0	0	0.184809	0.0941098	0.995157	0.336676	0	0	0	0	0	0	0.0358003	0.249647	0.332958	0.187552	0.0697297	0
ENSDARG00000074213	eif3bb	NA	NA	NA	NA	NA	NA	0	0	0	0.0286506	0	0	0	0.0583911	0	0	0.0299494	0	0	0	0.0247307	0	0	0	0	0	0	0	0	0	0.0220851	0	0.00716265	0.00618268	0
ENSDARG00000092355	tlr20f	NA	NA	NA	NA	NA	NA	0	0.0441059	0	0	0	0	0	0.0253169	0	0	0	0.00709148	0	0	0	0.0216894	0	0	0	0	0	0	0	0.014702	0.00632922	0.00542235	0	0.00177287	0
ENSDARG00000105492	#N/A	0.0369261	NA	NA	NA	NA	NA	0.861089	1.3885	1.13096	0.48288	1.00745	0.416372	0.416648	0.492065	3.11448	0.45796	0.504771	0.865128	0	0	0.416814	0.49016	0.423892	0.878532	0.552924	0.548155	2.17023	0	1.22016	1.12685	1.14232	0.586377	0.580838	0.320485	0.984636
ENSDARG00000100723	znf1097	NA	NA	NA	NA	NA	NA	2.59587	3.41437	0.808154	2.17479	0.482264	0.710943	0.253457	0	0	1.8544	0	0	0.1979	0	0.322474	2.98181	0.639202	3.77766	0.269223	0	1.496	1.73135	0.00341847	2.2728	0.4636	1.91697	0.905363	0.130094	0.807692
ENSDARG00000105788	#N/A	-0.102511	-0.186139	0.0747786	NA	NA	NA	3.93832	0.483847	1.10842	2.90263	0.855718	0.707327	0.925577	0.835912	0.872114	0.41891	0.263845	0.226102	0.390561	0	0.0544674	0.448364	0.553924	1.03322	0.939297	0.787936	0.496294	0.471822	0.558056	1.84353	0.597695	0.743701	1.34781	0.167783	0.578527
ENSDARG00000079274	prss59.1	-0.135763	-1.46543	-1.24718	0.962268	0.00325807	0.00123053	24253.4	3306.94	3973.69	12752.7	5433.37	5477.18	11317	2096.87	6849.26	2563.3	1376.77	946.145	1575.16	590.052	516.551	4423.88	6153.02	3970.14	7847.88	1420.82	3506.34	2596.66	1506.35	10511.3	3221.55	5598.73	8745.06	906.977	2257.54
ENSDARG00000056386	tmc1	-0.115054	0.0275719	0.0097061	NA	NA	NA	0.0882805	0.0789392	0.0192933	0.0658791	0.0343708	0.0426079	0.0563201	0.0505991	0.120285	0.0937187	0	0.0148158	0	0.0455113	0.0142164	0.0883428	0.0190998	0.0197925	0.0377175	0.0560883	0.111305	0.123169	0.0549779	0.062171	0.0661507	0.0412382	0.0497945	0.0186359	0.0863851
ENSDARG00000051896	fbn2a	NA	NA	NA	NA	NA	NA	0.331665	0	0.0218671	0.371982	0	0	0	0	0	0	1.16654	0	0.328911	0	0	0	0.326541	0	0	0	0	0.397345	0.0163414	0.117844	0.291635	0.0816353	0.0929955	0.0822278	0.103422
ENSDARG00000095378	gdf10a	NA	NA	NA	NA	NA	NA	0.023915	0.284	0.173494	0.160932	0.0839395	0.127746	0.0462862	0.0546644	0.546026	0.281011	0.309735	0.132714	0.130998	0.0494121	0.0231523	0.0544528	0.260106	0.0243995	0	0	0	0.158253	0.374353	0.16047	0.297859	0.0847396	0.104726	0.0840691	0.133152
ENSDARG00000086849	si:dkey-187k19.2	-0.0540235	NA	0.116045	NA	NA	NA	1.50657	1.58651	2.64967	7.33769	6.59581	0	4.59449	2.58598	0	4.7654	6.36278	0.344763	2.68599	0.562995	0.277378	4.2946	1.84679	1.403	2.87373	3.8176	1.08655	0	1.12989	1.91425	3.42854	2.60453	4.632	0.967781	1.50851
ENSDARG00000097979	ugt1b3	0.0369261	NA	NA	NA	NA	NA	13.8517	13.2583	16.5759	4.74882	9.59759	3.82638	4.48122	13.5714	13.6304	20.2987	18.3664	1.99523	7.58771	4.06251	4.96494	11.2733	15.579	13.1531	9.36189	18.0304	15.0385	12.707	18.9742	14.562	16.4667	12.3418	5.6635	4.6526	16.1875
ENSDARG00000060655	BX005421.1	NA	NA	NA	NA	NA	NA	1.17974	0.781945	2.67066	1.03033	1.13539	2.56738	3.5783	1.7169	0.919331	2.04927	6.274	1.3219	0.806172	0.433712	0.552619	4.48587	1.3868	6.54232	0.65438	2.04845	0.313036	3.90662	3.18989	1.54411	2.73988	3.26734	2.07785	0.778601	2.3645
ENSDARG00000093816	si:ch211-142c4.1	0.0412837	-0.110962	-0.116426	NA	0.928592	NA	0	0	0.226359	0	0.201638	0	0	0.398953	0	0.187377	0	0	0	0	0.166848	0.196208	0	0	0	0	0	0	0	0.075453	0.146583	0.049052	0.0504095	0.041712	0
ENSDARG00000045268	tectb	-0.430887	-1.37647	0.282732	0.590892	0.0129937	0.826469	1.13318	1.21816	1.30792	1.38646	1.52666	1.09588	0.398765	0.58868	0.851657	8.32777	2.37526	0.586497	0.817286	0.993287	1.0638	0.860057	1.48756	0.595583	0.485092	0.961817	0.735633	1.481	1.99497	1.21975	3.03584	0.857073	1.10194	0.865218	1.29336
ENSDARG00000094329	si:dkey-234l24.1	NA	NA	NA	NA	NA	NA	0.403066	1.70384	0.291267	0	0	0.21659	0.718474	1.3068	0.491587	0.536358	0	0	0	0	0.666632	0.978335	0.596309	1.07804	0.00800434	0	2.12781	0.558466	3.25225	0.799391	0.583686	0.665172	0.233766	0.166658	1.48463
ENSDARG00000056443	zgc:152753	-0.892541	-1.54896	-0.427452	0.0789867	9.75158e-05	0.66363	171.331	490.134	487.674	95.2789	151.18	183.681	203.758	142.372	153.615	269.168	363.986	97.2379	84.4611	52.1429	31.462	513.225	265.507	405.608	225.973	180.486	223.669	428.58	385.876	383.046	232.285	352.578	158.474	66.326	304.653
ENSDARG00000103588	prrt2	NA	-0.0808945	NA	NA	NA	NA	0	0.027367	0.0334365	0	0	0	0.0246361	0	0	0	0.0895405	0.0255773	0	0	0	0	0	0	0	0	0.0320812	0.121997	0.108221	0.0202678	0.0223851	0	0.00615903	0.00639433	0.0655748
ENSDARG00000033594	ido1	-0.740759	-0.742209	-0.118389	0.394963	NA	NA	122.004	117.005	109.745	58.2987	46.0238	57.0256	37.0333	47.0984	66.4941	100.174	67.175	11.3451	32.9512	13.9554	22.1283	101.689	114.601	113.343	94.6719	108.146	84.6068	104.703	64.6693	116.251	70.2354	106.076	49.5953	20.095	90.5313
ENSDARG00000106555	#N/A	NA	NA	NA	NA	NA	NA	0.118174	0.960414	1.36381	0.727288	0.0482543	2.0436	0.426316	1.60099	0.884161	1.83767	1.53779	0.580099	0.607142	0.345039	0.145346	1.25989	0.780664	0.508022	0.289914	0.107549	0.280701	0.492206	0.787443	0.814133	1.46515	0.709623	0.811365	0.419407	0.416975
ENSDARG00000102513	SLC25A45	NA	-0.166928	0.0282205	NA	NA	NA	0.120424	0.194183	0.553582	0.270126	0	0.174691	0.233075	0.619343	0.435564	0.192139	0.423557	0.181484	0.119424	0.0622038	0.116584	0.616946	0.592819	0.0614319	0.309308	0.15332	0.227632	0.504952	0.0853201	0.289396	0.417651	0.395126	0.169473	0.119924	0.242806
ENSDARG00000056021	sostdc1b	0.130587	NA	-0.0134017	NA	NA	NA	0.752925	0.115627	0.282542	1.6889	2.13933	0	0.104089	0.491721	0	1.60174	1.26104	0	0.320003	0.333356	0.312392	0.367363	1.05899	0.219479	0.552537	0.136943	0	0	0	0.383698	0.838625	0.549592	0.98308	0.241438	0.0342358
ENSDARG00000073948	prok1	0.0131609	-0.0787981	-0.0386284	NA	NA	NA	0	0	0	0	0	0.0619974	0	0.0732679	0	0	0.15032	0.0644083	0	0	0	0.0729844	0	0.0654063	0.0823297	0	0	0	0	0	0.055897	0.0551801	0.0154994	0.0161021	0
ENSDARG00000070929	sox14	NA	NA	NA	NA	NA	NA	0	0.0825251	0	0	0	0	0	0	0	0.0272188	0.150005	0.0257094	0.0253768	0	0	0.145663	0	0.0522154	0	0	0	0	0.0362599	0.0275084	0.0443059	0.0494696	0	0.0127715	0.00906497
ENSDARG00000042033	mettl11b	NA	NA	NA	NA	NA	NA	0	0	0	0	0	0	0	0.121838	0	0.0566967	0	0	0	0	0.0516027	0	0.104958	0	0	0	0	0	0	0	0.0446337	0.0262395	0	0.0129007	0
ENSDARG00000096395	ighv11-1	NA	NA	NA	NA	NA	NA	0.000323817	0.289279	0	0.840221	0.314837	1.04096	0	0.92265	0	0	0	0	0.266864	0	0	0	0	0	0	0	0.339109	0	2.94943	0.0965343	0.230662	0	0.549005	0.066716	0.822135
ENSDARG00000099115	MYH7 (4 of 7)	NA	-0.0447391	NA	NA	NA	NA	0	0.091945	0.0643593	0.0903591	0.046721	0.0179819	0.0983997	0.078896	0.296287	0.0711433	0	0	0	0.129151	0	0.376309	0.36875	0.0619456	0.0154637	0.084312	0	0.131469	0.0936479	0.0521014	0.111582	0.205617	0.0633654	0.0322877	0.0773572
ENSDARG00000104009	si:dkey-264f17.3	0.0131609	NA	NA	NA	NA	NA	0.246126	0	1.50317	1.33697	0	0	0.256053	2.50721	2.34644	0.785235	2.68679	0	0.261309	2.15233	0	0.332486	1.41637	0	0	0.733295	0	0.347054	0.834194	0.583099	2.08142	0.437214	0.398256	0.60341	0.478636
ENSDARG00000030905	cited2	-0.892521	-0.341503	0.273045	NA	NA	NA	10.3755	44.1227	20.8369	5.48022	8.41704	10.5367	3.54138	10.0283	23.2491	0.973131	2.51086	4.95096	1.4434	3.26501	1.00648	12.759	38.22	4.96403	5.50077	16.5188	17.5555	29.2196	35.0314	25.1117	9.19035	15.361	6.99383	2.66646	24.5813
ENSDARG00000099416	si:ch211-134a4.2	-0.201988	-0.659425	-0.0987097	NA	NA	NA	175.127	902.406	239.597	63.0846	32.726	11.4672	25.5976	745.005	186.318	418.479	632.71	213.735	240.609	48.3188	72.7028	574.937	415.187	469.33	74.5779	845.798	329.884	687.701	893.092	439.043	495.628	383.508	33.2189	143.841	689.119
ENSDARG00000078859	g0s2	-0.0850244	-0.0093767	0.0105659	NA	NA	NA	23.5016	72.5144	33.1139	13.0958	7.74418	61.639	17.2732	183.343	148.717	3.24343	4.18532	55.5925	5.45785	23.818	13.8961	15.0713	182.472	5.31152	11.748	60.1271	82.1938	31.987	40.5731	43.0433	84.8722	53.6507	24.938	24.6911	53.7202
ENSDARG00000063026	mlc1	NA	NA	NA	NA	NA	NA	0.0174145	0.0187205	0.137234	0.0390628	0.0611235	0.0168413	0	0	0	0.0185235	0.0408337	0	0.0172699	0	0	0	0.0899112	0	0	0.0221716	0	0.0208632	0.0246763	0.0577897	0.0148393	0.0224778	0.0292569	0.00431748	0.0169278
ENSDARG00000103897	si:dkey-161l11.66	NA	NA	NA	NA	NA	NA	1.86973	0	0	0	0	0	1.80938	0	0	1.98879	4.38416	0	1.85421	0	0	0	3.68169	0	4.80238	0	2.35618	0	0	0.623243	1.59324	2.12102	0.452345	0.463552	0.589045
ENSDARG00000070931	si:ch211-232m10.6	NA	NA	NA	NA	NA	NA	0.0302607	0.03253	0	0.0778309	0.0708082	0	0	0	0.0717133	0	0.0354777	0	0	0.0312616	0	0	0	0.0308737	0	0	0	0	0.0428791	0.0209302	0.0267977	0.00771843	0.0371598	0.0078154	0.0107198
ENSDARG00000019949	serpinh1b	0.227553	-0.0206399	-0.0134017	NA	NA	NA	0.668547	0.322512	0.180881	1.03749	1.05288	0.372658	0.179695	0.332007	0.305388	0.904164	0.259849	0.0691825	0.17244	0.211728	0.0726114	0.456645	0.203387	0.358822	0.094879	0.286475	0.119332	0.442548	0.602133	0.390647	0.450352	0.278433	0.660681	0.13149	0.362622
ENSDARG00000097836	si:dkey-108k21.24	NA	NA	NA	NA	NA	NA	0	0	0	0	0	0.169931	0	0.602469	0	0	0	0.176539	0	0	0	0	0	0	0	0	0	0	0	0	0.150617	0	0.0424827	0.0441348	0
ENSDARG00000105625	#N/A	NA	NA	NA	NA	NA	NA	0.0341546	0	0	0	0	0	0	0.117105	0	0	0	0.0343148	0	0	0	0	0	0	0	0	0	0	0	0.0113849	0.0292763	0	0	0.0085787	0
ENSDARG00000091216	or111-10	NA	NA	NA	NA	NA	NA	0	0.199138	0.486606	0.15099	0.130039	0.143318	0.0717066	0.211715	0.0765734	0.0394083	0.173746	0.0744458	0.0367415	0	0.0358676	0.50615	0.125763	0.0964486	0.0951602	0.188679	0.0466881	0.710176	0.682478	0.228581	0.125361	0.20588	0.124013	0.0367637	0.407005
ENSDARG00000040536	ftr89	NA	NA	NA	NA	NA	NA	0.187033	0.0899192	0.11501	0	0	0	0.0728766	0.197408	0	0.330817	0.318687	0	0.0382906	0.122151	0.0883978	0.199571	0.133039	0	0.0899457	0.136093	0	0.0668981	0	0.130654	0.211728	0.105639	0.0182191	0.0622098	0.0507478
ENSDARG00000099693	AL935065.2	0.0167262	0.0275719	-0.0282461	NA	NA	NA	0.10485	0.281784	0.275423	0.117596	0.184008	0.0506995	0.050733	0.179749	0.108353	0.0557635	0.18439	0.0526711	0.0519899	0	0.0507533	0.0596843	0.258076	0.0534872	0.0673267	0.133492	0.0660645	0.251228	0.222858	0.220686	0.132064	0.109644	0.100759	0.0388536	0.168411
ENSDARG00000007149	nadl1.2	NA	NA	NA	NA	NA	NA	0.0455178	0.0366985	0.0298917	0.0638135	0	0.0770341	0	0.0260109	0.0470382	0.0847284	0.0400239	0.0114328	0	0.0470234	0	0	0.0448145	0.0348299	0.0584559	0.0289759	0.01434	0	0	0.0373693	0.0494504	0.0345251	0.0352119	0.014614	0.010829
ENSDARG00000070050	sfrp2	NA	-0.0808945	0.0282205	NA	NA	NA	0	0	0.0578395	0	0	0	0	0.100661	0	0.0468419	0	0	0.043672	0	0	0	0	0	0	0	0	0.105517	0	0.0192798	0.0368757	0	0	0.010918	0.0263792
ENSDARG00000025017	prdm8	NA	NA	NA	NA	NA	NA	0	0.0445791	0.027233	0.023255	0	0.0401042	0.0401307	0.0473947	0	0.0220549	0	0	0.0205624	0	0	0.0236056	0.0408285	0	0.0798847	0	0.0261291	0.0496813	0	0.0239374	0.0173624	0.0360797	0.0258725	0.0051406	0.0189526
ENSDARG00000009477	prkar2ab	NA	0.0715077	-0.0134017	NA	NA	NA	0	0	0	0	0	0	0	0.029353	0	0.0566921	0	0	0	0	0.0254807	0	0.0760367	0	0	0.0318902	0.0319544	0	0	0	0.0215113	0.0190092	0	0.00637017	0.0159612
ENSDARG00000041952	prox2	NA	NA	NA	NA	NA	NA	0	0.0219226	0.0535692	0.0457443	0.0477189	0.0197219	0.019735	0.0233072	0.0210744	0	0.023909	0	0.0202239	0	0	0.023217	0	0	0.0523797	0	0.0256989	0	0	0.0251639	0.0170727	0.0188992	0.03323	0.00505597	0.00642473
ENSDARG00000058103	glra4b	-0.0540235	-0.0101908	0.138181	NA	NA	NA	0	0	0.0339403	0.0289827	0	0	0	0.0295339	0	0	0.0605931	0	0	0.0266962	0	0.0294196	0	0	0	0	0	0.0309588	0.0732342	0.0113134	0.0225317	0.0073549	0.00724568	0.00667405	0.0260483
ENSDARG00000101873	DTWD2	-0.0276231	-0.0752475	0.0427396	NA	NA	NA	0.625782	0.336356	0.0821907	0.28074	0.0732146	0.786738	0.181675	0.78672	1.42271	0.931881	0.440201	0.314358	0.310293	0.193944	0.24233	0.284973	1.04739	0.191537	0.0803656	0.398363	0.394295	0.224912	0.266018	0.34811	0.895378	0.401066	0.330592	0.265231	0.320897
ENSDARG00000056804	IL4I1	-0.705683	-0.951615	-0.176895	NA	NA	NA	12.3883	43.5922	22.4245	8.84526	6.65152	8.72954	9.56783	59.1306	14.0257	39.1719	44.5941	16.2183	13.6234	8.98081	7.68437	24.151	19.8871	38.7377	12.7338	30.0332	22.2785	31.3723	33.5737	26.135	39.2306	23.8774	8.44854	11.6267	29.3144
ENSDARG00000101838	FP236789.1	NA	NA	NA	NA	NA	NA	0.264909	0.67285	0.983468	0.239946	0.584042	1.05427	1.41562	3.16194	0.392522	0.987606	1.68764	0.956319	0.50224	0.184181	0.204289	1.26771	0.498621	0.810825	0.177607	0.459616	0.865667	0.812111	1.06632	0.640409	1.55743	0.688691	0.82347	0.461757	0.800928
ENSDARG00000077523	tdrd7b	0.0131609	-0.517057	-0.0603874	NA	NA	NA	1.3287	2.40414	1.88335	0.663954	0.938877	0.814232	0.598347	4.72105	1.45465	1.4273	3.6862	1.16311	1.00455	0.788252	0.394812	3.35484	2.02054	2.72464	1.03058	1.50741	1.19362	1.85975	2.29285	1.87206	2.8223	2.28265	0.753853	0.837681	1.71341
ENSDARG00000044015	gfra2b	-0.0540235	0.0275719	NA	NA	NA	NA	0	0.0201445	0.0246122	0.0420874	0.0219271	0	0	0	0.0193651	0	0.0439559	0.0188271	0	0	0	0.0214532	0	0.0382376	0	0	0.047229	0.0224501	0.0796597	0.0149189	0.0158303	0.0149227	0.0160036	0.00470677	0.0373347
ENSDARG00000074086	tecpr1b	NA	-0.0808945	0.0591296	NA	NA	NA	0.0132966	0.0142938	0	0	0	0	0.0128674	0.0303932	0.0274815	0.0141433	0.015589	0	0.0131862	0	0.0128726	0.0151378	0.0261824	0.027132	0.0341522	0	0.016756	0.0159298	0	0.0091968	0.0219018	0.0256511	0.00321685	0.0065147	0.00817145
ENSDARG00000078256	si:dkey-17e16.13	-0.555376	-0.0625633	-0.154842	NA	NA	NA	0.371779	0.566576	0.536157	0.435283	0.374503	0.87012	0.445113	0.919945	1.80604	0.733872	0.202221	0.231058	0.285087	0.296983	0.278307	0.796629	2.32705	0.389491	0.516862	0.512405	0.21736	0.895448	1.05911	0.491504	0.91552	1.00751	0.531255	0.272859	0.671081
ENSDARG00000041835	ccl38a.5	NA	NA	NA	NA	NA	NA	2.15174	0.722846	1.59782	1.20665	1.8881	0.522424	2.86315	0.922201	3.75235	1.723	2.99571	0.135115	0.800203	0.558271	1.30726	1.22484	2.38331	2.20152	2.25481	1.19854	1.35578	2.57785	0.76225	1.4908	2.34832	2.01612	1.62008	0.700212	1.47361
ENSDARG00000103142	C5H9orf69	NA	NA	NA	NA	NA	NA	0.548991	0.590162	0.309021	1.14349	0.183515	0.303383	0	0.179267	1.3778	0.333685	0.735586	0.15759	0.466656	0.162043	0	0.0892868	0.69494	0.320064	0.10072	0.299553	0	0.563749	0.555654	0.482725	0.656585	0.301253	0.407597	0.196572	0.354739
ENSDARG00000103300	si:ch211-106g8.37	NA	-0.0808945	NA	NA	NA	NA	0	0.380625	0	1.19134	0	0	0	0.80933	0	0.376618	0	0.355733	0	0	0	0	0.348601	0	0	0	0	0	0.501717	0.126875	0.296487	0.0871502	0.297835	0.0889333	0.125429
ENSDARG00000099221	ppp2r2bb	0.11104	-0.0380828	-0.035434	NA	NA	NA	0.15344	0.276453	0.102176	0	0	0.223624	0	0.0592739	0.424323	0.110331	0.0912068	0.0521065	0.0514326	0.0267893	0.0753139	0.233732	0.0255309	0.0529138	0.0666049	0	0.258717	0.214893	0.0734897	0.177356	0.171284	0.0946954	0.055906	0.0514106	0.136775
ENSDARG00000104758	zgc:194981	-0.183417	-1.66178	-0.623017	0.901806	0.0001603	0.549035	60.2679	80.9265	95.2189	48.2047	46.2583	125.147	65.3932	59.243	67.3892	122.124	105.085	48.1425	18.8436	20.5834	18.985	104.608	43.355	117.7	61.1812	25.784	25.0801	76.2919	51.4865	78.8044	88.4603	81.7111	71.2508	26.6386	44.6606
ENSDARG00000063451	ccdc13	-0.0540235	NA	0.00907729	NA	NA	NA	0.0371041	0.339037	0.146199	0.0476853	0.0746154	0.0538242	0.0897663	0.699698	0.383435	0.177601	0.49847	0.298225	0.0919901	0.0574971	0.0823222	0.0633627	0.293021	0.151423	0.0819032	0.108263	0.0535786	0.15281	0.131441	0.174113	0.439801	0.147427	0.0664728	0.132509	0.111523
ENSDARG00000030163	cdk21	-0.0540235	-0.168725	-0.0134017	NA	NA	NA	6.8224	2.85573	2.7754	0.474	0.49446	0.759042	0.292132	0.966031	0.873487	5.97243	2.05274	0.545926	0.538865	1.24744	0.642948	1.51217	2.08048	4.06548	1.39566	2.30603	1.29341	3.39957	3.93535	4.15118	2.46617	2.26345	0.504908	0.743795	2.73359
ENSDARG00000088463	FO904873.1	NA	NA	NA	NA	NA	NA	0.186426	0.26721	0.081618	0	0.145409	0.18029	0.180409	0.0710216	0.321089	0	0.437133	0	0.0616261	0.128395	0.0601604	0.0707467	0.489456	0.126802	0.159611	0	0	0.148896	0.0880548	0.178418	0.207311	0.211654	0.126527	0.0625454	0.0592377
ENSDARG00000003146	si:dkey-27m7.4	NA	NA	-0.0134017	NA	NA	NA	0	0.120506	0.0751632	0.0427894	0	0.0368959	0	0.13081	0.0985653	0.0811622	0.0670938	0.0191653	0.0567524	0.0197068	0.0184675	0.0638104	0.112687	0.0389246	0.0489961	0.0485736	0.0961552	0.137121	0.081091	0.0652231	0.0944078	0.0661045	0.0199213	0.028523	0.0907352
ENSDARG00000098199	si:dkey-78k22.2	NA	NA	NA	NA	NA	NA	0.649624	2.29464	3.66598	1.73697	7.2995	3.12207	2.01034	2.29087	2.81679	2.37831	4.21689	1.02161	0	0	2.51473	2.68595	3.15554	4.15266	5.15365	1.01103	1.36328	3.24597	0	2.20341	2.92572	3.78695	3.54222	0.884085	1.40507
ENSDARG00000103525	YTHDC2	0.0131609	NA	NA	NA	NA	NA	0.0772319	0.0593027	0.043473	0.0618714	0.0645421	0.1067	0.032031	0.302632	0.399058	0.117357	0.0905468	0.0554244	0.131298	0.0455923	0.0427251	0.100487	0.48882	0.0787964	0.170031	0.0842821	0.069518	0.19827	0.156338	0.0600025	0.227398	0.209534	0.0662861	0.06876	0.127102
ENSDARG00000095564	CABZ01118770.1	NA	NA	NA	NA	NA	NA	0.346937	0.158181	0.451209	0.666241	0.182046	0.0948844	0.0949566	0.366403	0.846568	0.295068	0.171944	0.157364	0.0487078	0.203703	0.098316	0.278904	0.682118	0.310178	0.317023	0.344087	0.0621857	0.385116	0.352746	0.318776	0.419996	0.397056	0.259532	0.127023	0.286034
ENSDARG00000060808	mecom	NA	NA	NA	NA	NA	NA	0.0554076	0.0297814	0	0.0310714	0.12965	0.0535838	0.0536192	0.0949872	0.114517	0.0294679	0.03248	0.0278337	0.0274738	0	0.0268203	0.0630797	0.163655	0.028265	0.0711568	0.0352716	0.0698229	0	0.235536	0.0283963	0.067863	0.0815391	0.0669811	0.020532	0.0851576
ENSDARG00000070757	si:ch211-182e10.4	NA	NA	NA	NA	NA	NA	0.101857	2.72355	0.0342178	0.138677	1.37365	0.143001	0.652075	0.411043	1.47821	0.597342	1.15684	0.272394	0.105753	0.22879	0.495553	1.69543	0.00936807	1.20745	0.837066	0.238281	0.64984	1.31653	2.53105	0.953208	0.910859	0.937329	0.576851	0.275622	1.18393
ENSDARG00000102532	HOMER3 (2 of 2)	NA	NA	NA	NA	NA	NA	0	0.0473871	0	0	0	0	0	0.10076	0.0455537	0	0	0.044288	0	0	0	0	0.0434002	0.0449742	0	0	0	0	0	0.0157957	0.0365784	0.0220936	0	0.011072	0
ENSDARG00000006560	irf4a	0.0131609	0.0637276	-0.0134017	NA	NA	NA	0.622535	0.602299	1.06293	1.15204	0.946851	1.62552	0.813295	1.35183	1.54399	0.993263	1.45972	0.562909	0.308683	0.418032	0.331475	1.27572	1.50164	0.476359	0.719537	0.396296	0.235349	0.745815	0.83802	0.762588	1.3372	0.993314	1.13443	0.405275	0.55387
ENSDARG00000075147	lrrc38	NA	-0.0447391	NA	NA	NA	NA	0.0473082	0.101712	0	0.0530589	0.0553492	0	0.0915624	0.0540681	0	0.100641	0	0	0.0469154	0	0	0	0.0931545	0	0	0	0.0596163	0.0566766	0	0.0496734	0.0386773	0.0232886	0.0499926	0.0117289	0.0290732
ENSDARG00000104390	sumo2a	NA	NA	NA	NA	NA	NA	0.0483862	0	0.632404	0	0	0.0467935	0.465957	0	0	1.53648	0	0	0	0	0.466144	0	0.0476386	0.0493664	1.23672	0	0.606769	0	0	0.22693	0.38412	0.333431	0.128188	0.116536	0.151692
ENSDARG00000034203	si:dkey-108k21.9	NA	NA	NA	NA	NA	NA	0	0	0	0	0	0	0	0	0.26833	0.537247	0	0	0	0	0.24449	0	0.248643	0	0	0	0	0	0	0	0.201394	0.0621608	0	0.0611225	0
ENSDARG00000098642	PRKAR1B	0.0131609	NA	NA	NA	NA	NA	0.921928	0.283162	0.172981	0.443141	0.462269	0.636844	0.254906	1.20419	0.40831	0	0.15441	0.264644	0	0.272121	0	0.149941	0.389008	0.134372	0.16914	0.167681	0.497908	0.157785	0.186623	0.459357	0.441727	0.210615	0.44929	0.134191	0.252499
ENSDARG00000032077	mfsd12b	-0.0714382	0.0431874	-0.0390684	NA	NA	NA	2.18442	3.10058	4.06678	2.16452	1.78651	5.43511	3.14008	6.83521	3.33128	7.51195	8.52843	3.32396	1.47223	2.47577	0.698075	3.18708	2.42211	4.11114	1.5797	1.89009	1.55008	2.41374	2.70463	3.11726	6.55172	2.82501	3.13156	1.99251	2.13964
ENSDARG00000100547	si:ch211-67o16.6	NA	NA	NA	NA	NA	NA	1.50562	3.27245	2.51129	1.02429	0.588679	2.00172	1.14326	3.26275	0.936247	1.76145	2.79346	0.637891	0.845447	0.393694	0.791363	1.67047	1.88204	1.02855	2.2919	3.98799	3.18711	3.27091	3.92341	2.42979	2.18848	1.71824	1.18949	0.667099	3.59236
ENSDARG00000095457	si:ch211-147d7.5	-0.0367892	-0.0143766	-0.190153	NA	NA	NA	3.67565	3.76314	2.75864	2.18509	2.46937	0.471033	1.0998	3.4007	3.79842	4.09588	3.48851	0.703407	2.25651	0.361641	1.18614	2.78973	3.61886	2.50008	2.24782	4.90256	3.08795	3.14538	1.4881	3.39914	3.69588	2.78912	1.55632	1.12692	3.156
ENSDARG00000013020	dtnbb	0.0131609	0.0275719	-0.0134017	NA	NA	NA	0	0.126614	0.0895707	0.0509914	0.0260387	0.0659524	0	0.0779419	0.0939669	0.0241799	0.106606	0	0	0.070453	0.0220074	0	0.0447624	0.0231929	0.0875817	0.173653	0.114587	0.0544682	0.0644232	0.0720616	0.0756737	0.0388842	0.0357456	0.0231151	0.101783
ENSDARG00000075058	gabra6a	0.0720872	0.0491604	0.0282205	NA	NA	NA	0	0.0195051	0	0	0	0	0	0	0.0187505	0	0.0425451	0	0	0.0187446	0	0	0	0	0	0	0	0	0	0.0065017	0.0153239	0	0	0.00468615	0
ENSDARG00000059368	gria4b	NA	NA	0.0282205	NA	NA	NA	0.0446422	0.0159967	0.0586334	0.0333792	0.0870501	0.0575637	0.100803	0.102042	0.0461334	0.110798	0.0777301	0.0149505	0.0295143	0.0153729	0.0432185	0.0677649	0.0586033	0.0303644	0.0764419	0.13262	0	0.0534827	0.0632576	0.0397574	0.0841759	0.0582936	0.069699	0.0257641	0.0623401
ENSDARG00000074310	rbfox3l	NA	-0.0447391	NA	NA	NA	NA	0	0.15793	0.0643185	0	0	0.0473588	0	0.0559682	0.0506065	0.052089	0	0	0.0485641	0	0	0.0557515	0	0	0.317214	0	0	0	0	0.0740828	0.0396659	0.0932414	0.0118397	0.012141	0
ENSDARG00000101453	CABZ01059912.1	#N/A	#N/A	#N/A	#N/A	#N/A	#N/A	0	0.0835739	0	0	0	0.225554	0	0	0.160681	0	0.0911467	0	0.077098	0	0	0.0885084	0	0	0	0	0	0	0	0.027858	0.0629569	0.0221271	0.0563885	0.0192745	0
ENSDARG00000015964	zgc:153311	NA	NA	NA	NA	NA	NA	0.0554225	0	0.0727924	0.0621596	0	0	0.0536336	0	0.0572738	0.117903	0	0	0	0	0.0536551	0	0	0.11309	0.284704	0	0.0698417	0	0	0.0427383	0.0437942	0.0994485	0.0289483	0.0134138	0.0174604
ENSDARG00000077224	ypel2a	NA	NA	NA	NA	NA	NA	0.0908972	0	0	0	0	0.17581	0.0879633	0	0.0939334	0.0966852	0.106568	0.0913235	0	0	0	0.103483	0	0.0927385	0	0	0	0	0	0.0302991	0.0742966	0.0490554	0.0659433	0.0228309	0
ENSDARG00000102246	si:dkey-161l11.23	NA	NA	NA	NA	NA	NA	2.01382	0	0	2.25862	11.7805	7.79013	1.94882	4.60315	6.24326	2.14205	0	0	3.9942	0	0	0	0	2.05461	2.58623	5.12786	7.61325	2.41262	0	0.671273	3.24711	1.16021	5.94452	0.99855	3.78843
ENSDARG00000020735	efcab6	NA	NA	NA	NA	NA	NA	0.00992553	0.0213398	0.10429	0.0111321	0.0580629	0.0383953	0.0288155	0.102094	0.0717995	0.0316727	0.0232734	0.0199442	0	0.0410154	0.009609	0.0225998	0.0586331	0.050633	0.0382404	0.0379106	0.075047	0.0356733	0.0281288	0.0451851	0.0572099	0.0425266	0.0341014	0.0176422	0.0441899
ENSDARG00000034528	chodl	NA	NA	NA	NA	NA	NA	0.0381262	0	0.10015	0.0427607	0.089213	0.0737424	0.0368956	0	0.0787994	0.283878	0.134098	0.038305	0.0756192	0.0393873	0	0.130216	0.112611	0.077797	0.0979266	0.048541	0.0960908	0.0456763	0.162073	0.0460921	0.124194	0.104638	0.0606529	0.0383279	0.0880953
ENSDARG00000059899	TMIGD3	NA	NA	NA	NA	NA	NA	0.113382	0	0	0	0	0	0	0	0.117169	0	0.0664645	0.0569567	0	0	0	0	0	0	0.14561	0	0.07144	0	0	0.037794	0.0459084	0.0364025	0	0.0142392	0.01786
ENSDARG00000068800	si:dkey-10b15.10	NA	NA	NA	NA	NA	NA	0	0	0.939587	0	0	0.314315	0	0.629191	0	0	0.316595	0	0.293744	0	0	0	0	0	0	0	0	0	0	0.313196	0.236447	0	0.0785788	0.073436	0
ENSDARG00000071381	si:dkey-78l4.11	NA	NA	NA	NA	NA	NA	0	0	0.100359	0.0856997	0	0	0.203989	0	0	0	0.247134	0.0767697	0	0	0	0	0	0	0	0	0	0.505073	0	0.033453	0.0617835	0	0.0724222	0.0191924	0.126268
ENSDARG00000087659	si:ch211-219a15.3	NA	NA	NA	NA	NA	NA	0	0.053822	0	0.168458	0	0.145258	0	0	0	0.159763	0	0	0.0496509	0	0	0.0569993	0	0	0	0.0637447	0	0.0599815	0.141887	0.0179407	0.0399407	0.0142498	0.078429	0.0124127	0.0664033
ENSDARG00000092044	si:dkey-22f5.9	-0.303152	-0.249022	-0.125075	NA	NA	NA	28.4288	58.3703	66.621	44.4084	21.8423	20.4806	22.527	6.14807	19.4547	75.4104	22.2182	3.5977	15.0036	10.6789	9.05825	40.432	7.49259	46.059	29.1415	14.549	10.2931	11.1953	10.1666	51.14	30.8078	30.7813	27.3146	9.58461	11.551
ENSDARG00000094770	CT583625.2	-0.0470981	0.124144	NA	NA	NA	NA	1.76707	2.34723	2.49846	2.32126	1.69559	3.03725	2.31015	2.17743	2.12804	3.93092	2.83887	0.769451	0.684754	1.03949	0.952442	3.6099	2.62626	2.50142	2.26936	0.20222	2.08437	1.95306	1.7164	2.20425	2.76882	2.75174	2.34106	0.861534	1.48901
ENSDARG00000054941	ldlrad4	NA	NA	NA	NA	NA	NA	0	0.0342745	0	0	0	0.0616679	0	0.0728785	0.0329484	0	0	0	0	0.032938	0	0.0638105	0	0	0	0	0	0	0	0.0114248	0.0264567	0.0159526	0.015417	0.0082345	0
ENSDARG00000102894	CABZ01057159.1	-0.295658	-0.0968719	0.0619321	NA	NA	NA	162.5	185.979	158.023	172.312	139.805	169.374	169.803	201.102	228.992	492.876	309.058	62.996	81.2263	108.695	130.78	179.955	184.23	193.591	184.658	163.213	174.577	172.655	153.507	168.834	308.007	185.609	162.823	95.9243	165.988
ENSDARG00000063613	ENDOD1 (2 of 11)	NA	NA	NA	NA	NA	NA	0.20626	0.0739094	0	0	0.160879	0.0664902	0.0665342	0.235732	0.355249	0	0.0806066	0.138152	0	0.0710275	0	0.0782733	0.0676911	0.140292	0.088296	0	0.173281	0	0	0.0933898	0.167897	0.0936381	0.0734758	0.0522949	0.0433202
ENSDARG00000103638	PVRL3 (2 of 2)	0.0131609	-0.0808945	-0.0134017	NA	NA	NA	0	0	0	0	0	0	0	0.0316231	0.0571873	0	0	0.0277992	0	0	0	0	0	0	0	0	0	0.0331488	0	0	0.0222026	0	0	0.0069498	0.0082872
ENSDARG00000102284	CABZ01031894.1	-0.0540235	-0.0953003	0.109045	NA	NA	NA	0.678947	1.82466	3.56694	0.380739	1.19152	0.984898	0.492774	3.29784	2.6311	1.41769	6.96499	0.997587	1.34662	1.38269	0.765615	1.52374	4.48876	0.865876	1.96185	1.94493	2.13897	1.83015	3.83856	2.02352	3.5779	2.21006	0.762483	1.12313	2.43815
ENSDARG00000102020	pnpla3	-0.151809	-1.05037	-0.148797	NA	NA	NA	69.0851	90.6085	80.9791	34.8124	29.5099	48.4271	38.0969	95.727	78.715	64.3162	58.4916	21.3301	27.6615	29.6625	14.7429	70.5241	61.0936	65.8989	51.78	53.2858	58.5056	65.9784	66.4982	80.2242	74.3124	62.3242	37.7116	23.3493	61.067
ENSDARG00000101848	CABZ01084340.1	NA	NA	NA	NA	NA	NA	0	0	0.0802755	0	0	0	0.0591472	0.0698534	0.189485	0.0650119	0.0716572	0.0614067	0	0.0631417	0	0	0	0.0623581	0.0784929	0	0.0770215	0	0	0.0267585	0.0990019	0.0352128	0.0147868	0.0311371	0.0192554
ENSDARG00000105044	si:ch211-51i16.3	NA	NA	NA	NA	NA	NA	0.192383	0.344463	0.379016	0	0.225082	0.18605	0.17118	0.659617	0.0994044	0.188154	0.67665	0.193285	0.240084	0	0.0781247	0.219021	0.0947052	0	0.247066	0.367403	0.121217	0.386715	0	0.305287	0.405956	0.140198	0.145578	0.127873	0.218834
ENSDARG00000079190	sycp2l	-2.90886	-2.78797	-0.170328	5.66931e-16	4.26895e-09	0.911037	1.49042	1.60219	2.97345	0.296231	0.154509	0.127715	0.0912854	0.539045	0.487405	1.42478	1.63677	1.06145	0.112256	0.0779602	0.0365288	0.77322	0.575811	0.481205	1.62331	0.912746	0.427939	0.497245	0.320796	2.02202	1.022	0.863387	0.167435	0.322049	0.539681
ENSDARG00000067976	ar	0.272779	0.0275719	0.0515345	NA	NA	NA	0.689113	1.81977	1.49536	0.554458	1.06915	1.18798	1.98611	5.63291	6.98198	0.828602	2.12517	1.09872	1.35193	1.22262	1.23275	1.84194	7.49263	0.855915	1.34672	2.00266	3.2093	1.68705	1.50716	1.33475	3.89217	2.8843	1.19942	1.2265	2.10154
ENSDARG00000069089	agrp	-0.090175	NA	NA	NA	NA	NA	0	0	0.245784	0	0	0	0	0.801358	0	0	0	0.252703	0	0	0	0	0	0	0	0	0	0	0	0.081928	0.20034	0	0	0.0631758	0
ENSDARG00000076307	si:zfos-2070c2.3	NA	NA	0.0282205	NA	NA	NA	0	0	0.187543	0.316826	0	0.114127	0	0.081597	0	0.0836837	0.083704	0.0395215	0.0390104	0	0	0.0812811	0	0.0401339	0	0	0	0	0.0557402	0.0625143	0.0622462	0.0303537	0.107738	0.019633	0.013935
ENSDARG00000011113	chrna10a	NA	NA	NA	NA	NA	NA	0	0.138584	0.04233	0.0361468	0	0.0311682	0.0262231	0.184172	0.0666113	0.115293	0.0953083	0.0323803	0.0537454	0.0332951	0.0262336	0	0	0	0	0	0.0812282	0.0324639	0.0913367	0.0603047	0.115346	0	0.0233845	0.0364136	0.0512572
ENSDARG00000090738	mylka	NA	-0.0447391	NA	NA	NA	NA	0	0	0	0	0	0	0	0.0821229	0	0.152862	0	0	0	0.0742323	0	0.081805	0.141491	0	0	0	0	0	0	0	0.0587462	0.055824	0	0.0185581	0
ENSDARG00000034907	paqr7b	NA	NA	NA	NA	NA	NA	0	0.0400941	0	0.0418308	0.0872729	0	0.0360932	0	0.0385429	0.039672	0.0437271	0	0	0.0385307	0	0.237368	0	0	0	0.110892	0	0.134049	0.230893	0.0133647	0.0304855	0.059342	0.0412992	0.00963268	0.118958
ENSDARG00000105708	#N/A	NA	0.0678233	-0.0134017	NA	NA	NA	0.841442	1.24999	2.9903	1.69304	1.15906	0.549679	0.551068	0.282977	0.972783	1.94507	0.985237	0.272913	0.6124	0.230025	0.215368	1.71965	1.19256	1.5139	0.85701	0.691679	0.778507	1.18332	1.54265	1.69391	1.04652	1.32078	0.988212	0.332676	1.04904
ENSDARG00000079345	si:ch211-217k17.10	-0.398124	-1.19503	-0.143637	NA	NA	NA	183.319	382.682	401.961	109.092	159.705	277.048	186.622	175.853	161.442	389.822	322.416	180.165	60.7514	31.1669	61.637	353.027	160.265	406.57	258.318	117.252	162.142	399.787	298.374	322.654	262.383	294.545	183.117	83.4301	244.389
ENSDARG00000101415	IL12B (4 of 4)	#N/A	#N/A	#N/A	#N/A	#N/A	#N/A	1.82583	6.97454	5.36805	2.64098	2.39395	5.52026	4.31796	2.99258	2.45048	10.8666	5.1692	1.56092	2.30353	1.55025	1.41645	4.99406	3.82512	6.73801	4.65865	2.92801	2.96749	7.99919	4.91622	4.72281	5.36972	5.05396	3.71829	1.70779	4.70273
ENSDARG00000070454	pla2g12a	-0.172204	-0.730137	0.293781	NA	NA	NA	24.0484	48.2169	49.5359	27.3872	26.6929	33.0397	31.8966	67.2238	62.8005	116.411	72.3192	20.4008	30.2539	21.7866	28.976	43.1443	56.5224	25.366	33.4569	42.1852	35.932	41.5586	31.939	40.6004	79.6886	39.6224	29.7541	25.3543	37.9037
ENSDARG00000094473	FHAD1	NA	NA	NA	NA	NA	NA	0.516895	0.0865622	0	0.0963881	0.215597	0	0.155849	0.0982214	0.029604	0	0.0335859	0	0.0514455	0	0	0.355177	0	0.381546	0.236655	0.138992	0.130746	0.13079	0.202963	0.201152	0.0403528	0.243345	0.116959	0.0128614	0.150873
ENSDARG00000096345	ighv4-5	-0.0540235	NA	-0.0134017	NA	NA	NA	0.524002	0	1.37646	0	0	0.506754	0	0	0.401218	0	1.22868	0	0.519651	0	0	0.298279	0.515906	0.534617	1.00942	0	0.330165	1.40821	1.85626	0.633487	0.407475	0.589556	0.126689	0.129913	0.898659
ENSDARG00000016527	helz2	-0.756421	-1.24097	0.132707	0.387998	0.0315092	0.942051	5.35369	26.6406	20.7163	6.4078	5.4094	4.08225	4.99392	55.5205	14.7405	13.9443	37.6268	11.7182	13.9311	6.04595	7.26099	18.9834	8.68849	18.7652	7.66792	18.3602	17.0151	21.7633	24.3678	17.5702	30.458	13.5263	5.22334	9.73906	20.3766
ENSDARG00000096942	grm7p	NA	NA	NA	NA	NA	NA	0	0	0.632404	0	0	0.46565	0	0	1.49275	0	0	0	0.477501	0	0	0	0.474059	0	0	0	0	0	0	0.210801	0.373188	0.118515	0.116413	0.119375	0
ENSDARG00000030262	si:ch211-220i18.4	-0.0283294	-0.0447391	NA	NA	NA	NA	0	0.0755142	0.046131	0.0420772	0	0.0362818	0.0363058	0	0.0362963	0.0798113	0	0	0.0372052	0	0	0.0427115	0.138322	0	0.0451066	0.134153	0.132783	0.0420785	0.0497691	0.0405484	0.0290269	0.056535	0.0286662	0.0093013	0.0896959
ENSDARG00000079779	radil	NA	NA	NA	NA	NA	NA	0.0347322	0.0573684	0.0456175	0.0519389	0	0.0111963	0.0112037	0.0264634	0	0.16009	0.0135734	0	0.0529232	0	0.0112082	0.026361	0.0797897	0.0354358	0.0297364	0.01474	0.0672505	0.0138701	0.0164051	0.045906	0.0500317	0.0428307	0.0185847	0.0160328	0.0280664
ENSDARG00000102042	DTX1	#N/A	#N/A	#N/A	#N/A	#N/A	#N/A	0.0618834	0	0	0	0	0.119693	0.179658	0.141452	0.319752	0.263296	0.0725522	0	0	0.255721	0	0.0704522	0.121855	0.189411	0.158947	0	0.0779835	0.296553	0.175376	0.0206278	0.199263	0.135166	0.0748378	0.0639302	0.137478
ENSDARG00000067725	CLDN20 (1 of 2)	0.0369261	NA	NA	NA	NA	NA	0	0	0	0.08286	0.0864366	0	0	0.084436	0.152694	0	0	0	0	0.0763231	0	0.0841092	0	0.075376	0	0	0	0.0885097	0	0	0.0592825	0.0398713	0.0423242	0.0190808	0.0221274
ENSDARG00000042350	syt1b	0.226843	-1.29152	-0.0230222	0.881771	0.00445328	0.990315	1.39256	0.776218	0.745147	1.60067	1.38788	0.997571	1.14797	1.17892	1.91877	1.92015	1.69311	0.414545	0.613776	0.532823	0.599178	1.05692	0.914029	0.894558	0.794837	1.11646	1.03992	0.803269	0.521886	0.971308	1.67774	0.915086	1.28352	0.54008	0.870384
ENSDARG00000078001	kbtbd7	NA	-0.0447391	0.00995284	NA	NA	NA	0.107089	0.316581	0.35163	0.18016	0.0906486	0.103564	0.103633	0.236134	0.533783	0.082413	0.313879	0.0537958	0.12806	0.193605	0	0.182876	0.381412	0.109259	0.137529	0.204514	0.303639	0.288667	0.265553	0.258433	0.291552	0.202769	0.119501	0.0938652	0.265593
ENSDARG00000100038	si:ch211-51i16.1	NA	NA	0.0282205	NA	NA	NA	0.40792	1.14013	0.214306	0.73201	0.477254	2.13027	0.394754	0.839174	0.337237	0.446633	1.14779	0.2459	0.404533	0.0842826	0.157965	0.464403	0.160647	0.416184	1.25729	0.133649	0.514048	0.195481	0.693623	0.587452	0.692708	0.574631	0.933572	0.22317	0.3842
ENSDARG00000056616	pimr48	NA	NA	NA	NA	NA	NA	0.0781523	0.0422498	0	0	0	0	0	0.178639	0	0.0730825	0	0	0	0.081205	0	0	0	0	0	0.0995011	0	0	0	0.040134	0.0629304	0	0	0.0203012	0.0248753
ENSDARG00000094312	ndufa9b	NA	NA	NA	NA	NA	NA	0	3.17144	0	0	2.10646	2.559	1.62764	0	1.8764	0	2.37079	0.150872	0	0	1.22122	3.12122	2.8703	0.154025	2.18891	0	2.8855	0	0	1.05715	1.0618	2.08361	1.57328	0.343023	0.721375
ENSDARG00000068680	ctrl	-0.395842	-0.293913	-0.3175	0.780215	NA	NA	4300.6	548.165	580.197	1412.25	946.574	242.485	1967.53	144.91	646.473	426.664	94.4205	108.326	220.645	61.2772	34.7543	344.574	561.184	316.542	507.842	177.093	316.822	164.811	174.303	1809.65	328.117	432.535	1142.21	106.251	208.257
ENSDARG00000058004	six2a	NA	NA	NA	NA	NA	NA	0.0633142	0.102094	0.124736	0.248537	0.148151	0.030615	0.275718	0.180903	0.458003	0.23571	0.111345	0.127222	0	0.130817	0.061295	0.864973	0.872703	0	0.0406554	0.0403048	0.0398932	0.227557	0	0.0967147	0.24649	0.444583	0.175755	0.0798335	0.0769388
ENSDARG00000102044	BX664614.2	NA	NA	NA	NA	NA	NA	0	0	0	0	0	0.0549645	0	0	0.176201	0	0	0.0571019	0	0	0	0	0	0.0579867	0.145981	0	0	0	0.16107	0	0.0440502	0.0509919	0.0137411	0.0142755	0.0402675
ENSDARG00000102241	zgc:136410	NA	NA	NA	NA	NA	NA	1.18156	0.89659	1.46058	0.233857	0.325268	0.268863	0.0672601	3.654	1.22103	0.887151	0.896346	0.558636	0.413558	0.789827	0.403722	5.93455	2.94247	0.850937	0.0892593	0.796406	1.13862	1.83188	0.984858	1.17958	1.66463	2.4543	0.223812	0.541436	1.18794
ENSDARG00000096932	si:ch211-37e10.2	NA	0.0275719	NA	NA	NA	NA	0.0134126	0.0288369	0.0352325	0.0601721	0.0313847	0.0129711	0.0389391	0.0613166	0.0554425	0.0142667	0.0314499	0.026951	0	0	0.0259697	0.0152698	0.0264108	0.0136843	0.0516751	0.034153	0.0338043	0.0321374	0	0.0258273	0.0406189	0.02676	0.0358667	0.0132302	0.0250237
ENSDARG00000103958	BX572103.6	-0.111157	NA	0.0282205	NA	NA	NA	0	0	0	0.142002	0	0.0567627	0.0715964	0.234197	0	0.108439	0.280588	0.0681333	0	0.135018	0	0.0811356	0	0.0997008	0.176471	0.158711	0	0.133227	0	0	0.155806	0.0893268	0.0675903	0.0507878	0.0729845
ENSDARG00000092029	si:ch211-199m3.1	NA	NA	NA	NA	NA	NA	0.930509	0.360664	2.20043	0.596669	0.71109	0	1.16301	0	0.263803	0.73047	0.534651	0	0	0	0.49863	1.51813	0.959666	0	0	0.753517	0.538515	0.805654	1.5763	1.16387	0.382231	0.619449	0.617692	0.124658	0.918497
ENSDARG00000100794	mmp13b	0.276338	0.181621	0.0544164	0.875962	0.855377	NA	3.0124	5.02342	3.31467	1.31459	1.16307	4.08614	1.52157	5.02978	1.94802	11.217	2.83894	1.92884	1.84372	2.0951	1.03793	3.17387	2.77838	1.99193	1.57825	0.643044	0.967948	2.01107	3.56253	3.7835	5.25844	2.38061	2.02134	1.7264	1.79615
ENSDARG00000101257	SAMD8	#N/A	#N/A	#N/A	#N/A	#N/A	#N/A	0.165178	0	0	0	0	0.0777292	0	0.0917311	0.165887	0.0853733	0.1882	0	0	0.096788	0.0777028	0.091376	0.237067	0.082042	0	0	0.202774	0	0	0.0550593	0.132798	0.102621	0.0194323	0.0436227	0.0506935
ENSDARG00000044684	rbp4l	0.236203	0.646153	-0.247066	NA	NA	NA	1.52349	0.685568	1.81483	0.516579	0.290165	0.685277	0.240005	0.364434	0.842111	1.13058	0.996919	0.213578	0.140544	0.402622	0.343002	1.69411	0.209296	2.13272	0.364007	0.270651	0.296558	0.721587	0.301225	1.3413	0.833511	1.10003	0.433007	0.274936	0.397505
ENSDARG00000103687	sycn.2	-0.32865	-0.282915	-0.158827	NA	NA	NA	2173.79	518.022	524.639	828.05	615.388	302.286	1074.92	285.361	582.831	239.757	223	115.449	182.832	79.2626	61.9438	581.218	528.622	412.643	691.1	222.584	364.003	208.191	125.294	1072.15	332.737	553.396	705.161	109.872	230.018
ENSDARG00000042920	sult3st3	0.0735459	-0.0286815	0.151899	0.984536	0.982198	NA	269.997	299.778	392.464	168.314	174.471	165.687	195.905	179.738	210.276	319.449	410.628	61.0678	113.532	87.0219	108.319	440.065	246.405	359.576	295.587	480.802	266.083	258.665	268.229	320.746	280.023	335.408	176.094	92.4852	318.445
ENSDARG00000042993	try	-0.121865	-0.903546	-0.687007	0.965949	0.154668	0.388273	17110.7	2195.26	2268.86	9536.09	3314.44	3855.66	7460.16	1455.01	4455.46	1701.86	768.9	878.145	1101.82	487.888	314.471	2593.32	3532.64	2524.14	3788.62	907.531	2041.13	1580.99	1062.13	7191.61	2095.31	3109.68	6041.59	695.581	1397.95
ENSDARG00000093763	si:ch211-271e10.6	0.0301565	NA	-0.0184838	NA	NA	NA	22.2081	53.5285	46.8937	23.3129	24.9017	51.9293	70.4335	84.7504	22.954	44.875	125.93	58.4663	15.9291	8.81085	9.4272	119.873	34.1209	114.028	22.5197	30.189	56.4471	70.2324	63.3553	40.8768	69.6274	72.6354	42.6444	23.1584	55.0559
ENSDARG00000071025	dytn	-0.1151	-0.0808945	0.018517	NA	NA	NA	0.212163	0.911188	1.02168	0.174489	0.182021	0.182381	0.194576	0.13471	1.14926	0.0752242	0.511807	0.24771	0.154286	0.121767	0.100494	0.694927	0.683812	0.49306	0.399599	0.682215	0.89999	1.30471	1.10226	0.71501	0.46775	0.56785	0.183367	0.156064	0.997294
ENSDARG00000003109	rcan1a	-1.02131	-0.856278	0.193852	0.105554	0.220616	NA	31.0216	79.0302	155.264	39.5053	26.602	36.7897	27.9331	19.3376	49.4354	157.335	49.5564	20.2518	25.1794	28.7673	17.8617	49.664	34.3963	28.7752	21.1731	26.708	25.025	61.7258	82.2298	88.4386	68.9161	33.5022	32.7075	23.015	48.9222
ENSDARG00000044155	mafaa	NA	NA	NA	NA	NA	NA	0.0711832	0.241051	0.199491	0.186284	0.0971625	0.0803134	0.137771	0.0928347	0.0490406	0.425111	0.166911	0.0357585	0.140108	0.0122563	0.0574276	0.255183	0.0934445	0.0847293	0.0457082	0.0755234	0.0747523	0.127919	0.0821544	0.170575	0.183474	0.119766	0.125383	0.0613876	0.0900873
ENSDARG00000087099	si:ch73-106k19.5	NA	-0.0447391	-0.0134017	NA	NA	NA	15.9488	25.1729	24.7709	11.0732	22.7321	11.3842	11.698	24.9546	13.6692	42.6128	51.3463	25.9429	7.8454	3.53063	7.0461	27.0195	8.91046	43.3916	20.9697	9.50811	10.0491	26.6134	18.5637	21.9642	33.1457	25.0728	14.2219	11.0913	16.1836
ENSDARG00000098805	vwa11	-0.305812	0.154731	-0.0936885	NA	NA	NA	7.06177	12.2901	14.1188	3.70732	5.19375	6.86895	5.68384	14.361	17.5353	5.63721	8.65642	3.63664	6.56967	1.90497	3.34555	17.883	17.5733	3.63725	8.27965	7.79088	5.54252	8.80385	6.25162	11.1569	11.5475	11.8433	5.36346	3.86421	7.09722
ENSDARG00000033380	gyg2	-0.00836681	0.14076	0.00877953	NA	NA	NA	2.64015	12.555	11.5578	3.4989	2.28302	1.08354	0.947395	5.39079	2.88466	4.62587	12.8651	2.63088	3.21258	1.01765	1.76716	9.42322	4.7252	7.3485	1.94739	8.02508	4.50257	13.939	11.57	8.91765	6.4416	5.86108	1.95321	2.15707	9.50916
ENSDARG00000092133	HTRA2 (9 of 24)	NA	NA	NA	NA	NA	NA	0.732965	0.000211533	0	0	0.677949	0.237486	1.09323	0.869456	3.60007	1.69663	0.452821	2.21678	0	0.000162937	0	0	0	2.20051	0.478585	0	1.38534	3.07919	0.293284	0.244392	1.65474	0.669774	0.502166	0.554236	1.18945
ENSDARG00000102319	si:dkey-196h17.9	0.10118	0.0429593	0.0282205	NA	NA	NA	0.234757	0.157726	0.385415	0.164558	0.0686647	0.283787	0.170385	0.201226	0.121299	0.249706	0.65367	0.117929	0.145505	0.0909458	0.0568176	0.300671	0.404477	0.299391	0.0376856	0.261524	0.0739583	0.210934	0.291068	0.259299	0.306475	0.260556	0.171849	0.102799	0.209371
ENSDARG00000074323	efcab2	NA	NA	NA	NA	NA	NA	0.113013	0.364464	0	0.12675	0.264443	0.109293	0.109365	0.129161	0	0.841464	0.39749	0.113543	0.112074	0.233502	0	0.257323	0.445067	0	0.435408	0	0.142415	0.406178	0	0.159159	0.342029	0.28445	0.152463	0.11478	0.137148
ENSDARG00000092070	si:ch211-15j1.3	NA	NA	NA	NA	NA	NA	0	0.328282	0.369547	0	0.0699145	0.141605	0	0	0.103088	0.29743	0.720785	0.166704	0	0.211109	0	0	0.131625	0.154554	0	0.202198	0.121818	0	0	0.23261	0.280326	0.0715447	0.0528799	0.0944532	0.081004
ENSDARG00000105336	#N/A	0.0369261	NA	NA	NA	NA	NA	0	0	0	0	0.134275	8.56275e-07	0.128887	0	0	0.499025	0	0.168421	0	0	0	0	0	0	0.190407	0	0	0	0	0	0.124756	0.0476017	0.0657907	0.0421052	0
ENSDARG00000099004	rcan1b	#N/A	#N/A	#N/A	#N/A	#N/A	#N/A	0.6798	0.730781	0.297618	1.14365	0.662788	0.766994	0.219286	1.03592	1.63918	1.08463	0.664166	0.227663	0.337078	0.819333	0.109687	0.515953	1.22704	0.346785	0.436514	0	0.142777	0.135737	1.12382	0.5694	1.10597	0.631573	0.698179	0.37344	0.350583
ENSDARG00000029822	cel.2	-0.238473	-1.15765	-0.904968	0.893187	0.0214891	0.132515	2061.99	338.187	353.996	1154.6	387.361	357.992	960.317	163.828	418.955	243.088	136.032	83.3984	161.018	46.604	34.2631	399.869	348.135	418.069	616.507	141.967	268.155	222.389	161.081	918.058	240.476	445.645	715.067	81.3209	198.398
ENSDARG00000079269	CR589947.1	NA	0.0275719	NA	NA	NA	NA	0.0594861	0.106073	1.31757	0.113863	0.211785	0.684211	0.656381	0.744565	0.135371	0.590594	1.45521	0.517097	0.11515	0.190147	0.169267	1.33668	0.426371	1.34543	0.049173	0.939963	0.128526	1.3865	1.20589	0.494376	0.731435	0.789414	0.41656	0.247915	0.91522
ENSDARG00000087168	si:ch211-162i8.4	NA	NA	-0.0134017	NA	NA	NA	0	0	0.129484	0.066318	0.0526456	0.0969594	0	0	0	0.045966	0.081382	0.0432358	0	0	0	0.0728355	0	0.133408	0.0660685	0.213324	0	0	0.0604814	0.0431613	0.031837	0.068078	0.0539808	0.0108089	0.0684514
ENSDARG00000042387	zgc:77752	NA	-0.0100784	NA	NA	NA	NA	0.293724	0.267175	0.148377	0.126703	0.211476	0.218505	0.196784	0.335695	0.373582	0.552757	0.662237	0.249702	0.112033	0.116708	0.174989	0.102891	0.177961	0.501193	0.232131	0.316428	0.170835	0.216548	0.416205	0.236425	0.481068	0.253544	0.188367	0.163358	0.280004
ENSDARG00000099216	atp8b2	NA	NA	NA	NA	NA	NA	0.181529	0.0487857	0.119211	0	0.0530959	0.131665	0.0439175	0.207468	0	0	0.0532063	0	0.0450054	0	0.043935	0.0516662	0	0.0463016	0.0582819	0.0577793	0	0.108739	0	0.116509	0.0651686	0.0390624	0.0571696	0.0222351	0.0416296
ENSDARG00000105423	#N/A	-0.152663	-0.415006	-0.172071	NA	NA	NA	1.07234	3.39597	2.89298	0.877642	1.42415	3.4755	1.82304	3.34548	1.97672	3.20609	2.82024	1.45591	0.977214	0.598818	0.841739	3.69547	2.16862	2.2177	1.63769	0.737985	0.803495	2.84717	3.12114	2.45376	2.83713	2.42987	1.90008	0.96842	1.87745
ENSDARG00000079327	hmcn2	0.0131609	0.0275719	NA	NA	NA	NA	0.192935	0.752666	0.350863	0.099871	0.243092	0.489246	0.229793	0.356197	1.1522	0.394654	0.400194	0.328036	0.132461	0.15332	0.172414	0.321026	1.55836	0.575657	0.381192	0.566857	0.635878	0.480063	0.609862	0.432155	0.575811	0.709059	0.2655	0.196558	0.573165
ENSDARG00000005586	zbtb20	-0.0265119	-0.01053	NA	NA	NA	NA	0.0116106	0.0703309	0.146927	0.0520876	0.0765446	0.13777	0.130727	0.0530784	0	0.0493995	0.235476	0.02333	0.0345424	0.0239892	0.0337209	0.0132182	0.0342935	0.0118458	0	0.0147822	0.0438938	0.0139098	0.0493562	0.0762895	0.0844885	0.0148394	0.0992823	0.0288956	0.0304855
ENSDARG00000056037	itih6	NA	NA	NA	NA	NA	NA	0.0464664	0.0249756	0	0.0260574	0.0207307	0.0449369	0.0449666	0.0607527	0	0.0942366	0.081716	0.0116711	0.0460806	0.0120008	0.0112461	0	0.0228743	0.0118519	0.0596742	0.0451186	0.022329	0.0556682	0.0251077	0.023814	0.0591763	0.0236001	0.0341729	0.0202497	0.0370559
ENSDARG00000103241	CABZ01002280.1	#N/A	#N/A	#N/A	#N/A	#N/A	#N/A	3.12818	0	0	4.80335	6.97342	0.0546165	0.109305	3.92566	3.13825	11.3588	0.0662119	3.26656	0	3.06282	0	4.73615	0	0	8.84658	2.85932	5.7092	0.0676593	10.4161	1.04273	4.62223	3.39568	2.98517	1.58235	4.76307
ENSDARG00000092222	wu:fb64b08	-0.312711	-0.635427	-0.153755	NA	NA	NA	120.113	220.699	244.839	85.6537	113.014	228.266	238.258	281.074	113.554	158.228	373.519	196.815	43.9476	51.5573	24.8563	492.969	189.403	378.851	131.024	135.796	252.523	290.735	289.403	195.217	231.594	298.062	166.298	79.294	242.114
ENSDARG00000094913	or133-2	NA	NA	NA	NA	NA	NA	0	0	0.025458	0.0228837	0.0675375	0.0371286	0	0.0916884	0.0594556	0.0207231	0	0.0190063	0	0.0204727	0.0193714	0.0240684	0.0191658	0.0400854	0.0967566	0.0477253	0	0.0280629	0	0.008486	0.0429668	0.045019	0.0318874	0.0147126	0.0189471
ENSDARG00000104075	BX323854.5	-0.0126572	-0.0447391	-0.0288641	NA	NA	NA	1.06614	1.91688	1.03892	1.00288	1.7302	0.299337	0.499224	0.541558	1.52824	1.09745	1.65316	0.34553	0.579804	0.426351	0.299654	0.391538	0.609486	1.61406	1.81086	1.18223	0.390054	1.19487	0.730991	1.34065	1.2051	1.10649	0.88291	0.412835	0.874536
ENSDARG00000069293	ahsg2	0.147838	-0.141684	-0.0641599	NA	NA	NA	50.5628	44.7868	212.329	140.18	10.5753	229.923	45.5459	1.70197	9.9851	136.961	16.0381	14.231	20.6754	14.955	6.57142	41.9508	1.67075	74.872	22.0601	1.85188	3.31681	3.65114	34.0078	102.56	41.1715	35.1384	106.556	14.1082	10.7069
ENSDARG00000106749	#N/A	NA	NA	NA	NA	NA	NA	0	0	0	0	0	0	0	0	0	0	0.287064	0	0	0.0984279	0	0	0	0	0	0	0	0	0	0	0.071766	0	0	0.024607	0
ENSDARG00000097238	ba1l	NA	NA	NA	NA	NA	NA	47.6102	15.0892	21.3222	21.2082	15.6614	28.4357	21.5679	22.2205	41.672	39.9082	17.1576	12.9287	5.48875	18.1195	4.95006	37.9381	37.0299	29.3285	30.1964	7.60134	9.884	5.65688	3.29177	28.0072	30.2396	33.6232	21.7183	10.3718	6.6085
ENSDARG00000101186	TMEM25	NA	0.0275719	NA	NA	NA	NA	0	0	0	0	0	0	0	0.254179	0.151902	0.156955	0.0870404	0.0738755	0.0729208	0.0764264	0	0.0842134	0.145379	0	0	0	0.0936527	0	0.104708	0	0.162519	0.0573981	0	0.0558057	0.0495902
ENSDARG00000052465	dusp10	0.0131609	0.0275719	NA	NA	NA	NA	0.0580399	0	0	0.0325476	0	0.0280647	0.460192	0	0	0.505823	0	0	0.057558	0.0599597	0.056189	0.0660765	0	0.0592157	0.0745374	0	0.03657	0	0.041121	0.0193466	0.126456	0.0499574	0.130201	0.0434267	0.0194227
ENSDARG00000057143	nradd	NA	-0.0447391	NA	NA	NA	NA	0.0370184	0	0	0.166073	0.259862	0	0.107471	0.169232	0.15302	0	0	0	0.036711	0.0382428	0.0358378	0.0842884	0.0364464	0.0755366	0	0	0	0	0.0524547	0.0123395	0.080563	0.0490678	0.133351	0.0276979	0.0131137
ENSDARG00000053366	ftr12	-0.989875	-0.552815	0.18204	NA	NA	NA	7.5884	26.9295	41.068	12.5774	10.7151	5.51806	2.29598	4.46179	7.63662	10.665	9.6663	2.5	2.92131	4.17249	1.5833	21.9206	15.3048	8.93481	4.68293	8.56978	5.37808	34.8596	30.6013	25.1953	8.10743	12.7108	7.77664	2.79427	19.8522
ENSDARG00000104492	CABZ01113061.1	#N/A	#N/A	#N/A	#N/A	#N/A	#N/A	0.0342802	0.147404	0.0675358	0	0.0401068	0.0994555	0.0663475	0.195893	0.106276	0.0364631	0.462187	0.0172205	0.0509933	0.141656	0.066374	0.117081	0.472508	0.0699492	0.11006	0.0436445	0.0863976	0.0821374	0.0971495	0.0830733	0.200205	0.1924	0.0514775	0.0690609	0.0773322
ENSDARG00000103825	galnt10	-0.105538	-0.0817973	-0.117158	NA	NA	NA	13.482	7.87189	7.3706	5.37291	4.08352	6.41986	6.15919	15.2159	21.0739	9.68168	7.86307	4.46925	3.80064	7.0152	3.31271	5.9993	20.7336	4.5385	6.06437	4.7051	8.79667	3.11559	5.43056	9.57483	13.4586	9.33394	5.50887	4.64945	5.51198
ENSDARG00000098743	BX855613.2	0.0131609	NA	NA	NA	NA	NA	0.462922	0	0.477278	0	0.475942	0.440371	0	0	0	0.361578	0.799848	0	0	0	0.401694	0	0	0.346493	0	0.497811	0.497269	0	0	0.3134	0.290357	0.0866232	0.229078	0.100423	0.24877
ENSDARG00000099507	CABZ01050387.1	#N/A	#N/A	#N/A	#N/A	#N/A	#N/A	0.224913	0	0.315339	0.120538	0	0	0.144301	0.105824	0.0860975	0	0	0.0607601	0	0	0.00566715	0.0833744	0	0	0.0886637	0.299986	0	0.113398	0	0.180084	0.0479804	0.0430095	0.0662098	0.0166068	0.103346
ENSDARG00000099529	si:ch211-106j21.3	NA	NA	NA	NA	NA	NA	0	0.0711852	0.569784	0	0.0643696	0	0	0.181385	0.121023	0.0986679	0.177221	0	0	0.200804	0	0.166451	0	0.178169	0.0992608	0.0503627	0.227648	0.489032	0.116845	0.213656	0.144574	0.11097	0.0160924	0.050201	0.220972
ENSDARG00000053509	kazald3	0.0447562	NA	NA	NA	NA	NA	0.214112	0.230169	0.468693	0.480277	1.25252	1.13885	0.656135	0.326275	0.258141	0.910982	0.753075	0.215116	0.141556	0.184328	0.241831	0.528144	0.913482	0.728163	0.595771	0.454333	0.404725	0.42752	0.657354	0.304325	0.562118	0.69139	0.881946	0.195708	0.485983
ENSDARG00000100942	zgc:194655	-0.921264	-1.10294	0.201806	0.0743341	0.0489741	0.898552	29.3156	58.0997	52.9209	29.3305	26.6681	22.668	14.997	67.8946	29.2271	25.1382	68.2851	33.9943	7.36409	15.1426	9.87698	51.6795	25.8111	65.4187	35.9069	30.3358	34.8269	78.674	49.6832	46.7787	47.6363	44.7041	23.4159	16.5945	48.38
ENSDARG00000018145	mid1ip1l	-0.251123	-0.610539	-0.0551255	NA	NA	NA	73.8967	71.6086	53.0813	35.3035	46.9624	30.7748	43.8801	91.3063	77.9152	121.675	144.008	38.5404	48.8077	27.7021	36.5996	36.4641	286.483	60.085	86.2587	124.343	100.945	42.1396	46.0886	66.1955	108.726	117.323	39.2302	37.9124	78.379
ENSDARG00000102549	CR450729.2	NA	NA	NA	NA	NA	NA	0.211016	0.426132	0.424085	0.307139	0.24036	0.0806838	0.639125	0.236933	0.223658	0.18939	0.235452	0.0122024	0.123881	0.096098	0.0767866	0.116768	0.22909	0.143866	0.201197	0.416363	0.250354	0.0147585	0.0614755	0.353744	0.221358	0.17273	0.316827	0.077242	0.185738
ENSDARG00000094929	apoa4b.3	0.754899	-1.31763	0.0316001	0.392835	0.00179037	0.982766	253.38	756.608	582.142	326.979	216.368	1401.22	1562.47	1984.5	1793.38	3850.36	2553.2	718.612	1312.8	519.655	1018.2	684.296	1241.77	327.939	620.937	854.75	1072.96	885.866	409.553	530.71	2545.36	718.736	876.759	892.317	805.782
ENSDARG00000091083	si:ch211-195j11.27	NA	NA	NA	NA	NA	NA	0	0	0	0	0	0	0	0.0493305	0	0.165677	0	0	0	0	0.0753957	0	0	0	0	0	0	0	0	0	0.0537519	0	0	0.0188489	0
ENSDARG00000100876	sez6a	-0.166399	-0.263999	0.200475	NA	NA	NA	0.0127528	0.0137092	0	0.014303	0	0.0246661	0.0123412	0	0.0131788	0	0.0598058	0.0256253	0	0	0	0.0145187	0.0125558	0.0130112	0.0327555	0	0	0.0152783	0.0361413	0.00882067	0.0182461	0.0182103	0.0128276	0.00640633	0.0128549
ENSDARG00000097314	si:zfos-1714f5.3	0.499767	0.0233114	-0.415313	0.648913	0.982493	NA	0.237571	0	0	0.450874	0.0836074	0.223735	0.236598	0.438403	1.48829	0.220937	0.158941	0.197186	0.214623	0.135988	0.26347	0	0.84777	0.229202	0.275146	0.284119	0	0.305226	0.223561	0.0791903	0.576643	0.338029	0.248704	0.202817	0.203227
ENSDARG00000056744	ela2	-0.377118	-0.741947	-0.278901	0.800811	NA	NA	4622.24	534.008	570.038	2173.62	648.893	991.045	1713.17	308.55	1026.72	242.117	116.292	202.096	185.203	140.022	68.6131	420.72	828.084	436.257	782.943	389.174	829.754	586.581	300.356	1908.76	423.42	617.001	1381.68	148.984	526.466
ENSDARG00000094959	si:ch73-379f5.5	-0.0153314	-1.40529	-0.0877939	0.992412	0.0103282	NA	0.63199	0.543508	0.581043	0.779695	0.147882	1.71132	0.366955	0.288918	0.19593	3.1595	0.148189	0.380973	0.188023	0.522316	0.244734	1.1512	0.124445	1.22511	0.405814	0	0.0796414	1.28714	1.97015	0.585514	0.948134	0.726642	0.751463	0.334012	0.834233
ENSDARG00000086623	vav3a	NA	NA	NA	NA	NA	NA	1.14962	0.268394	0.19228	0	0.171281	0.141579	0.120806	0.403375	0.453864	0	0.514912	0	0.111437	0.15124	0.220833	0.294598	0.389949	0	0	0.131483	0	0	0	0.536765	0.343038	0.171137	0.108416	0.120877	0.0328707
ENSDARG00000062297	soat1	0.0161007	-0.45047	0.0931951	NA	NA	NA	3.49629	4.62193	4.00254	2.99396	3.39958	5.02612	7.90994	25.2982	17.2598	11.2824	29.1089	4.31966	10.6829	4.881	9.35392	4.78725	12.6992	5.18196	9.73864	11.0081	10.598	3.36791	4.3182	4.04025	20.7373	8.10176	4.8324	7.30937	7.32305
ENSDARG00000018048	zgc:171704	0.0131609	NA	NA	NA	NA	NA	1.63713	2.47901	1.31514	0.170157	1.02951	1.62527	0.698049	1.77255	1.58661	0.710054	1.3874	0.810391	0.150455	0.467404	0.499381	2.76496	2.03414	1.0216	0.740389	0.65674	1.26183	3.24518	1.97781	1.81043	1.36415	1.64027	0.880746	0.481908	1.78539
ENSDARG00000103886	CU570894.1	NA	NA	-0.0134017	NA	NA	NA	0	0.224366	0.711528	0.228345	0	0	0	0.483675	0	0	0.546267	0.364125	0	0	0	0.271061	0.205352	0	0	0.237322	0.451364	0	0	0.311965	0.257485	0.119103	0.0570862	0.0910312	0.172172
ENSDARG00000091222	SLC22A14 (1 of 2)	-0.617896	0.331641	0.208229	0.346465	0.574864	0.837673	16.0442	11.5525	15.5397	5.26256	6.55224	3.65946	3.80835	6.22759	2.97192	12.8038	6.88001	1.18063	3.00208	4.53466	1.49427	12.5793	11.4747	15.7516	15.162	12.3333	8.6952	4.35204	5.50028	14.3788	7.22083	13.7419	4.82065	2.55291	7.7202
ENSDARG00000096311	si:dkey-211g8.8	-0.326876	-0.0397349	0.126657	NA	NA	NA	13.7623	62.3265	23.7377	6.04391	6.72511	2.8329	4.4661	38.2481	11.052	20.0179	40.5965	15.4372	9.12608	7.1373	7.22353	18.2792	12.5974	48.89	8.94353	27.7603	16.9945	40.6232	56.9368	33.2755	27.4786	22.1775	5.01701	9.73103	35.5787
ENSDARG00000096317	si:ch73-267f5.2	-0.460896	-1.05797	-0.408597	0.647748	0.087825	0.756181	219.043	427.923	304.705	166.806	152.492	186.22	114.828	253.117	120.47	349.117	462.224	206.127	95.1931	57.707	61.0196	325.738	118.76	530.617	231.697	166.384	209.573	393.491	360.691	317.224	296.232	301.703	155.087	105.012	282.535
ENSDARG00000062286	DUPD1 (2 of 11)	NA	NA	NA	NA	NA	NA	0.656632	0	0	0	0.202762	0.478642	0.61748	1.07365	0.0653146	0	0	0.206632	0	0.197193	0	0.288332	0.165898	0	0	1.24034	0	0.134414	0.501213	0.218877	0.284741	0.113557	0.324721	0.100956	0.468992
ENSDARG00000104498	si:dkey-161l11.42	0.0161007	NA	NA	NA	NA	NA	3.87678	4.16751	5.09179	2.17402	11.3393	5.62375	1.87582	2.21537	4.00627	14.4327	6.81772	3.89496	3.84459	2.00251	0	8.82716	0	0	12.4468	0	2.4427	0	0	4.37869	6.86801	5.31849	5.25322	2.43552	0.610675
ENSDARG00000098724	RGR (2 of 2)	NA	-0.0447391	NA	NA	NA	NA	2.24407	0.459498	1.05264	2.21723	0.625118	2.01519	1.91311	2.07621	1.87731	1.07982	0.563776	0.697851	0.31792	0.607173	0.362084	1.76403	2.10419	1.19928	0.480322	1.29249	0.60598	1.21621	0.529971	1.25207	1.39928	1.38696	1.69266	0.496257	0.911163
ENSDARG00000096382	neu3.1	0.0301565	NA	0.0427956	NA	NA	NA	0.438039	0.58225	1.00694	0.393069	0.708244	0.400555	0.339155	0.417192	0.428024	0.372784	0.298828	0.12804	0.181001	0.0754213	0.154223	0.652901	0.646906	0.446913	0.328153	0.243384	0.414002	1.06876	0.620697	0.675743	0.379207	0.518718	0.460256	0.134671	0.586711
ENSDARG00000079264	baiap3	-0.0284637	NA	-0.035434	NA	NA	NA	0	0	0	0.0251341	0	0.0325086	0.0216867	0.0768366	0	0.023837	0.0262736	0	0.011112	0.0231513	0.0108477	0.0255131	0.0441276	0.011432	0.01439	0	0.0141202	0.0268479	0.0158774	0	0.0317368	0.0238657	0.0198323	0.0112777	0.0142114
ENSDARG00000008287	fam114a1	0.168861	0.140729	0.0919005	0.886939	0.846043	0.940489	15.4467	12.9348	12.0401	9.67766	10.5982	20.7647	11.6675	40.4517	32.5637	50.8375	46.7754	10.5299	22.0969	12.1107	15.9353	37.0529	37.2951	14.8706	17.5044	23.8833	16.3161	17.2072	15.4927	13.4739	42.6571	26.6807	13.177	15.1682	18.2248
ENSDARG00000058165	HTR2A (2 of 2)	0.0544347	-0.127521	-0.113519	NA	NA	NA	0.296929	0	0.0433322	0.259018	0.0385999	0.191437	0.127709	0.490183	0.170471	0.175465	0.1934	0.165735	0.0981547	0.10225	0	0.0751209	0.0649649	0.067321	0	0.0420046	0.0831513	0.0790512	0.0934992	0.11342	0.25738	0.0518517	0.154191	0.0915349	0.0744266
ENSDARG00000055128	armc4	0.0131609	NA	NA	NA	NA	NA	0.110983	0.186948	0.0527376	0.0622369	0.142949	0.114517	0.161102	0	0.22938	0.0284734	0.383476	0.11897	0.0132733	0.057327	0.0388728	0.0631752	0.0395329	0.128314	0.339249	0.0340813	0.0337333	0	0.0786309	0.11689	0.160332	0.142568	0.120201	0.0571108	0.0366114
ENSDARG00000094492	si:ch211-284e13.12	-0.0171655	-1.4508	-0.578721	NA	NA	NA	8.44325	9.86082	15.2651	8.24499	7.19653	15.4234	9.83513	17.5124	5.27825	8.31564	22.7308	9.42539	3.04948	3.87668	2.82558	22.5475	11.289	18.6643	6.42559	4.3795	8.27549	15.7349	12.3333	11.1897	13.4593	14.7316	10.175	4.79428	10.1808
ENSDARG00000086374	isg15	-0.374835	-0.108543	-0.101716	NA	NA	NA	37.8796	99.7878	62.952	35.6782	16.9729	6.78554	9.58862	178.858	34.3436	69.5397	148.015	58.6339	49.5069	17.6317	27.6758	81.7695	46.3496	116.376	22.3446	99.8947	57.413	93.7153	107.417	66.8731	107.689	66.7099	17.2563	38.3621	89.61
ENSDARG00000088234	si:ch211-217k17.12	-0.23856	-0.475509	-0.217275	NA	NA	NA	85.4369	188.711	195.741	88.9453	107.133	151.356	107.432	121.406	101.387	209.583	242.097	120.22	43.3772	29.5618	47.2076	175.021	92.8563	262.814	152.396	57.176	76.7563	293.845	136.538	156.63	168.618	170.772	113.717	60.0917	141.079
ENSDARG00000069615	ckmt2a	NA	0.0275719	NA	NA	NA	NA	0	0	0.0666612	0	0	0	0	0	0.14696	0	0	0	0	0.0524332	0	0	0.299821	0.0517825	0	0.0646189	0.127918	0.0608053	0	0.0222204	0.03674	0.0879009	0	0.0131083	0.0633356
ENSDARG00000070110	opn5	NA	NA	NA	NA	NA	NA	0	0.0364369	0	0	0	0	0	0.309906	0.105082	0.0721066	0.0794771	0.102162	0.0672271	0	0.0328141	0.0385883	0.0667426	0	0	0	0	0.0373168	0	0.0121456	0.141643	0.0263327	0	0.0505508	0.0093292
ENSDARG00000101917	pmfbp1	NA	NA	NA	NA	NA	NA	0	0.103804	0	0	0	0	0	0	0	0.0513558	0.0379616	0.0318864	0	0	0	0	0	0	0	0	0	0	0	0.0346013	0.0223293	0	0	0.0079716	0
ENSDARG00000093636	si:dkey-26i13.5	NA	0.0275719	NA	NA	NA	NA	0	0	0	0	0	0	0	0.264893	0	0	0	0.0947781	0	0	0	0	0	0	0	0	0	0	0	0	0.0662232	0	0	0.0236945	0
ENSDARG00000014233	sept8b	-0.0881957	0.0377304	0.0515345	NA	NA	NA	0.317324	0.227414	0.694627	0.355898	0.37126	0.100079	0.100145	0.362667	0.218616	0.440301	0.151659	0.212542	0.104896	0	0.102402	0.481684	0.10414	0.105582	0.135841	0.134669	0.0326023	0.185968	0.449646	0.413122	0.293311	0.206812	0.231846	0.10496	0.200721
ENSDARG00000078649	il21r.2	NA	NA	NA	NA	NA	NA	0	0.256079	0	0	0	0	0	0	0	0.168922	0.279283	0	0.0787455	0.0820313	0	0	0	0.162027	0.101975	0.202191	0	0	0.112516	0.0853597	0.112051	0.0660005	0	0.0401942	0.0786768
ENSDARG00000054124	htr1d	NA	NA	NA	NA	NA	NA	0.0464217	0	0.0481519	0.0822366	0.054312	0	0.0709569	0.0209502	0.0479722	0.0194981	0.0644735	0	0.0181787	0.0189372	0.0177463	0.0626073	0.0180477	0.0187022	0	0.0700149	0.0462	0.021961	0.0657791	0.0315245	0.0382235	0.0248393	0.0518764	0.0137155	0.0509887
ENSDARG00000007751	lmnl3	-0.0540235	NA	NA	NA	NA	NA	0.181212	0.194802	0.0297507	0.177835	0.265017	0.0438119	0.0657613	0.517765	0.51498	0.361409	0.185897	0.273094	0.202171	0.0702024	0.0219292	0.154728	0.178413	0.346656	0.669072	0.115357	0.0570896	0.271373	0.0320971	0.135255	0.395013	0.337217	0.138106	0.141849	0.118979
ENSDARG00000099959	smyhc1	0.0501999	0.0275719	-0.0212106	NA	NA	NA	0.141657	0.647457	0.878683	0.509557	0.129186	0.382359	0.300424	0.559261	1.72483	0.267057	0	0.128583	0.285508	0.281638	0.220671	1.22739	2.30779	0.514183	0.012223	0.750515	0.606697	0.680024	0.0479095	0.555932	0.637787	1.0154	0.330381	0.2291	0.521286
ENSDARG00000077900	si:ch211-141o9.10	0.0131609	-0.0447391	0.0282205	NA	NA	NA	1.49327	1.7413	1.48826	0.958771	0.806383	0.652653	0.752058	1.25519	1.56703	1.42032	1.36668	0.323415	0.871463	0.200712	0.62328	2.04169	1.16026	1.14968	1.10241	2.03028	1.67034	1.02841	0.602013	1.57428	1.4023	1.36351	0.792466	0.504718	1.33276
ENSDARG00000105585	#N/A	0.0131609	NA	NA	NA	NA	NA	0	0.179076	0.418877	0.373665	0	0.483299	0.30863	0.728989	0	0	0.195302	0	0	0.172093	0.161271	0	0.164009	0	0.213933	0.212088	0.209923	0.199571	0.236047	0.199318	0.231073	0.0944855	0.291399	0.083341	0.214407
ENSDARG00000041379	si:ch211-245j22.3	NA	NA	NA	NA	NA	NA	0	0	0	0	0	0	0.178473	1.05389	0.571759	0.19617	0.216221	0.0926455	0.274342	0.190526	0.178544	0	0.0907883	0	0.118424	0	0.232408	0	0	0	0.50951	0.0523031	0.0446182	0.184014	0.058102
ENSDARG00000101681	si:ch211-106g8.57	NA	NA	NA	NA	NA	NA	1.10598	1.48616	0	1.24043	0.323492	0.53479	0	1.58002	0	0.588205	0.972494	0.277793	0	0.856925	0	1.25913	0	2.25678	0.355088	1.76013	1.04529	0	1.17538	0.864047	0.78518	0.967749	0.524678	0.28368	0.9952
ENSDARG00000093531	slc37a4b	NA	NA	NA	NA	NA	NA	0	0.127081	0.280346	0	0.057387	0	0	0.0678299	0.24445	0	0	0	0.00955906	0	0.103321	0	0.28989	0.0785627	0	0	0.545618	0	0.333278	0.135809	0.07807	0.0921132	0.0143468	0.02822	0.219724
ENSDARG00000089087	ba1	NA	0.0275719	NA	NA	NA	NA	127.456	43.5936	60.7975	73.3471	54.9439	75.0038	65.4976	46.1353	105.115	137.579	56.5536	36.0833	24.2915	44.1489	20.3771	128.556	119.338	62.0961	75.5265	15.4808	16.8285	20.4827	11.687	77.2824	86.3457	96.3791	67.1981	31.2252	16.1197
ENSDARG00000045808	rlbp1b	0.0447562	0.138286	0.00944174	NA	NA	NA	0.087624	0.0331921	0.080027	0.1137	0.0512587	0	0.11233	0.125181	0.203739	0.215665	0.158472	0.153471	0.0306816	0.0277819	0.0424148	0.0769427	0.0433716	0.172384	0	0.172093	0.127752	0.121452	0.155203	0.0669477	0.175764	0.0731746	0.0693222	0.0635873	0.144125
ENSDARG00000096532	EFCAB8 (2 of 2)	0.0131609	-0.0652576	NA	NA	NA	NA	0	0.0309302	0	0	0.0168315	0	0	0	0.118934	0	0	0	0.0142668	0.0148621	0.0139275	0.0491348	0	0.0146777	0	0	0.0181291	0	0.0203852	0.0103101	0.0297335	0.0159531	0.00420787	0.0107641	0.00962858
ENSDARG00000102004	apoea	-0.372437	-1.27214	-0.3451	0.637716	0.000520078	0.72187	10291.8	10523.4	11736.3	6588.54	5786.42	7896.6	8168.79	15475.7	20260.7	16040.8	16308.1	4074.83	7584.17	7011.82	5987.87	12828.2	15951.1	11215.5	11352.1	11064.2	13912.3	11344.4	11110	10850.5	17021.3	12836.7	7110.09	6164.67	11857.7
ENSDARG00000002167	cacnb1	NA	-0.0447391	NA	NA	NA	NA	0.528346	0.390679	0.358887	0.339945	0.229783	0.343028	0.440714	1.96305	1.79295	0.387531	0.926951	0.490014	0.457693	0.625026	0.264535	0.662792	1.44344	0.650495	0.528349	0.360796	0.39056	0.462735	0.465328	0.425971	1.26762	0.821269	0.338367	0.459317	0.419855
ENSDARG00000045131	id4	-0.202677	NA	-0.0134017	NA	NA	NA	5.94208	11.5656	15.1358	2.52439	1.36934	1.43662	1.08907	5.04191	5.53581	5.1234	9.13035	1.80908	2.72316	3.34834	1.13308	2.76744	4.34339	8.77218	4.50927	4.41307	3.00655	11.1096	7.27171	10.8812	6.20787	5.09807	1.60485	2.25341	6.45023
ENSDARG00000035148	orai2	NA	0.0275719	NA	NA	NA	NA	0	0	0	0.0477406	0	0.0823305	0.0636865	0.340541	0.706154	0.160555	0	0.042766	0.224069	0.0439743	0.127424	0.145381	0.0647939	0.16955	0	0.270971	0.107282	0.101992	0.279759	0	0.301812	0.0949312	0.0484394	0.109558	0.190001
ENSDARG00000091997	si:ch211-284e13.11	-0.377069	-0.0453859	-0.146761	NA	NA	NA	10.375	9.80518	13.1163	7.37988	5.89175	15.6929	6.49538	14.4648	4.94832	7.37178	22.0835	8.4702	2.41621	4.66465	2.18975	23.1155	11.6081	22.6714	6.33561	5.53347	8.11919	18.1475	10.8653	11.0988	12.2171	15.9327	8.86498	4.4352	10.6664
ENSDARG00000045493	slc35e3	-0.5141	0.110029	-0.351901	NA	NA	NA	29.803	31.4147	41.9358	14.1767	16.5524	17.3829	8.71591	21.8683	22.6894	44.2413	31.7688	10.4081	16.7903	9.26459	7.40961	32.2574	32.5774	28.1588	33.7072	39.5683	37.4107	36.0754	33.7407	34.3845	30.142	31.6752	14.207	10.9681	36.6988
ENSDARG00000070844	gamt	-0.110135	-0.752756	-0.293536	NA	NA	NA	425.044	225.808	298.449	337.352	204.837	292.768	357.094	269.295	529.735	347.117	267.962	83.9661	118.625	198.857	113.681	228.777	274.394	353.511	205.38	181.422	191.02	216.899	186.705	316.434	353.527	265.515	298.013	128.782	194.012
ENSDARG00000034424	atp1b2b	-0.772829	-0.764058	0.505653	0.393887	0.293148	NA	0.0648627	0.81926	0.828793	0.120556	0.190038	0.290685	0.324516	0.142182	0.619937	0.293703	0.220072	0.173076	0.105878	0.0427526	0.143218	0.391996	0.309027	0.0870983	0.0535037	0.0817843	0.136861	1.13449	0.270006	0.570972	0.318974	0.210406	0.231449	0.116231	0.405785
ENSDARG00000096830	mhc1lja	NA	NA	NA	NA	NA	NA	0	0.0557127	0.0338227	0	0	0.0249191	0.125183	0.0592415	0.0532241	0.027676	0	0.0258873	0	0	0.0252074	0	0	0.0266581	0	0	0	0.031106	0	0.0298451	0.0350354	0.00666453	0.0375255	0.0127737	0.0077765
ENSDARG00000044319	fstl4	0.109844	-0.218014	0.00607554	NA	NA	NA	0.0580975	0	0.0254352	0	0	0.0374568	0.0374815	0.044266	0	0.041198	0.0227046	0.0194567	0	0.0200063	0	0.0220474	0	0.0395163	0.0248704	0	0	0	0.0548824	0.0278442	0.0270422	0.0216085	0.0187346	0.00986575	0.0137206
ENSDARG00000095122	si:dkey-58b18.9	0.180988	-0.215991	0.0086847	NA	NA	NA	0.037803	0.000118597	7.9588e-07	0	0.356751	0.378046	0	0.148216	8.81759e-07	0.294863	5.9551e-08	0.0606684	1.9413e-07	0.101107	0	0.164871	0.160045	0	3.22173e-08	0	0.191962	0.0456152	0	0.0126408	0.11077	0.081229	0.183699	0.0404439	0.0593943
ENSDARG00000057395	SSBP2 (1 of 2)	NA	-0.0447391	NA	NA	NA	NA	0.301099	0.32368	0.461377	0.112567	0.352277	0.339719	0.14569	0.630893	1.08905	0.373651	0.23534	0.0504186	0.1493	0.311059	0.34008	0.399923	0.345855	0.358398	0.451132	0.319458	0.632393	0.120242	0.711091	0.362052	0.582234	0.388827	0.237563	0.212714	0.445796
ENSDARG00000104005	SLC4A3	NA	NA	NA	NA	NA	NA	0.0185366	0	0.0243462	0	0	0	0	0.063556	0.0383116	0	0	0.0372472	0	0	0	0	0.0182502	0	0	0.0236003	0.0233593	0	0	0.0142943	0.0254669	0.00456255	0	0.0093118	0.0117399
ENSDARG00000074285	si:ch73-335m24.2	0.0131609	-0.0447391	-0.035434	NA	NA	NA	0.0381588	0	0	0.0855946	0	0.0648683	0	0	0	0.274303	0.0447375	0	0.037842	0.078842	0	0.0434425	0.253897	0	0.331183	0	0	0	0	0.0127196	0.0797601	0.157131	0.0376157	0.029171	0
ENSDARG00000105507	#N/A	-0.0540235	NA	NA	NA	NA	NA	1.77746	1.64933	1.03757	0.664507	0.778809	0.685943	0.0955603	2.37568	3.16777	5.32612	0.810403	1.2833	1.88479	0.244444	0.860386	1.03672	0.981445	0.705236	1.14134	1.00578	2.45317	1.92092	0.559698	1.48812	2.91999	0.966185	0.556205	1.06823	1.48489
ENSDARG00000014973	ntng1a	NA	NA	NA	NA	NA	NA	0.0145743	0.0313346	0.0574261	0.0326919	0.034103	0.0140946	0.0141039	0.200812	0	0.0775119	0.205997	0.0292854	0.0433599	0.0907587	0.0141095	0.0165924	0.0143491	0.0297391	0.018717	0.0185556	0	0.0523814	0	0.034445	0.12108	0.0198494	0.0237484	0.0443784	0.0177343
ENSDARG00000095462	CELA1 (7 of 7)	-0.239575	-0.154541	-0.0342128	NA	NA	NA	697.716	105.591	120.728	303.758	156.6	141.512	375.129	66.0604	169.435	56.9295	42.5044	40.4958	49.725	16.6868	15.9743	130.721	143.621	119.434	187.258	43.183	82.6526	68.9496	41.7366	308.012	83.7323	145.258	244.25	30.7205	59.1305
ENSDARG00000035882	hrsp12	-0.206034	0.888153	0.713366	0.901806	0.135302	0.435879	128.068	163.09	174.654	110.66	125.567	52.2458	61.1499	160.064	63.482	204.125	161.483	53.211	66.299	48.2782	48.4191	246.677	175.101	173.738	145.055	199.225	115.09	87.7582	136.982	155.271	147.288	185.143	87.4057	54.0518	134.764
ENSDARG00000100554	trgv1	NA	-0.0097664	NA	NA	NA	NA	1.77324	1.58852	2.71715	0.994395	2.07464	0.857436	0.572001	0.33777	4.88659	1.25744	0	0	0.586172	1.22126	0.57223	1.68231	0	1.20611	0	0.752544	1.11729	0.354066	0	2.0263	1.62045	0.722105	1.12462	0.594915	0.555975
ENSDARG00000074210	zgc:110286	-0.0547184	-0.0100804	-0.162598	NA	NA	NA	12.1512	14.5203	16.4224	9.31004	11.6889	10.7945	17.9196	5.64437	4.46794	22.1457	18.7662	3.6993	5.3888	4.75153	4.90454	13.0935	6.7673	29.5915	17.4922	12.2431	8.91058	11.6675	7.01172	14.3646	12.7561	16.7361	12.4283	4.68604	9.95822
ENSDARG00000100765	si:dkey-161l11.28	NA	NA	NA	NA	NA	NA	0	0	2.5459	8.69606	0	9.37292	1.87582	0	0	8.24728	2.27257	1.94748	1.92229	0	0	4.41358	7.63376	3.95531	0	4.93579	2.4427	0	2.74668	0.848633	2.62996	4.00066	4.9862	0.967442	2.53129
ENSDARG00000105029	TPPP	NA	NA	NA	NA	NA	NA	0.21475	0.0577138	0.211541	0	0.0628129	0.103841	0	0.368154	0.332885	0.0571062	0.125887	0.0539394	0.0532418	0.16639	0.0519755	0.0611215	0.26429	0.0547751	0.0689479	0.273413	0.405932	0.0643193	0.380374	0.161335	0.221008	0.112284	0.0416635	0.0813867	0.28101
ENSDARG00000008720	lmo3	NA	NA	NA	NA	NA	NA	0	0	0.0940287	0	0	0.0230783	0	0.109095	0.0739828	0	0.0839339	0.0738588	0	0.0246532	0	0	0	0	0	0.121531	0.0300724	0.0782656	0	0.0313429	0.0667529	0	0.00576957	0.024628	0.0574672
ENSDARG00000075785	HERC5 (4 of 4)	-1.08484	-0.961149	0.05543	NA	NA	NA	8.41527	26.8166	20.0765	6.71143	6.81587	1.90574	2.61192	35.5829	10.5742	9.65964	29.0125	11.2878	9.84362	4.92972	5.31608	20.6523	11.1796	26.6169	6.68039	19.5705	14.6385	27.1643	25.5161	18.4361	21.2073	16.2823	4.51124	7.8443	21.7223
ENSDARG00000094470	txnrd2	NA	NA	NA	NA	NA	NA	0.21046	0.660976	0	0.119198	0.346344	0.491846	0	0.971721	0.745232	0.742804	0	0.083862	0.188174	0.329383	0.308669	0.916027	1.04637	0.10081	0.409464	0.512205	0.669647	0.609302	0.320293	0.290479	0.614939	0.618168	0.239347	0.227522	0.527862
ENSDARG00000069504	IL12B (3 of 4)	0.256062	NA	-0.0239515	NA	NA	NA	0	0.347071	0	0.193024	0.0671187	0.312232	0.0624876	0.516589	0.266915	0.480785	0.302816	0.194624	0.0568915	0.26683	0.0625125	0.220538	0.197685	0.13176	0	0.164421	0.144586	0.154718	0.36599	0.11569	0.391776	0.137496	0.158716	0.145214	0.207429
ENSDARG00000098729	PTDSS1 (2 of 3)	NA	NA	NA	NA	NA	NA	1.65946	2.11808	3.26931	1.39588	0.970757	2.33863	1.20442	1.33854	2.57233	0.616933	1.87462	0.580887	1.19377	0.49557	0.107368	1.41693	1.01184	1.2698	0	1.98109	0	0.994039	2.35143	2.34895	1.60061	0.924643	1.47742	0.594399	1.33164
ENSDARG00000105283	btr19	NA	-0.0447391	-0.0134017	NA	NA	NA	0	0	0	0	0	0.107854	0.102373	0	0	0.11538	0.148174	0	0	0	0.0979277	0.120316	0	0	0	0	0	0	0.310346	0	0.0658885	0.030079	0.0525567	0.0244819	0.0775865
ENSDARG00000029232	FO704779.1	-0.239859	-1.00713	0.0698712	0.894765	0.126877	NA	18.7539	0.72964	33.7859	16.1881	1.33441	19.8444	9.58032	12.8315	21.7987	51.3602	40.615	14.2182	7.09575	24.9588	0.781765	31.9549	0.102053	0.727898	18.0329	24.5339	19.7352	0.324984	34.7479	17.7565	31.6514	12.7044	11.7368	11.7636	19.8355
ENSDARG00000015554	zic2a	NA	NA	NA	NA	NA	NA	0	0	0.0590274	0	0	0	0	0.0342426	0.0154811	0	0.0702537	0.030102	0	0	0.014503	0	0	0	0	0	0	0	0.0212275	0.0196758	0.0299943	0	0	0.0111512	0.00530687
ENSDARG00000025601	TRIM35 (5 of 38)	-0.47403	-0.0255028	0.206327	NA	NA	NA	24.478	75.5185	49.5289	20.1151	21.9061	7.28813	8.53671	86.0971	27.9218	34.6431	74.9986	32.3111	24.1589	13.7	13.0081	60.5568	27.6659	69.1699	19.3566	52.4741	33.1654	75.6932	70.2395	49.8418	55.9151	44.1873	14.4615	20.7945	57.8931
ENSDARG00000097471	TCEB2 (2 of 2)	NA	NA	NA	NA	NA	NA	0	0	0.721567	0	0.20736	0	0.143749	0.666222	3.43472	5.83863	0	0	0.25084	2.12582	1.32081	3.37343	8.30551	0	4.65088	0	0.220716	0	1.62784	0.240522	2.48489	4.08246	0.0877773	0.924368	0.462139
ENSDARG00000073799	zgc:194210	-0.198699	NA	NA	NA	NA	NA	0.0476113	0.255909	0.312665	0.0533988	0.167111	0.414397	0.0460745	0.707388	0.590419	0	0.243255	0.29184	0.143767	0	0.138279	0.216815	0	0.0846749	0	0.0606171	0.239993	0.248572	0.134929	0.205395	0.385266	0.0753725	0.170245	0.143472	0.171028
ENSDARG00000076776	gucy2g	-0.481619	-0.501477	-0.0665882	NA	NA	NA	0.68198	0.584976	0.555589	0.592211	0.630605	0.670163	0.505639	0.883877	0.557154	4.88287	1.78742	0.298033	0.733999	1.28511	0.710084	0.611599	0.75903	0.668294	0.592037	0.588483	0.576979	0.772794	0.958763	0.607515	2.02783	0.65774	0.599654	0.756807	0.724255
ENSDARG00000039724	OSBPL8	NA	NA	NA	NA	NA	NA	0.0310833	0.0334144	0.0408251	0.0348618	0.0727331	0.0601204	0.0601601	0.0710497	0.0321216	0.0330626	0.109327	0	0.0616505	0	0.0300921	0.0353873	0.153015	0.031713	0.0399185	0.0395743	0.0391702	0.0372388	0	0.0351076	0.0613902	0.0650085	0.0569688	0.0229356	0.0289958
ENSDARG00000069654	ppp6r2b	0.0115211	0.534896	-0.163496	NA	NA	NA	1.43384	0.481651	0.294236	0.200095	0.518762	0.0987226	0.487229	0.61263	1.14206	0.23829	0.787941	0.262903	0.253544	0.269786	0.252767	0.302416	0.991687	0.343886	0.287702	0.855663	0.71891	0.503663	0.174947	0.736576	0.69523	0.481423	0.326202	0.25975	0.563296
ENSDARG00000019709	rhoua	0.00511375	-0.129141	-0.0134017	NA	NA	NA	1.28652	2.19618	2.44206	1.90514	1.0474	1.59834	1.2884	1.60032	1.49445	3.61363	3.5255	0.831371	1.16097	0.877419	0.955576	1.46346	1.55941	1.47544	1.79825	1.87042	0.954585	1.43002	2.04918	1.97492	2.55848	1.57414	1.45982	0.956334	1.57605
ENSDARG00000094291	si:rp71-45g20.11	NA	NA	NA	NA	NA	NA	0	0	0	0	0.000529879	0.492945	0	0.319722	0	0.0743143	0	0	0.147668	0	0	0.169311	0	0	0	0.455133	0.00463007	0	0.184732	0	0.0985091	0.0423277	0.123369	0.036917	0.161124
ENSDARG00000089402	MAP7D1 (1 of 6)	0.0131609	NA	NA	NA	NA	NA	3.81252	9.67034	4.87558	2.80725	2.10942	1.12788	2.0383	5.19345	1.72863	4.03446	6.52465	1.79696	0.827103	1.95882	1.98735	4.45134	3.44507	0.94693	1.64401	8.01689	6.47425	5.13942	2.23728	6.11948	4.3703	2.62184	2.02071	1.64256	5.46696
ENSDARG00000103885	si:dkey-161l11.75	NA	NA	NA	NA	NA	NA	0	2.00995	0	0	0	1.80819	0	0	0	9.94395	0	0	0	1.93158	1.8101	0	1.84084	1.90761	0	0	0	2.23999	0	0.669983	2.48599	0.937113	0.452047	0.93542	0.559998
ENSDARG00000067964	slc6a5	0.0369261	NA	NA	NA	NA	NA	0.0305673	0	0.0200737	0	0.0178814	0	0	0.0698702	0.0157942	0	0.0358372	0	0.0151568	0.0157892	0.0147963	0	0	0	0.0196279	0	0	0	0.0216568	0.0168803	0.0303754	0.00490698	0.00447035	0.0114356	0.0054142
ENSDARG00000056590	calca	0.101445	0.122567	-0.0791476	NA	NA	NA	2.02935	1.86374	1.94067	1.71206	0.3912	1.82234	0.878183	2.74758	1.2979	3.73253	1.00496	0.518226	0.634605	1.15746	1.00012	1.94339	3.67381	2.0541	2.61037	0.970056	3.82279	3.80592	0.562293	1.94459	2.19574	2.57042	1.20095	0.827603	2.29026
ENSDARG00000003971	isl2a	NA	NA	NA	NA	NA	NA	0.186622	0.114639	0.0350158	0.328912	0.0935752	0.0257827	0.0773993	0	0.165305	0.0850738	0.0312566	0	0.0528778	0.0275421	0.0258101	0.273167	0.209987	0.108801	0.102715	0.135772	0	0.287458	0.0377774	0.112092	0.0704089	0.173668	0.131417	0.0265575	0.115252
ENSDARG00000096562	wu:fj29h11	-0.605358	-0.400272	-0.0100921	NA	0.67776	NA	6.22753	17.0745	8.82116	4.47744	2.98365	0.809906	1.7001	27.9226	11.5661	6.18948	9.78902	8.02177	6.56297	3.30457	3.04189	11.5058	10.2751	9.25105	2.87075	9.8434	6.6416	12.6056	15.7839	10.7077	13.8668	8.47568	2.49277	5.2328	11.2186
ENSDARG00000074547	si:ch211-240l19.8	-0.0930305	-1.23361	-1.3188	0.979607	0.0256548	0.00284939	17595	3758.65	3905.99	12421.6	4906.54	3581.62	11276.1	1811.84	3374.98	2775.36	1348.6	1068.9	1607.82	411.458	429.137	4393.41	3278.37	3544.35	4432.97	989.492	1369.83	1296.99	1057.62	8419.88	2327.7	3912.27	8046.47	879.329	1178.48
ENSDARG00000100099	si:ch211-263l8.1	NA	NA	NA	NA	NA	NA	0.431909	1.1672	1.61066	0.418708	0.618644	0.978525	0.286653	0.78801	1.52526	0.811953	0.671603	0.229964	0.254779	0.610066	0.341343	1.08685	1.24752	0.328589	0.440169	1.17495	1.22947	1.8814	2.00229	1.06992	0.949207	0.775782	0.575632	0.359038	1.57203
ENSDARG00000002172	aplnra	NA	-0.15341	-0.0234847	NA	NA	NA	0.207047	0.79491	2.52514	0.696647	0.276845	2.14534	0.228988	0.676093	0.305662	1.69893	0.450808	0.594339	0.205328	0.213896	0.17181	1.65002	0.349455	0.331951	0.265899	0.451896	0.298188	0.63784	0.796329	1.1757	0.782873	0.649331	0.836955	0.296343	0.546063
ENSDARG00000027183	namptb	-1.12885	-1.40606	0.317315	0.0631562	0.00937851	0.817637	22.2764	75.2393	47.7011	12.8082	13.3324	25.6432	22.8854	116.71	60.6534	23.5645	69.6162	45.6234	27.4866	16.2789	13.1199	74.9388	54.8425	51.2559	22.8803	44.274	45.2734	87.6967	78.6183	48.4056	67.636	50.9794	18.6673	25.6272	63.9656
ENSDARG00000094284	si:dkey-58f10.10	0.016521	0.216812	0.199889	NA	NA	NA	35.1285	45.6438	51.4681	34.2885	35.5613	42.8307	41.4967	51.0652	23.9454	38.773	88.6809	31.7173	18.8103	14.6366	11.5642	71.5681	32.1737	75.566	33.1814	30.5586	43.2795	46.5897	39.9044	44.0801	50.6161	53.1223	38.5443	19.1821	40.0831
ENSDARG00000077151	cbln2b	NA	NA	NA	NA	NA	NA	0	0.0429364	0	0.0549079	0	0	0	0.138122	0.0469787	0.0366822	0	0.0461625	0.0379218	0	0	0	0	0.0474376	0	0	0.0516731	0.0788942	0.05024	0.0143121	0.0554457	0.0118594	0.013727	0.0210211	0.0452018
ENSDARG00000044532	nr4a2b	0.0131609	-0.0447391	0.0282205	NA	NA	NA	0.435433	0.882165	0.791863	0.582279	0.999293	0.890788	1.05345	0.880461	0.899955	9.20975	2.27763	1.34608	1.27884	1.12459	1.28085	0.686389	0.593592	0.632207	0.709756	0.597024	0.612032	0.521662	0.878045	0.703154	3.31695	0.655486	0.881452	1.25759	0.652191
ENSDARG00000045926	crabp1a	NA	NA	NA	NA	NA	NA	0.0755056	0.0811681	0	0	0	0	0	0	0.156055	0.160627	0.088523	0.0758598	0	0.0780032	0	0.0859606	0.148678	0.15407	0	0	0	0	0	0.0522246	0.101301	0.0971772	0	0.0384657	0
ENSDARG00000012892	ammecr1	NA	NA	NA	NA	NA	NA	0.277563	0.724633	0.416632	0.0444718	0.278349	0.306773	0.537208	0.725083	0.901478	0.632651	0.557855	0.239027	0.511193	0.204817	0.115162	0.902845	1.05406	0.364096	0.356458	0.555318	0.199872	0.332528	0.674235	0.472943	0.704267	0.669365	0.2917	0.26755	0.440488
ENSDARG00000100900	si:ch211-183d5.2	-0.0460316	-0.0107347	-0.180959	NA	NA	NA	11.7651	18.9711	27.5545	12.1443	19.0028	19.0302	16.1712	19.8718	12.3733	14.1201	34.5446	12.6571	6.09183	7.26028	4.73739	27.4403	12.1471	30.0086	11.6996	8.3511	8.26582	34.6761	22.9411	19.4302	20.2275	20.3239	16.5871	7.68665	18.5585
ENSDARG00000011410	AADAT	0.0131609	0.0275719	NA	NA	NA	NA	1.52774	1.31385	1.66257	0.440601	0.817102	1.39303	0.844817	2.24491	2.16517	3.0179	2.40523	1.18407	1.03889	0.811684	0.718381	1.04357	2.70745	1.46962	1.23325	1.50048	1.59517	1.41193	0.927769	1.50139	2.4583	1.61347	0.873887	0.938256	1.35884
ENSDARG00000100660	ZC3HAV1	-1.18346	-0.667191	-0.137093	0.0648609	NA	NA	14.1318	25.5961	20.3392	14.0701	13.8855	6.74127	5.22052	44.464	11.2481	9.97989	28.8083	8.66128	11.3606	6.0976	9.97415	21.7124	11.4557	17.1269	7.9061	30.5571	15.4225	20.1112	24.2365	20.0224	23.6251	14.5503	9.97935	9.02341	22.5818
ENSDARG00000104874	FZD6	#N/A	#N/A	#N/A	#N/A	#N/A	#N/A	0.173074	0.0930268	0.113658	0.0485282	0.101246	0	0.041872	0.296707	0.357711	0.0920475	0.0507281	0.0434715	0.171637	0.0893995	0	0	0.0852001	0.0882901	0.0555673	0	0.0545256	0.051837	0.0613111	0.126586	0.199298	0.0572644	0.0479115	0.076127	0.0419184
ENSDARG00000077609	elfn2a	NA	NA	NA	NA	NA	NA	0.0337666	0.217794	0.0443494	0	0	0	0	0	0.0697891	0.0359168	0.158352	0.033925	0.0669725	0	0	0.0384422	0.0997348	0	0	0.0429906	0.0851033	0.0404535	0.0956941	0.0986367	0.0660145	0.0345442	0	0.0252244	0.0660604
ENSDARG00000053761	si:dkey-187j14.4	NA	NA	NA	NA	NA	NA	0.0564997	0.444729	0.482096	0.179645	0.113814	0.0956324	0.21966	0.109109	0.170639	0.175256	0.326093	0.117378	0.0478652	0.0774394	0.0560213	0.335093	0.319802	0.121726	0.0741654	0.0619172	0.124999	0.394779	0.400806	0.327775	0.195274	0.212697	0.152188	0.074676	0.245625
ENSDARG00000102389	ved	0.0905585	-0.00964809	NA	NA	NA	NA	0.487887	0.757577	0.569596	0.607993	0.380543	0.629104	0.05246	0.805425	1.06439	0.461293	0.317778	0.130778	0.215038	0.194863	0.472329	0.555444	0.640466	0.165924	0.487329	0.207054	0.40988	0.389669	0.691332	0.60502	0.662222	0.462291	0.417525	0.253252	0.424484
ENSDARG00000099637	szl	NA	NA	NA	NA	NA	NA	0.0286655	0	0.0376495	0	0.0335378	0.0277219	0.055958	0.0327615	0.029623	0.061417	0.100823	0	0.0285745	0.0296137	0.0277513	0	0.0282226	0.0292462	0	0.072992	0.144493	0	0.0406188	0.022105	0.0561561	0.0143672	0.0293044	0.0214849	0.0645259
ENSDARG00000071012	ifit14	-1.24684	-0.952175	0.125671	0.051004	0.14816	0.944809	57.1768	324.881	155.966	84.9908	40.62	12.9865	14.4713	300.318	88.1323	144.121	273.322	114.158	117.665	21.6972	55.1043	213.231	98.7156	224.417	33.7704	188.563	105.94	194.637	145.71	179.341	201.473	142.534	38.2672	77.1561	158.713
ENSDARG00000078446	ftr07	-0.289305	0.21878	0.129461	NA	NA	NA	2.01062	5.92687	5.44608	2.39141	2.45715	1.70783	0.802274	6.94316	2.3561	4.86476	9.07896	2.7395	2.92144	2.36004	0.888674	4.6793	2.43046	7.32122	1.86736	4.89925	2.27192	6.50256	7.51099	4.46119	5.81075	4.07458	1.83967	2.22741	5.29618
ENSDARG00000030237	pgrmc2	-0.868859	-1.19034	0.443174	0.147606	0.0356533	NA	45.6572	86.7064	101.316	47.1344	41.7936	33.7521	22.9919	34.9608	47.3205	98.8081	71.0695	15.9836	25.6288	26.1832	28.8985	56.5018	61.0939	34.6044	46.042	57.302	42.3255	66.8957	68.9817	77.8932	63.0397	49.5605	36.418	24.1735	58.8762
ENSDARG00000092028	si:dkey-4c23.3	NA	-0.0447391	NA	NA	NA	NA	0.0415907	0.122952	0.0955947	0.0349848	0.364949	0.0703879	0.442731	0.320852	0.376074	0.0884781	1.40188	0.14625	0.30934	0.33299	0.0503304	0.0946992	0.0511851	0.0424332	1.76261	0.185332	0.445556	0.137024	0.0884005	0.0867125	0.546821	0.487732	0.228263	0.209728	0.214078
ENSDARG00000094249	wu:fc17b08	-0.090175	0.0382264	0.061041	NA	NA	NA	0.0583985	0.216588	0.407412	0.411003	0.165521	0.148746	0.22818	0.494756	1.14267	0.124234	0.623047	0.0473793	0.288118	0.443577	0.136963	0.214752	0.554029	0.202061	0.181687	0.240161	0.492119	0.469697	0.633608	0.227466	0.596177	0.288132	0.238363	0.229009	0.458896
ENSDARG00000104142	si:dkey-15h8.10	NA	NA	0.061041	NA	NA	NA	0.357831	0.988853	2.41784	1.02099	5.96587	4.37773	4.85114	0	1.35741	0.96423	9.15226	0.82492	3.59193	0	0	4.99017	5.03122	1.65748	8.99803	10.2625	6.10123	0.121469	0.336274	1.25484	2.86848	5.16922	4.05393	1.10421	4.20537
ENSDARG00000094779	si:dkey-192d15.1	-0.0382916	0.244184	0.114347	NA	NA	NA	0.153171	1.03147	0.430639	0.267197	0.30593	0.550731	0.527004	0.350118	0.218098	0.298076	0.148965	0.0478709	0.1519	0.191054	0	0.92615	0.135168	0.188683	0.603431	0.101105	0.0800584	0.335726	0.315075	0.538427	0.253814	0.463358	0.412715	0.0977062	0.207991
ENSDARG00000094540	si:dkey-96l17.6	-0.245114	-0.176198	-0.0190422	NA	NA	NA	0.017719	0.0483429	0.0590644	0.0504368	0	0.0434901	0	0	0.139417	0.0478339	0.15817	0.0451813	0.044597	0	0.0435362	0	0	0.0458813	0.0577529	0.0572548	0.0566702	0	0	0.0417088	0.0863552	0.0259086	0.0234817	0.0333286	0.0284812
ENSDARG00000100214	znf1017	NA	NA	NA	NA	NA	NA	0	0.13814	0.0622264	0	0.177203	0	0.114988	0	0.0538787	0	0	0	0	0	0.0207995	0	0.126796	0	0.267166	0	0.143012	0.379241	0.148939	0.0667888	0.0134697	0.0984905	0.0730477	0.00519987	0.167798
ENSDARG00000007697	fabp7a	0.0131609	NA	-0.0134017	NA	NA	NA	6.50205	3.46208	6.86113	2.13445	1.06934	3.34899	1.62434	5.03943	3.24464	9.45916	5.82917	3.50211	2.23152	2.42579	0.942741	3.13582	2.13088	7.67819	1.67645	3.8035	5.29531	4.25679	8.60621	5.60842	5.8931	3.65534	2.04428	2.27554	5.49045
ENSDARG00000092436	BX640584.1	NA	NA	NA	NA	NA	NA	0.175439	0	0	0.226847	0	0	0	0.193556	0	0.506108	0	0.0731054	0.0549479	0	0.142556	0.596709	0	0	0.329904	0	0.000245882	0	0	0.0584797	0.174916	0.231653	0.0567117	0.0676523	6.14705e-05
ENSDARG00000010958	glmnb	-0.0257706	-0.0801096	-0.0184838	NA	NA	NA	0	0	0	0	0	0	0.055496	0.150523	0.0592625	0	0	0.0537313	0	0.0276247	0	0.14994	0	0	0	0	0	0.0687034	0	0	0.0524464	0.037485	0.013874	0.020339	0.0171758
ENSDARG00000075815	SLC12A5 (1 of 2)	NA	NA	NA	NA	NA	NA	0.0230443	0.025662	0	0.0132289	0	0	0.0326599	0.0639494	0.023137	0.0614566	0	0.0114115	0.0229352	0.0125775	0.0107236	0	0.0218023	0.0116747	0	0.01517	0.014822	0.0142262	0	0.0162354	0.0371358	0.00836925	0.0114722	0.0144119	0.0110545
ENSDARG00000092584	si:ch1073-385f13.3	-0.163573	-0.19527	0.1125	NA	NA	NA	0.946593	1.95037	1.81309	0.796244	1.0152	1.4113	0.68703	3.83156	1.54884	1.21663	1.71092	0.713275	1.09519	0.774174	0.649121	1.79611	2.67941	1.16697	1.0637	1.10474	1.39168	1.37031	1.06187	1.57002	2.07699	1.67655	0.977444	0.80794	1.23215
ENSDARG00000009637	zgc:73075	-0.0540235	0.0678233	NA	NA	NA	NA	1.00296	0.463903	1.1731	1.22521	0.362889	1.34006	0.261007	1.63256	1.04521	0.817628	1.86027	0.272808	0.976334	0.460134	0.37864	0.522	0.551866	0.442886	0.363729	0.481231	0.20393	1.034	0.363071	0.879988	1.33892	0.47012	0.797292	0.521979	0.520558
ENSDARG00000074062	si:dkey-234i14.15	NA	NA	NA	NA	NA	NA	1.43681	2.13965	0	0.16038	0	0	0.124023	1.0501	0.554787	0.130101	0.312638	0	0.12905	0.551427	0.118412	0	0	0.296175	0	0.515706	0.372872	1.64821	0.180659	1.19215	0.511907	0.0740438	0.0711007	0.199722	0.679362
ENSDARG00000020284	si:ch211-278j3.3	NA	-0.0093767	0.0282205	NA	NA	NA	0.231069	0.287619	0.686842	0.150039	0.327259	0.246986	0.258918	0.653267	0.804337	0.258719	0.39923	0.354339	0.168848	0.138202	0.164832	0.40152	0.26342	0.272974	0.203039	0.185804	0.153256	0.495376	0.499751	0.401843	0.528888	0.285238	0.245801	0.206555	0.333547
ENSDARG00000030239	dennd6aa	NA	NA	NA	NA	NA	NA	0.0483338	0.0519585	0	0	0.113098	0.0467428	0.225132	0.241334	0.299689	0.102823	0.113333	0.0971209	0	0.19973	0	0.275132	0	0.0493129	0	0.061537	0	0	0	0.0334308	0.189295	0.0811112	0.0962432	0.0742127	0.0153843
ENSDARG00000057468	kcnc2	0.530189	-0.109727	0.222461	0.519467	0.91254	0.876065	0.684929	0.0245619	0.0895973	0.467899	0.511184	0.750274	0.669295	1.24461	0	0.0487615	1.34783	0.127689	0.432687	0.0716279	0.404799	0.551436	0.0691273	0.651235	0.108812	1.53096	0.354261	0.0550581	0.0326612	0.266363	0.6603	0.345153	0.599663	0.259201	0.493235
ENSDARG00000098212	CABZ01024848.1	#N/A	#N/A	#N/A	#N/A	#N/A	#N/A	0.784846	1.67253	1.3257	0.332426	0.620595	0.552661	0.681872	0.628832	0.540371	0.183721	1.86609	0.315061	0.320953	0.39767	0.231763	1.57622	0.909905	0.575713	0.476198	0.979267	1.16414	2.20645	2.74607	1.26103	0.804754	0.884509	0.546888	0.316362	1.77398
ENSDARG00000098983	GHITM	NA	NA	-0.0134017	NA	NA	NA	1.83843	0.141164	0.517416	0.441836	0.460908	1.52393	0.508311	0.90048	3.12116	1.67614	0	0.659661	0.520904	0.678299	0.381386	0.298998	2.19789	0.401929	0.168642	0.501563	0.496442	0.629283	0	0.832337	1.42444	0.766865	0.733746	0.560063	0.406822
ENSDARG00000018587	zgc:152658	-0.759061	-0.822488	0.29487	NA	0.257319	NA	24.8522	93.4985	46.6894	17.3025	15.0793	7.36737	10.1118	81.4287	27.1798	38.0618	69.3023	32.2991	29.6162	10.8927	12.1131	62.5588	30.4088	55.7697	15.4771	50.8942	32.0488	61.5621	77.2357	55.0134	53.9931	41.0536	12.4652	21.2303	55.4352
ENSDARG00000088507	znf982	-0.229024	NA	-0.149754	NA	NA	NA	6.07681	9.17733	4.8497	4.18488	0.932041	6.07873	0.989526	1.34281	0.925475	5.97957	1.32556	0.737535	0.796046	1.30386	0.930467	10.2412	0.967896	8.75841	0.787718	0.955351	1.06153	6.33036	5.63474	6.70128	2.39335	5.18881	3.04629	0.941977	3.4955
ENSDARG00000074191	zgc:172253	NA	-0.0447391	NA	NA	NA	NA	1.8375	1.51855	2.94076	4.89451	0.28221	4.27634	0.52725	0.158249	0.0869458	2.60024	0.208853	0.163536	0.526863	0.420446	0.0946223	1.45153	0.117411	1.90819	0.391565	0	0.178847	0.0326111	0.456423	2.09894	0.763572	0.967174	2.49508	0.301367	0.16697
ENSDARG00000104524	CR391991.4	NA	NA	NA	NA	NA	NA	0.0128151	0	0.0168315	0	0.04498	0	0	0.039677	0.0264864	0	0	0.0128752	0	0.013239	0	0.0291792	0.0126171	0	0	0	0	0	0	0.0098822	0.0165408	0.0104491	0.011245	0.00652855	0
ENSDARG00000094286	si:ch211-117m20.4	NA	NA	-0.0427587	NA	NA	NA	0.165966	0.535237	0.532041	0.18614	0.194175	0	0.070791	1.00954	0.17151	0.508689	0.778315	0	0.217634	0.685822	0.0708193	0.188947	0.326803	0.169328	0.0939451	0.304437	0.092184	0.198832	0	0.411081	0.617013	0.194756	0.112776	0.243569	0.148863
ENSDARG00000096623	si:ch211-1f22.13	NA	NA	NA	NA	NA	NA	0.205244	0	0.143932	0	0.151686	0.0582074	0	0.2458	0	0.0604685	0.116752	0	0.0534677	0.113539	0	0.0634357	0	0.123434	0	0.178466	0.191688	0	0.309924	0.116392	0.105755	0.0467174	0.0524733	0.0417517	0.170019
ENSDARG00000039325	pmepa1	0.0820855	0.368786	0.0296183	NA	NA	NA	0.307536	0.176451	0.215584	0	0	0.297413	0.158843	3.18703	0.953426	0.327119	2.23631	1.08891	0.46776	0.317708	0.774448	0.700238	2.16034	0.313765	0.210797	0.166105	0.206845	0.196646	0	0.23319	1.67597	0.846285	0.114064	0.662207	0.142399
ENSDARG00000101730	si:dkey-161l11.46	0.0369261	-0.0447391	-0.0134017	NA	NA	NA	3.73946	0	7.36716	10.4851	2.18753	1.80819	1.80938	4.2738	1.93219	7.95516	4.38416	0	3.70841	0	3.62021	8.51451	14.7268	0	0	7.14145	0	2.23999	0	3.70221	4.63633	5.81033	4.07255	1.83216	2.34536
ENSDARG00000100691	prss35	-0.00122951	0.0504738	0.15278	NA	NA	NA	1.67591	0.720638	1.48578	1.08079	2.10782	0.668558	1.50018	0.383076	0.692756	1.93861	2.06308	0.273613	0.789448	0.519404	0.425897	0.882436	0.680632	1.53887	0.995428	0.560101	1.05596	0.652532	0.504635	1.29411	1.26938	1.02434	1.33934	0.50209	0.693307
ENSDARG00000077606	arsia	NA	NA	-0.0134017	NA	NA	NA	1.56549	2.22589	1.24726	0.807648	0.769544	1.31868	0.896996	1.80223	2.02251	2.56419	1.42227	0.598481	0.653639	0.934595	0.905379	1.1316	1.31213	0.734345	1.68252	1.10212	0.665719	0.967145	1.04632	1.67955	1.9528	1.21515	0.948217	0.773023	0.945326
ENSDARG00000042826	egr2b	0.0504775	NA	-0.0342128	NA	NA	NA	0.822818	1.71702	2.06604	1.87282	1.24581	2.24398	1.07729	0.96805	1.07538	1.51875	1.44844	0.437653	0.791987	0.450018	0.304574	1.48778	1.73934	1.53083	0.745905	0.647039	0.396458	1.47864	2.16039	1.53529	1.25265	1.37596	1.60997	0.496058	1.17063
ENSDARG00000099754	ftr94	NA	-0.0447391	-0.0134017	NA	NA	NA	0.163093	0.262169	0.178538	0.091175	0.0643146	0.104823	0.0786693	0.433703	0.0840608	0.172939	0.127078	0.163349	0.0537454	0.027994	0.0787972	0.123399	0.134148	0.138233	0.104459	0.2415	0.102443	0.359182	0.153589	0.201267	0.204445	0.12506	0.0847455	0.0809714	0.214178
ENSDARG00000086217	zgc:152830	NA	NA	NA	NA	NA	NA	270.618	255.692	195.107	133.042	127.045	128.926	93.3944	270.937	320.591	254.737	203.719	102.413	92.2751	117.44	103.952	271.334	324.118	230.947	193.802	182.201	180.195	291.18	185.398	240.472	262.496	255.05	120.602	104.02	209.744
ENSDARG00000060933	baiap2l2b	0.0131609	NA	NA	NA	NA	NA	0	0.0354926	0.0867285	0	0.0386284	0	0.159755	0.113203	0.102358	0	0.193544	0	0.0982273	0	0.0639274	0.0751766	0.0325065	0.168427	0	0.29425	0.0832129	0	0.0935684	0.0407404	0.102276	0.0690275	0.0495959	0.0405387	0.117758
ENSDARG00000089432	CR352328.3	-0.112167	-0.264465	-0.153362	NA	NA	NA	7.35438	19.0088	18.6324	6.31022	7.61701	8.08393	3.92796	16.7646	9.26124	6.07006	17.433	9.08468	2.78979	5.18965	2.56781	14.9611	8.46733	15.0477	8.25776	11.6658	8.96389	28.8396	19.4755	14.9985	12.3822	11.6835	6.48478	4.90798	17.2362
ENSDARG00000044204	endou	-0.126144	-0.610756	-0.141867	0.965497	NA	NA	760.197	163.328	131.11	465.636	157.618	123.436	402.019	56.1876	86.972	84.4061	51.5171	34.2793	41.9361	17.3569	17.1162	158.552	100.522	182.227	210.598	46.8273	95.373	60.8184	52.4488	351.545	69.7707	162.975	287.177	27.6721	63.8669
ENSDARG00000010267	dpydb	-0.079807	-0.231697	-0.108396	NA	NA	NA	12.9422	11.0938	16.1102	10.7078	9.11576	11.6064	9.32294	14.5966	14.9959	15.0457	9.95173	6.22903	5.32442	6.23691	3.86347	18.235	23.3344	17.5392	10.0839	12.4877	11.558	13.6464	11.872	13.3821	13.6475	17.2981	10.1882	5.41346	12.391
ENSDARG00000088475	pcdh1gb9	NA	NA	NA	NA	NA	NA	0.361659	0.117722	1.21037	0.121244	0.349742	0	0.155867	0.309804	0.391713	0.209519	0.486026	0.135713	0.0950054	0.323467	0	0.428135	0.362259	0	0.004056	1.24078e-09	0	0.685476	0.225053	0.56325	0.349266	0.198612	0.156713	0.138546	0.227632
ENSDARG00000100949	vap	NA	NA	NA	NA	NA	NA	0.0885755	0	0	0	0.297031	0	0	0.282086	0.302466	0.152932	0.403435	0	0.330579	0	0.122231	0.653337	1.13119	0.13619	0	0.258397	0.448159	0.861511	0	0.0295252	0.28523	0.480179	0.0742577	0.113203	0.392017
ENSDARG00000071579	urad	0.0131609	NA	NA	NA	NA	NA	0.957976	1.02982	3.46009	6.44655	0.747202	4.78662	1.23607	0.182477	0.329992	4.5854	1.40392	0.401029	0.712516	1.23708	0.231856	1.09062	0.39299	1.46607	0.922705	0.101639	0.201202	0.191281	1.35744	1.81596	1.62545	0.968096	3.30411	0.64562	0.46289
ENSDARG00000098398	CABZ01079480.1	0.0131609	-0.082832	0.00877953	NA	NA	NA	1.00585	1.41117	1.3211	1.33845	1.37628	1.20356	1.02288	3.19544	2.34317	2.0854	1.7589	1.28462	0.490297	1.39137	0.561159	1.45567	1.99741	1.35671	0.547356	0.911628	0.988254	1.40929	1.4736	1.24604	2.34573	1.33929	1.23529	0.931862	1.19569
ENSDARG00000104345	BX510309.7	NA	NA	NA	NA	NA	NA	0.160591	0.0959902	0	0.098643	0	0.0829328	0.175782	0	0	0.283041	0.806212	0.288474	0	0.125176	0.0194327	0.0909507	0.41057	0.255961	0.344971	0	0	0.154984	0	0.0855271	0.272313	0.275613	0.0893395	0.108271	0.038746
ENSDARG00000090481	tusc5a	-0.202677	-0.165565	0.0282205	NA	NA	NA	0.017811	0.0382935	0.0935726	0	0	0.0172248	0.0172361	0.0610682	0.0552179	0.0189452	0.0835268	0	0.0353263	0	0.0517291	0.0405545	0.0175358	0	0	0.0226764	0	0.0426763	0.0757142	0.0498924	0.0546895	0.0145226	0.00861523	0.0217639	0.0352667
ENSDARG00000102724	zgc:153039	NA	-0.0447391	NA	NA	NA	NA	0.17635	0.631918	0.0772066	0.131858	0.343874	0.397939	0.056886	0.470281	0.425228	0.375159	0.206753	0.0590591	0.233181	0.182183	0.113817	0.401537	0.347251	0.179923	0.301969	0.149682	0.370385	0.281697	0.249887	0.295158	0.369355	0.30767	0.232639	0.14706	0.262913
ENSDARG00000062199	si:dkey-217l24.1	NA	NA	-0.0134017	NA	NA	NA	0.0230352	0.0495253	0.0605092	0.0129176	0.0808514	0.0779693	0.0445833	0.171123	0.119023	0.073506	0.216052	0.0462864	0.0799537	0.0713913	0.0334509	0.0524495	0.0680378	0.0587545	0.0295828	0.102647	0.0725705	0.0551937	0.130563	0.0443566	0.144926	0.0522061	0.0540804	0.0577706	0.0902436
ENSDARG00000094120	BX548047.2	-0.69707	-0.968877	-0.370775	0.377219	0.118783	0.768066	53.4666	97.4369	143.334	33.1335	62.015	49.959	52.7876	69.7535	45.4066	62.3412	172.821	43.5204	40.9104	34.4753	20.8853	90.3123	71.1497	125.512	92.4366	72.8793	67.025	114.424	102.823	98.0792	87.5806	94.8526	49.4738	34.9479	89.2878
ENSDARG00000009550	foxi3b	0.067123	NA	NA	NA	NA	NA	0.0803653	0.201582	0.105552	0.0600895	0.094025	0.129533	0.103695	0.214314	0.138416	0.0284942	0.157034	0.188398	0.026566	0	0	0.274479	0.237371	0.0819932	0.0688057	0.0341062	0	0.0320933	0	0.129166	0.134565	0.165662	0.0968356	0.053741	0.0165499
ENSDARG00000075698	NKPD1	-0.575939	-0.766109	0.100629	NA	NA	NA	22.6428	35.3903	41.6013	16.9249	20.0247	9.29806	5.26773	8.98876	11.9074	23.355	24.8608	4.77068	8.83063	8.37167	5.67022	32.2427	20.569	21.4766	18.6195	22.6613	14.6342	30.8475	37.1052	33.2115	17.278	23.227	12.8788	6.9108	26.312
ENSDARG00000094677	MPDZ	NA	NA	NA	NA	NA	NA	0.213979	0	0	0.0593561	0.0711445	0	0.10243	0.0604851	0	0	0	0.00792285	0	0.0162934	0	0.00897778	0	0	0.0101274	0	0.0666918	0.0634033	0.0223484	0.0713263	0.0151213	0.00477629	0.0582326	0.00605406	0.0381109
ENSDARG00000002764	miox	-0.947724	-0.0984026	-0.0762453	NA	NA	NA	4.21593	4.10047	11.971	10.4926	0.610691	9.86283	2.60333	0.321223	0.954336	11.8302	3.34225	0.4034	2.86692	2.73767	0.583068	3.06266	0.395313	8.52073	2.37197	0.408959	0.202391	0.192412	4.66535	6.76247	4.112	3.58767	5.89236	1.64776	1.36728
ENSDARG00000099330	si:ch211-246b8.5	NA	NA	NA	NA	NA	NA	0	0.575456	0	0.300191	0.313149	0	0	0.611801	0.553191	0.569398	0.3138	0.268911	0	0.553017	0	0.304717	0	0	0.343734	0.68154	0.337291	0.320659	0	0.191819	0.512047	0.162113	0.153335	0.205482	0.334873
ENSDARG00000104808	jak2a	-0.548278	-1.82717	0.609534	0.637716	1.32034e-05	0.592424	5.04515	6.03122	4.79295	3.52513	3.35331	4.87914	3.76669	6.59788	14.7486	7.50007	7.20157	4.95863	3.07283	4.07899	2.38125	4.74483	6.04702	4.47596	3.3364	3.19937	3.69751	5.29331	5.80583	5.28977	9.01203	4.65105	3.88107	3.62292	4.49901
ENSDARG00000098496	si:ch211-106g8.10	NA	NA	NA	NA	NA	NA	0.236391	1.27059	1.86287	3.97689	1.10628	0.457219	1.1438	2.70169	0.244287	0	0.55429	0.2375	0.468856	0.24421	0.457704	0.269123	0.232739	0.241179	0	0	0	0	0	1.12328	0.875067	0.18576	1.67105	0.352067	0
ENSDARG00000003380	PAOX	-0.424692	-1.02667	-0.238341	0.743228	0.10085	NA	42.8747	65.1245	64.3633	37.3274	46.4894	49.2713	30.3656	70.1416	44.0026	128.433	104.764	31.0837	47.2404	25.8904	35.5774	54.8418	38.7662	59.8442	47.9045	87.3752	56.0697	54.3618	50.445	57.4542	86.8353	50.3392	40.8634	34.948	62.0629
ENSDARG00000043249	irf1b	-0.278892	-1.35087	0.20819	0.866985	0.007557	0.898845	103.038	252.792	269.615	98.0976	98.9821	221.781	117.054	110.368	141.476	171.744	223.301	80.9197	44.4417	87.305	47.9653	231.857	193.942	188.112	81.3803	98.685	88.509	326.709	260.828	208.482	161.722	173.823	133.979	65.1579	193.683
ENSDARG00000038646	ftr11	-0.595944	-0.489959	0.272808	NA	NA	NA	5.58399	17.4388	15.4907	6.83889	7.31174	1.64759	2.15228	20.7767	6.30264	9.07817	21.8312	8.343	6.97435	4.89012	3.20627	12.3612	6.61683	14.6051	4.05343	13.9727	9.45817	17.4743	20.3324	12.8378	14.4972	9.40914	4.48763	5.85344	15.3094
ENSDARG00000103414	DENND6A (2 of 2)	#N/A	#N/A	#N/A	#N/A	#N/A	#N/A	0.0255447	0.0686819	0.151122	0.0286148	0.0149414	0.0370137	0.0517118	0.111284	0.0790985	0.0814493	0.104696	0.0128262	0.0379517	0.0395549	0.061806	0.0435813	0.0502375	0.0130187	0.0491472	0.0975153	0.0644066	0.0152926	0.144607	0.0817829	0.094132	0.0389962	0.0330704	0.0380347	0.0804554
ENSDARG00000035652	sat1a.1	-0.692307	-1.55832	0.119932	0.110371	2.69372e-07	0.917073	1251.45	1872.67	1751.41	1081.86	739.215	938.331	757.542	1838.37	2031.52	1949.01	2068.7	801.807	714.888	765.703	904.647	1703.27	1249.14	1324.16	1012.21	1685.83	1314.31	1712.63	1444.9	1625.18	1971.9	1322.19	879.237	796.761	1539.42
ENSDARG00000105072	si:dkey-211i20.5	NA	NA	NA	NA	NA	NA	1.00581	1.85161	4.62906	1.97452	3.52293	2.65435	0.968338	2.56524	2.06318	1.77394	2.0819	1.39538	0.251541	1.30078	0.482169	2.56229	3.24538	2.02756	1.60816	3.13502	0.310947	2.34197	5.56421	2.49549	2.12106	2.36085	2.28003	0.857468	2.83804
ENSDARG00000059409	ABCD2	-0.0540235	0.0506043	-0.0134017	NA	NA	NA	0.0191181	0.0205627	0.0501449	0.0718257	0	0.0925038	0	0	0.0394631	0.0243498	0.179183	0	0.0758899	0	0.0224957	0	0.0208665	0	0	0	0.0274726	0.0458512	0	0.0299419	0.060749	0.00521662	0.0410824	0.0245964	0.0183309
ENSDARG00000031814	dhrs13b	0.00822489	-0.309665	0.00279989	NA	NA	NA	20.491	23.1616	26.6447	13.1311	11.3687	14.2942	10.3369	20.8558	23.6805	27.5855	21.6086	7.4453	12.2421	13.0139	5.27892	17.9645	27.4564	15.3798	15.5193	23.7749	16.364	22.2319	23.0988	23.4324	23.4326	19.08	12.2827	9.49506	21.3674
ENSDARG00000079997	CFAP61	NA	-0.0912314	NA	NA	NA	NA	2.20893	2.07015	1.525	0.508193	0.861461	1.64325	0.657733	2.81586	1.46328	2.25922	2.55655	1.02429	0.982956	0.994716	0.685412	2.06342	2.14692	2.36925	2.32763	2.2715	2.21262	1.52675	1.64527	1.93469	2.27373	2.22681	0.917659	0.921843	1.91403
ENSDARG00000026246	CR847944.1	NA	NA	NA	NA	NA	NA	0.33378	0.119604	0.219194	0.436745	0.585768	0.322793	0.269172	0.635789	0.402417	0.414206	0.0652207	0.223564	0.165504	0.17241	0.0538559	0.253331	0.438164	0.340541	0.0714424	0.495784	0.210309	0.199939	0.394136	0.224193	0.379408	0.27587	0.403619	0.153833	0.325042
ENSDARG00000100981	CCDC39	NA	-0.00986812	NA	NA	NA	NA	0.0581733	0.145917	0.0509368	0	0.068061	0.0375056	0.0187652	0.110809	0.16031	0	0.0682025	0.019482	0.0192301	0.08013	0.0187727	0.0441522	0.13364	0.0197839	0.0249029	0	0.024436	0	0.027477	0.085009	0.0848304	0.0556198	0.0310829	0.0344037	0.0129783
ENSDARG00000079105	mhc2dab	0.110847	-0.489048	-0.0894732	NA	0.567869	0.952937	33.4945	51.7627	2433.46	50.3041	58.8496	2324.58	61.0784	952.433	56.8755	2404.54	2531.97	2311.83	28.7771	33.5339	38.7779	1045.25	42.4414	977.861	1660.32	1089.8	1540.18	42.1825	1311.93	839.572	1486.45	931.468	623.703	603.23	996.023
ENSDARG00000002299	arsh	-0.070389	0.113765	0.102079	NA	NA	NA	0.815739	1.41438	1.76262	1.29857	0.86203	1.78136	0.840339	2.43601	3.48072	1.56743	2.03615	1.03107	0.469722	1.9301	0.433075	1.04852	3.98977	0.859111	0.878638	1.07208	1.72433	0.97728	1.49148	1.33091	2.38008	1.69401	1.19557	0.965992	1.31629
ENSDARG00000103868	E2F1	NA	NA	NA	NA	NA	NA	0.202399	0.130546	0.318998	0	0.378881	0.234884	0.195866	0.231319	0.627478	0.215287	0.237293	0.122009	0.120431	0.250912	0.0391888	0.414763	0.518106	0.289098	0.363901	0.360762	0.255056	0.0969918	0.172078	0.217314	0.327844	0.396467	0.202408	0.133135	0.221222
ENSDARG00000052437	mia	NA	NA	NA	NA	NA	NA	0.415195	1.07193	0.529642	0.176784	0.0435256	0	0	0.287618	0.413549	2.93406	0.131741	0.072559	0.0831897	1.3754	0.00216772	0.164445	0.16518	0.500284	0.430921	0.320404	0.731005	0.260601	0	0.672256	0.941742	0.315207	0.0550774	0.383329	0.328003
ENSDARG00000094521	si:ch73-194h10.3	-0.479543	-1.05047	0.139509	NA	NA	NA	0.332858	0.471425	0.295165	0.440281	0.249009	0.328718	0.139852	1.02914	0.334147	0.287645	0.931095	0.133488	0.212391	0.546535	0.159063	0.277586	0.54396	0.40653	0.267325	0.263282	0.643857	0.466086	0.534777	0.366483	0.645507	0.37385	0.289465	0.262869	0.477001
ENSDARG00000104179	rab11fip5a	-0.0540235	NA	NA	NA	NA	NA	0.0570461	0.100939	0.0924942	0.0789836	0.0823929	0.249718	0.06815	0.160972	0.145551	0.29963	0.0275214	0.0471689	0.0465589	0.0970033	0.0681772	0.160349	0.231117	0.0239499	0.120587	0	0.17749	0.112492	0.166315	0.0834931	0.158419	0.134001	0.119811	0.0647271	0.114074
ENSDARG00000039936	GFRA1 (1 of 3)	NA	NA	NA	NA	NA	NA	0.651785	0.700665	0.42803	0.365507	0.571927	0.787913	0.315374	0	1.01033	0	0.955193	0	0.161593	0.168336	0.473249	0.371018	0.641715	1.32998	0.418525	0.414916	0.616019	0.976072	0.461787	0.593493	0.491381	0.690309	0.51018	0.200794	0.617198
ENSDARG00000097415	lrrc53	0.085701	0.318915	0.0907581	NA	NA	NA	0.147252	0.245931	0.180284	0.102633	0.0535318	0.221244	0.0534373	0.261463	0.425549	0.0978944	0.375501	0.0184929	0.0453749	0.189073	0.221478	0.104776	0.360383	0.373454	0.352561	0.0582536	0.115317	0.274078	0.453839	0.191156	0.290102	0.297794	0.107712	0.118605	0.225372
ENSDARG00000002216	tbx3a	-0.512821	-0.259592	0.00364857	NA	NA	NA	4.44506	41.9221	49.6245	5.50301	4.40487	9.10254	6.2996	8.39763	33.9621	5.87784	5.9321	5.24684	5.80527	7.51548	3.59785	34.4698	26.9279	2.84993	2.97905	5.02535	7.02487	39.2124	38.6866	31.9972	13.5424	16.8067	6.3275	5.54136	22.4873
ENSDARG00000087854	wu:fe11b02	NA	-0.123446	NA	NA	NA	NA	0.271278	0.294084	0	0	0.293945	0	0	1.15414	1.09545	2.16635	0.147278	0	1.25029	0.373968	0.243229	0.759657	0.259448	0.306908	0.370758	0.319872	0	0	0	0.188454	1.1408	0.424193	0.0734863	0.466872	0.079968
ENSDARG00000029838	CU459186.1	NA	NA	NA	NA	NA	NA	0.0138366	0.0311529	0.0176236	0.0628674	0.129817	0.0631094	0.0277684	0.215672	0	0.053211	0.0513549	0.0281652	0.0570874	0.0458101	0	0.016548	0	0.0425416	0	0.187057	0.0585392	0.033186	0	0.020871	0.0800595	0.0147724	0.0708905	0.0327657	0.0696955
ENSDARG00000102087	pop1	NA	-0.0634032	0.0282205	NA	NA	NA	0.102779	0.110486	0	0.0768482	0	0.165659	0.0331538	0.352394	0.778886	0.255088	0.120498	0.275362	0.169875	0.106178	0.066334	0	0.303572	0.104861	0.131993	0.130855	0.172691	0.20522	0.097091	0.0710883	0.376716	0.135106	0.0689152	0.154437	0.151464
ENSDARG00000107280	#N/A	-0.111308	-0.165567	0.0282205	NA	NA	NA	0.0556994	0.479012	0.438937	0.249881	0.0651667	0.107732	0.269508	0.38195	0.690719	0.245737	0.783626	0.176286	0.110474	0.179228	0.39584	0.197512	0.336686	0.340967	0.500721	0.496403	0.280763	0.333648	0.161029	0.324549	0.525508	0.343971	0.173072	0.215457	0.317961
ENSDARG00000033172	nr2f5	NA	NA	NA	NA	NA	NA	0.093009	0.16664	0.203598	0.139087	0.0725452	0.209878	0.105008	0.442913	0.576695	0.082443	0.527046	0.186891	0.245965	0.160142	0.0750358	0.194127	0.07631	0.0474466	0.0995385	0.0986801	0.21488	0.0742851	0.0658965	0.154416	0.407274	0.104356	0.13163	0.167008	0.113435
ENSDARG00000103555	si:ch211-8c17.4	NA	NA	NA	NA	NA	NA	0.0739565	0	0	0	0	0	0	0.0804363	0	0	0.0995225	0	0	0.073886	0	0.0834479	0	0	0	0	0	0	0.437855	0.0246522	0.0449897	0.020862	0	0.0184715	0.109464
ENSDARG00000094839	si:dkey-246e1.1	-0.0540235	-0.0447391	-0.0134017	NA	NA	NA	0.477994	0.546434	0.919164	0.240261	0.0355558	0.440207	0.07998	0.0702356	0.943023	1.31512	0.0708758	0.116824	0.321651	0.386607	0.160322	0.342534	1.2258	0.255839	0.694299	0	0.0489733	0.665094	0.489784	0.647864	0.599814	0.629618	0.199001	0.246351	0.300963
ENSDARG00000055493	hic1	0.643389	-0.897915	-0.41804	NA	0.177007	NA	11.1899	18.939	14.5428	12.4521	16.749	20.0015	10.9669	22.9004	25.0849	16.4823	31.1987	7.48003	12.2508	11.9746	7.62683	16.3214	22.2051	9.7738	17.6649	9.62793	12.5648	21.2705	20.7621	14.8906	23.9166	16.4913	15.0424	9.83306	16.0563
ENSDARG00000041735	tmem237a	NA	NA	0.0282205	NA	NA	NA	0.265595	0	0.0872085	0.0744699	0.0478378	0.0395421	0.128511	0.151773	0.137233	0.130475	0.0958744	0.0748188	0	0.13719	0	0	0.0653728	0	0	0.0520573	0.103052	0.0795476	0	0.117601	0.128839	0.0163432	0.0725902	0.0530022	0.0586642
ENSDARG00000059596	clip2	NA	NA	0.0282205	NA	NA	NA	0.212485	0.0921181	0.0355209	0.0454986	0.2486	0.0784639	0.0685421	0.0809489	0.16419	0.0753384	0.332164	0.0711605	0.10926	0.0279394	0.0603067	0.0696837	0.0361576	0.144526	0.181921	0.1091	0.0462797	0.0879954	0.149175	0.113375	0.16316	0.108072	0.110276	0.0671666	0.0981375
ENSDARG00000075624	bend5	-0.217154	0.734665	-0.0979159	0.892929	0.306065	0.950277	0.0707917	0.114151	0	0	0.0414121	0.0513461	0.0171267	0.0404536	0.0548673	0.0564746	0.103745	0	0.0526529	0.0182833	0.0342671	0.141039	0.121971	0.0180564	0.0454569	0.0450649	0.0669071	0.106013	0.0752334	0.0616476	0.0638851	0.0816308	0.0274712	0.0263008	0.0733046
ENSDARG00000044629	guca1d	0.0342986	0.0275719	0.0282205	NA	NA	NA	0.0820343	0	0.215489	0.276019	0.0959777	0.079334	0.238159	0.187512	0.0847745	0.349032	0.577063	0.164838	0.244059	0.0847478	0	0.0933933	0.0807669	0.167392	0.105352	0.208887	0.103377	0.0982796	0.116242	0.0991744	0.299595	0.111726	0.172372	0.123411	0.131696
ENSDARG00000102018	btr25	-0.62108	-0.542268	-0.0523954	NA	NA	NA	42.7551	90.391	101.251	41.6428	52.1993	43.1535	19.1527	43.8512	50.5844	54.3636	55.1649	28.3329	17.4992	25.8824	12.3403	80.6966	62.5295	46.2478	37.2949	59.7181	46.2667	113.969	107.769	78.1324	50.991	56.6922	39.0371	21.0137	81.9307
ENSDARG00000059794	kdm6al	0.0131609	-0.0991011	-0.082094	NA	NA	NA	0.680228	3.34297	0.717033	3.87467	0.896258	1.806	2.44392	9.40894	5.80611	2.60985	3.19	2.77575	1.50141	2.3043	2.09611	3.71198	5.45882	0.762917	0.495068	0.918117	0.983527	1.55551	0.743796	1.58008	5.25373	2.6072	2.25521	2.16939	1.05024
ENSDARG00000093656	ZNF784 (4 of 6)	0.0369261	-0.0447391	-0.0839741	NA	NA	NA	2.08919	2.54215	3.38736	2.18759	1.71619	2.17982	0.464563	1.71533	2.67101	1.23837	2.53064	1.13056	0.527886	1.30473	0.409866	2.95742	2.20043	1.3017	0.894955	2.36114	1.65047	2.55541	3.73389	2.6729	2.03884	1.83863	1.63704	0.84326	2.57523
ENSDARG00000030095	ccdc78	NA	-0.178489	NA	NA	NA	NA	0.0640897	0.068896	0.0841759	0.0359401	0.149966	0.1033	0.134379	0.26713	0.132461	0.113618	0.0751389	0.0643903	0.0529646	0.0331048	0.0930687	0.133767	0.183418	0.021796	0.0823067	0.114791	0.0538425	0.0895783	0.060543	0.0723872	0.147087	0.105322	0.105896	0.0608821	0.0796887
ENSDARG00000040942	pnp6	0.0337848	-0.00915575	0.0472083	NA	NA	NA	5.72254	9.5729	8.23527	12.3646	5.70214	3.65415	5.0128	13.2995	14.3773	4.15969	10.7539	3.21855	6.13806	0.537439	7.73855	11.8141	9.48906	7.62632	15.2609	14.2813	7.76705	17.5167	4.22899	7.84357	10.6476	11.0476	6.68342	4.40815	10.9485
ENSDARG00000103766	cyp2aa7	-0.0625163	-0.170545	0.0188058	NA	NA	NA	16.1052	2.30372	16.7561	6.19927	1.50773	6.92378	3.9719	33.7796	7.44048	38.7585	15.0523	12.2842	9.64167	12.9804	4.45324	2.38441	12.4515	1.41582	1.00743	28.0981	2.61371	40.5663	39.3048	11.7217	23.7577	4.31479	4.65067	9.83988	27.6457
ENSDARG00000093871	CU655961.3	NA	NA	NA	NA	NA	NA	0	0.0893969	0	0	0	0.0696706	0.0740619	0	0	0	0.211857	0	0	0.0878985	0	0.210551	0.200041	0	0	0.406354	0.148864	0.279351	0	0.029799	0.0529642	0.102648	0.0359331	0.0219746	0.208642
ENSDARG00000103398	fabp1b.2	-0.0540235	0.0275719	NA	NA	NA	NA	0.248718	0.26737	0.653336	0.139476	0.436489	0.360796	0	0.284257	0.514051	0	1.31219	0	0.369979	0.385417	0.120393	0.283157	0.9795	0	0.159707	0	0	0.446957	0.176215	0.389808	0.527624	0.355591	0.23419	0.218947	0.155793
ENSDARG00000097081	si:dkey-149i17.11	NA	NA	NA	NA	NA	NA	0	0	0	0	0	0	0	0.169716	0	0.1808	0	0	0.0736319	0	0.0718806	0.169034	0	0	0	0	0	0	0	0	0.087629	0.0422585	0	0.0363781	0
ENSDARG00000030832	otofa	NA	NA	0.0282205	NA	NA	NA	0.376365	0.0429683	0.0349986	0.422116	0.0779409	0.0322125	0.0451273	0	0.00688431	0.249767	0.220625	0.0334652	0.0330324	0.093333	0.038696	0.0227527	0.0262354	0.191995	0.0171107	0.0508894	0.237141	0.450897	0.0283191	0.151444	0.119319	0.0645234	0.144349	0.0496316	0.191812
ENSDARG00000102945	ccl39.2	NA	NA	0.0282205	NA	NA	NA	16.4462	31.6033	71.793	157.065	10.5331	47.8294	10.3834	3.52165	9.13607	316.569	21.5884	22.9429	60.9553	48.0509	14.1123	60.3685	1.20221	115.842	7.5232	6.55018	6.16707	4.69093	149.92	39.9475	87.7038	46.234	56.4527	36.5153	41.832
ENSDARG00000077058	CELA1 (6 of 7)	NA	NA	NA	NA	NA	NA	16.208	5.60763	5.95435	7.07898	3.25652	2.3147	4.88094	0.872289	2.25233	2.30446	1.56166	0.824585	1.00116	0.198115	0.887734	4.38056	1.91227	3.81469	4.37187	1.94859	3.11804	3.10027	3.04359	9.25666	1.74768	3.61985	4.38279	0.727899	2.80262
ENSDARG00000062310	WDR26 (2 of 2)	-0.0540235	NA	-0.0403908	NA	NA	NA	0.390034	0.718773	0.439092	0.343707	0.391138	0.673564	0.269604	1.3373	2.38958	0.355603	0.881891	0.503825	0.442052	0.690746	0.431538	0.602627	1.28917	0.341087	0.608234	0.283759	0.456401	0.700909	0.631628	0.515966	1.24109	0.710279	0.419503	0.51704	0.518174
ENSDARG00000070053	foxg1d	0.0131609	-0.0971942	0.00969373	NA	NA	NA	0	0.0758674	0.0459777	0	0.0613219	0.0170579	0	0.0403966	0.0738549	0.0754507	0.0619591	0.0704873	0	0	0.0343639	0.141312	0.0350097	0	0.0455667	0.02255	0	0.0211159	0.0499132	0.040615	0.0629153	0.0554721	0.0195949	0.0262128	0.0233948
ENSDARG00000086326	ANKRD28 (2 of 2)	-0.0540235	NA	NA	NA	NA	NA	0.0876905	0.0942098	0	0	0.0205304	0.045089	0.0226966	0.0200293	0.0905502	0.0186977	0.0412287	0	0.0348442	0.0361996	0	0	0.0444093	0.0427353	0.0225867	0	0	0.0209962	0.0248724	0.0606334	0.0426265	0.0274328	0.022079	0.0177609	0.0114671
ENSDARG00000024503	c6ast3	-0.244624	-0.472497	-0.339213	0.893187	NA	NA	2649.31	438.717	613.532	1629.78	490.282	489.232	1000.1	263.616	427.34	290.152	191.459	119.27	172.191	81.3645	115.824	689.736	377.883	540.814	653.341	264.546	527.629	232.267	227.401	1233.85	293.142	565.443	902.348	122.162	312.961
ENSDARG00000045671	ifng1-1	-0.0540235	NA	0.0282205	NA	NA	NA	1.85451	7.36092	7.11981	3.99988	3.50493	6.89794	4.83175	2.44557	3.09581	3.94519	8.02792	2.57982	1.55617	2.06322	1.10484	11.2061	3.79216	7.13167	1.64883	3.26921	2.51676	9.39973	9.0963	5.44508	4.37862	5.94469	4.80863	1.82601	6.0705
ENSDARG00000099025	CU915778.1	-0.50874	-1.07054	0.0531594	NA	0.10085	NA	2.0066	3.35546	1.75699	1.25029	1.82596	3.23425	1.94183	4.33183	8.0641	2.60868	4.1823	1.12001	3.53767	1.84264	1.51092	2.7921	5.92679	1.13736	4.86759	1.70316	2.52865	1.86975	3.79111	2.37302	4.79673	3.68096	2.06308	2.00281	2.47317
ENSDARG00000032553	egln3	-0.666339	-0.944715	0.159913	0.4987	0.165061	0.922864	36.1192	272.166	61.3388	17.3852	46.4056	99.6243	23.0066	142.986	160.038	24.8526	31.7318	78.8667	22.55	28.7694	19.996	55.4686	278.777	20.1187	38.3015	80.9111	78.6185	180.192	220.171	123.208	89.9021	98.1664	46.6054	37.5455	139.973
ENSDARG00000088251	si:ch211-24o10.6	-0.469593	-0.691922	0.0101098	NA	0.336918	NA	55.9309	171.885	77.418	32.1006	23.0988	5.27816	11.2522	250.267	75.7737	61.1328	112.464	71.4751	74.6453	30.6432	31.9782	93.698	76.6773	115.677	27.0005	107.554	73.0271	143.803	156.217	101.745	124.909	78.2632	17.9324	52.1855	120.15
ENSDARG00000004328	LIN28A (1 of 2)	0.106634	-0.0808945	-0.0386284	NA	NA	NA	0.067207	0.439422	0.179185	0.235513	0.237269	0.133637	0.205962	0.161551	0.441316	0.146892	0.245863	0	0.0702375	0.279724	0.0660998	0.312621	0.201687	0.140251	0	0.172635	0.343055	0.17335	0.193139	0.228605	0.248906	0.16364	0.203095	0.104015	0.220545
ENSDARG00000054741	prkg2	NA	NA	NA	NA	NA	NA	0	0	0	0.0237407	0	0	0	0.0241923	0	0	0.024817	0	0	0	0.0204927	0	0	0	0	0	0.0266748	0	0.0299944	0	0.0122523	0	0.00593517	0.00512317	0.0141673
ENSDARG00000091728	zgc:171759	NA	-0.00964809	NA	NA	NA	NA	1.47095	0.829881	1.68989	0.752372	0.821296	1.39625	0.409747	4.15739	6.21777	7.00946	2.35824	1.78668	2.97546	1.69203	1.80361	2.29187	2.855	1.44398	0.91023	1.4016	2.43208	1.3873	1.89506	1.33024	4.93572	1.87527	0.844916	2.06445	1.77901
ENSDARG00000098719	CABZ01084225.1	#N/A	#N/A	#N/A	#N/A	#N/A	#N/A	0.704179	0.311629	0.574496	0.177637	0.32118	0.965034	0.852241	0.573456	0.178391	0.349677	0.782709	0.38113	0	0.155693	0.251425	0.160073	0	0	0.395967	0.829414	0.586118	0.310926	0.526589	0.530101	0.471058	0.13901	0.579023	0.197062	0.563262
ENSDARG00000089026	si:dkey-183k8.2	NA	NA	0.0282205	NA	NA	NA	0.0726786	0.078557	0.234962	0.0821978	0.0860217	0	0	0.0855059	0.441748	0.0777827	0.175142	0.179045	0	0.0762143	0.0715688	0.204564	0.144311	0.150302	0.0939121	0	0	0.0860876	0.208207	0.128733	0.195045	0.148272	0.0420549	0.081707	0.0735737
ENSDARG00000086184	FBXO48 (1 of 2)	-0.0289471	0.0275719	NA	NA	NA	NA	2.02554	1.68329	0.724341	3.30541	1.016	2.54784	2.79455	3.79178	8.25466	3.6653	3.18965	1.97023	2.85268	1.84576	1.26035	4.03955	6.95413	5.3949	1.21582	2.63372	3.30704	6.272	1.23292	1.47772	4.72535	4.4011	2.41595	1.98226	3.36142
ENSDARG00000061664	C9H3orf70 (1 of 2)	NA	NA	NA	NA	NA	NA	1.47776	2.11107	1.43018	1.2882	2.18016	1.07126	0.613449	2.90185	1.94938	0.539205	1.20593	1.33779	0.470796	0.349129	0.612798	0.721397	3.25802	1.03439	1.5242	0.938623	0.958216	2.33303	2.04222	1.673	1.64909	1.6345	1.28827	0.692628	1.56802
ENSDARG00000059342	avil	-0.0270211	0.307605	-0.116485	NA	NA	NA	0.127582	0.176335	0.0718145	0.119198	0.497373	0.338804	0.105826	0.686456	0.635213	0.452186	0.128209	0.360246	0.0903733	0.225946	0.123513	0.186747	0.184917	0.433727	0.234066	0.116024	0.937505	0.204557	0.258261	0.125244	0.475516	0.259864	0.2653	0.20002	0.379087
ENSDARG00000054949	mc2r	NA	NA	NA	NA	NA	NA	0	0	0	0	0.0503785	0	0.0416698	0	0	0	0.201933	0.0432616	0	0	0.0416864	0	0	0	0	0	0	0	0	0	0.0504833	0	0.0230121	0.021237	0
ENSDARG00000040295	apoeb	0.401659	-0.959103	0.0939518	0.665958	0.0135071	0.948891	755.69	1241.48	1110.26	739.557	802.061	1182.54	983.89	2177.84	2123.87	2703.03	2002.54	878.487	712.319	931.144	1267.44	988.836	1293.97	601.619	905.944	1333.74	1198.57	1268.98	1007.67	1035.81	2251.82	947.592	927.012	947.347	1202.24
ENSDARG00000078760	cacna2d3	0.0389949	-0.588388	-0.0399465	NA	NA	NA	0.302784	0.127872	0.326665	0.582154	0.316293	0.522889	0.240688	0.234819	0.293788	0.460092	0.342307	0.130373	0.139411	0.122886	0.167502	0.46782	0.457806	0.319951	0.478644	0.151445	0.149898	0.181372	0.204082	0.25244	0.332751	0.431055	0.415506	0.140043	0.171699
ENSDARG00000101360	si:ch211-215e19.6	0.0369261	-0.0447391	-0.0134017	NA	NA	NA	1.69527	1.15549	1.14415	1.50041	2.04652	1.52768	1.20159	2.2685	2.16082	1.30537	1.52359	1.00717	0.971124	0.348697	0.731054	1.806	0.793785	1.58284	1.25313	1.00972	1.33467	2.14001	0.752363	1.33164	1.81457	1.35894	1.56905	0.764511	1.30919
ENSDARG00000094764	FYB (2 of 2)	0.154641	-0.311904	0.0202162	NA	NA	NA	0.321462	0.552912	0.337769	0.288431	0.300881	0.932643	0.373304	0.881751	0.3322	0.547091	0.527636	0.193782	0.127517	0.332095	0.311211	0.14639	0.443094	0.0655949	0.660537	0.654841	0.648155	0.616194	0.455509	0.404048	0.572169	0.328904	0.473815	0.241151	0.593675
ENSDARG00000010514	CXCR5	-0.269284	-0.489166	0.269593	NA	NA	NA	0.700201	1.12907	1.44516	0.897503	0.585153	1.83799	0.6776	0.62877	1.18875	0.851185	0.76228	0.251245	0.347193	0.413349	0.435774	0.683276	1.28028	0.663357	0.706536	0.318383	0.504212	1.55789	1.4174	1.09148	0.857746	0.833362	0.999561	0.36189	0.949471
ENSDARG00000057032	ppm1nb	NA	NA	NA	NA	NA	NA	0.706948	1.38582	0.819275	0.396442	0.316247	0.241298	0.442672	0.451509	0.279333	0.508682	0.585055	0.188011	0.18558	0.236284	0.161036	0.331403	0.818854	0.381848	1.20162	0.582394	0.550245	0.274012	0.294629	0.970681	0.456145	0.683431	0.349165	0.192728	0.42532
ENSDARG00000056911	or133-1	0.0369261	-0.0679147	0.0282205	NA	NA	NA	0	0	0	0	0.0429185	0	0	0	0	0	0.0860154	0	0.0363788	0	0	0	0	0	0	0.139982	0	0	0	0	0.0215039	0	0.0107296	0.0090947	0.0349955
ENSDARG00000042072	fbxl17	NA	NA	NA	NA	NA	NA	0.341669	0.0524704	0.128215	0	0.228425	0.236016	0	0.446275	0.403522	0.207672	0.343349	0.147117	0.0484046	0.302546	0.0945067	0.0555684	0.57667	0.448188	0.125368	0	0.123017	0.116951	0.0691632	0.174118	0.350205	0.301449	0.11611	0.148144	0.0772828
ENSDARG00000013858	cdc14aa	-0.0257706	0.0733609	-0.035434	NA	NA	NA	0.056646	0.0811922	0.123999	0.105886	0.0220914	0.0730419	0.0182725	0	0.0780509	0.0602531	0.0885492	0	0.0374504	0.0585197	0	0.0214965	0.0185903	0.0192645	0.0242491	0.0480799	0	0.0678636	0	0.0872791	0.0567133	0.0209001	0.054823	0.0239925	0.0289859
ENSDARG00000077257	timd4	0.0155693	0.389742	0.584207	0.992412	0.499599	0.55034	0.067098	0.762927	0.440635	0.212235	0	0.129779	0.0578013	0.230057	0.409585	0.142741	0.157332	0.134825	0.133082	0	0.129916	0.152778	0.0660614	0.135339	0.17234	0.170854	0.16911	0.228433	0.0950773	0.423553	0.234929	0.13163	0.0999538	0.0994558	0.165869
ENSDARG00000052255	trim35-3	-0.134516	-0.286925	0.0747786	NA	NA	NA	7.55902	9.63572	11.4512	5.69286	4.09566	6.86068	3.33102	12.0448	5.83255	10.1203	17.6427	5.62833	3.9808	6.43202	3.28124	11.5568	6.85345	13.6219	8.92571	8.58317	8.65409	14.4817	9.16441	9.54865	11.4101	10.2395	4.99505	4.8306	10.2208
ENSDARG00000015876	npas3b	NA	-0.166464	NA	NA	NA	NA	0	0	0.0118854	0	0	0.00875145	0	0.0206847	0	0	0	0	0	0	0.00876073	0	0	0	0.0116215	0	0	0	0	0.0039618	0.00517118	0.00290537	0.00218786	0.00219018	0
ENSDARG00000041616	b3gnt9	NA	0.0684527	NA	NA	NA	NA	0.253448	0.248892	0.354773	0.173115	0.180588	0.315135	0.140153	0.396918	0.267992	0.308099	0.30404	0.155076	0.267874	0.119593	0	0.263587	0.328487	0.196849	0.2405	0.322682	0.141453	0.303638	0.205219	0.285704	0.319262	0.257356	0.202248	0.135636	0.243248
ENSDARG00000053483	zgc:113054	-0.0283294	-0.0442448	-0.08306	NA	NA	NA	4.40986	4.4485	5.02334	3.42229	5.06159	2.08182	3.72144	8.04964	3.49886	3.15675	10.1932	2.45675	3.08821	2.59093	2.44823	3.35491	5.06192	5.30947	16.3727	14.6083	16.4608	6.08438	4.23492	4.62723	6.22461	7.52475	3.57178	2.64603	10.3471
ENSDARG00000021566	OTOP1	0.0392221	-0.542109	0.0667387	NA	NA	NA	0.0610015	0.200333	0.144386	0.078369	0.0631074	0.0573186	0.108545	0.24256	0.211179	0.116503	0.14896	0.126232	0.0578889	0.0687929	0.0529883	0.117058	0.225437	0.127849	0.297054	0.0664447	0	0.162428	0.166227	0.13524	0.179801	0.19185	0.076835	0.0764755	0.0987749
ENSDARG00000078525	NOCT (2 of 2)	NA	-0.0447391	-0.078638	NA	NA	NA	1.90937	3.59636	2.70046	0.938033	1.0193	1.71878	1.61056	2.52937	4.66381	4.15158	4.49422	1.7506	2.14267	1.26005	1.58565	4.80055	5.48963	3.02214	3.8936	3.99313	2.59099	2.75548	2.37025	2.7354	3.95975	4.30148	1.32167	1.68474	2.92746
ENSDARG00000054448	kif1c	0.525846	0.517066	-0.45862	NA	NA	NA	0.086322	0.0958624	0.113376	0	0.10725	0.166961	0.0902772	0.341162	0	0	0.303612	0.0982761	0.0873397	0	0.0887566	0	0.190774	0.091192	0.443434	0.109902	0.117397	0.107854	0	0.0985201	0.161193	0.18135	0.091122	0.0685931	0.0837883
ENSDARG00000019585	GSTK1 (1 of 4)	-0.0540235	-0.0447391	NA	NA	NA	NA	0.0872995	0.06438	0.0786583	0.201506	0.0513405	0.0422129	0.0424076	0.136892	0	0	0.102976	0.0442493	0	0	0.0579788	0.0498693	0	0	0.112833	0	0	0.0528075	0	0.0767793	0.059967	0.0406756	0.0843667	0.025557	0.0132019
ENSDARG00000059838	myom3	-0.19798	0.0275719	0.061221	NA	NA	NA	0.112351	0.211359	0.184453	0.283518	0.131447	0.108653	0.219114	0.224708	0.870777	0.268886	0.230511	0.148359	0.136678	0.290167	0.104836	0.383723	0.387153	0.251097	0.0632133	0.107281	0.176976	0.403799	0.1592	0.169388	0.39872	0.271297	0.185683	0.17001	0.211814
ENSDARG00000016936	hmcn1	-0.381395	-0.244093	-0.16349	NA	NA	NA	0.868092	0.533253	0.846719	0.278175	0.145092	0.267411	0.24002	0.992133	0.538164	0.659549	0.290786	0.391845	0.164084	0.384345	0.120058	0.847109	1.35309	0.759151	0.477789	0.0527662	0.648413	1.63429	0.175726	0.749355	0.620158	0.859285	0.232675	0.265083	0.627799
ENSDARG00000038878	il12a	NA	NA	0.0282205	NA	NA	NA	0.775996	0.559523	0.971221	1.31272	0.779855	0.699203	0.512813	0.890412	0.18994	0.62948	1.07535	0.350198	0.385766	0.226178	0.229751	0.417626	0.403418	0.748266	0.314018	0.516003	0.75977	0.647839	0.41156	0.768913	0.696295	0.470832	0.826148	0.297973	0.583793
ENSDARG00000010376	slc5a3a	NA	NA	NA	NA	NA	NA	0.0245604	0.079207	0.0645158	0.027546	0.05747	0.380032	0.0950708	0	0.0253808	0.0261244	0.115179	0	0	0	0.0713316	0	0.145086	0	0.126166	0	0	0.0294241	0.208812	0.0560944	0.0416711	0.067813	0.14003	0.0178329	0.059559
ENSDARG00000106168	#N/A	NA	NA	NA	NA	NA	NA	0	0.335618	0	0	0.140473	0	0	0.300531	0	0.148071	0	0	0	0	0.192116	0	0	0	0	0	0	0	0	0.111873	0.112151	0	0.0351182	0.048029	0
ENSDARG00000016022	zic5	NA	NA	NA	NA	NA	NA	0	0	0	0	0.0309328	0	0	0	0	0	0.0619943	0.026563	0	0	0	0	0	0	0	0	0	0	0	0	0.0154986	0	0.0077332	0.00664075	0
ENSDARG00000071360	morn2	-0.0540235	NA	NA	NA	NA	NA	0.118347	0	0	0	0.276925	0	0	0	0	0	0.13875	0.059451	0	0	0	0	0.116518	0	0	0	0.0745684	0	0.167696	0.039449	0.0346875	0.0291295	0.0692312	0.0148627	0.0605661
ENSDARG00000093748	si:ch211-217k17.11	-0.0808735	-0.356748	0.231659	0.981175	NA	NA	96.5787	179.862	142.984	95.7405	128.978	213.524	135.294	189.767	125.604	194.059	203.793	108.278	67.1132	78.1287	52.1996	168.969	134.626	139.6	119.608	68.6116	82.1453	166.923	150.57	139.808	178.306	140.701	143.384	76.4299	117.062
ENSDARG00000055642	GPT (2 of 2)	NA	NA	NA	NA	NA	NA	0.180472	0.600866	0.0677237	0.626893	0.271474	0.149598	0.540907	0.0589312	0.577619	0.109693	0.655312	0.155416	0.0767028	0.319613	0.0499189	0.234812	0.1523	0.0526079	0.13244	0.164122	0.0974677	0.308872	0.0730648	0.283021	0.350389	0.14304	0.397218	0.150413	0.160882
ENSDARG00000075757	gig2e	-0.734857	-1.18789	0.0608793	NA	NA	NA	40.0163	141.657	88.3553	31.68	25.6642	12.1655	12.6056	148.84	53.8399	44.5524	98.4476	51.3994	53.4318	21.5902	21.9734	82.4755	60.037	85.9926	23.9314	103.139	73.1433	94.4049	92.1165	90.0095	86.42	63.1091	20.5288	37.0987	90.7009
ENSDARG00000087092	CABZ01057488.1	-0.0540235	-0.101954	0.00907729	NA	NA	NA	21.5404	39.2546	24.2497	16.5661	13.4409	45.4323	17.4702	49.7056	77.3797	41.0235	22.3679	24.1148	16.6824	28.8228	12.3135	34.3323	66.0466	17.1628	18.4421	22.9844	20.9401	36.8658	31.3947	28.3482	47.6192	33.996	23.2274	20.4834	28.0463
ENSDARG00000012435	spic	NA	NA	0.0282205	NA	NA	NA	1.54524	4.76905	1.30938	1.56536	1.16638	3.3262	1.06123	1.25332	1.54535	3.02218	1.81165	0.751206	0.988654	0.823926	0.723855	1.81596	0.588918	1.47483	1.85644	1.07887	1.57038	1.31379	1.76581	2.54122	1.90813	1.43404	1.77979	0.82191	1.43221
ENSDARG00000037603	zgc:162144	-0.0540235	-0.16423	0.019631	NA	NA	NA	0	0	0	0	0	0	0	0.0927804	0	0	0.0951762	0.0407807	0.0402532	0	0	0.0462107	0	0.0414125	0	0	0	0	0	0	0.0469892	0.0219058	0	0.0202585	0
ENSDARG00000102393	arl3l1	NA	-0.00986812	NA	NA	NA	NA	0	0.0237471	0.0290138	0.0247758	0.0258452	0	0	0	0.0228284	0.0939885	0.284888	0.0443882	0.0219071	0	0.10693	0	0.108746	0	0.0283695	0	0	0	0.031302	0.017587	0.100426	0.0342789	0.0126552	0.0433063	0.0078255
ENSDARG00000067520	SLC27A2 (2 of 3)	-0.112784	NA	NA	NA	NA	NA	0.253304	0.135673	0.0331526	0.05662	0	0.122054	0.024427	0.0576969	0.104339	0.134245	0.0591868	0	0.0750963	0.0782298	0	0.0862104	0.14911	0.025753	0.0972493	0.0321369	0	0	0	0.14071	0.0888669	0.0895807	0.0507753	0.0383315	0.00803423
ENSDARG00000078512	acaca	-0.710954	-0.588437	-0.115629	NA	NA	NA	2.47077	3.58199	5.54071	1.35189	1.65359	2.32031	1.42258	1.63919	1.6201	6.42514	4.16059	1.81412	1.56621	1.44399	1.14954	1.58459	1.35448	2.99664	1.55974	1.51208	1.21899	2.54959	3.33811	3.86449	3.46125	1.87386	1.68709	1.49347	2.15469
ENSDARG00000045548	lepb	NA	NA	NA	NA	NA	NA	0	0	0.150724	0	0	0	0	5.77085	0.118591	0.122065	0.807254	1.03767	0.68283	0	1.22208	0	0	0	3.24229	0.584424	0.144614	0	0.162611	0.0502413	1.70469	0.810573	0	0.735645	0.222912
ENSDARG00000096859	si:ch211-286b4.4	NA	NA	0.0282205	NA	NA	NA	0.0308647	0.380837	0.286692	0.277514	0.0441354	0.334083	0.0398246	0.249471	0.183665	0.0437734	0.0442271	0.0379004	0.0340093	0.0141714	0.13886	0.0507555	0.0337642	0.808403	0.280326	0.138954	0.034573	0.0287597	0.660566	0.232798	0.130284	0.293312	0.173889	0.0562353	0.215713
ENSDARG00000100976	si:dkey-83h2.4	NA	NA	NA	NA	NA	NA	5.38146	8.16784	5.48645	2.40173	5.92347	1.11626	4.96099	3.45602	3.33221	6.98957	5.10238	3.39153	0	4.62666	0.136676	0.623388	10.571	1.93148	5.07301	1.30248	2.79111	7.68501	2.62749	6.34525	4.72004	4.54972	3.60061	2.03872	3.60152
ENSDARG00000059567	si:ch73-281f12.4	-0.0517915	0.103469	0.00969373	NA	NA	NA	1.09192	1.10856	1.24491	0.941472	0.652513	0.990996	0.626296	1.6961	1.27193	0.787147	1.52033	0.556619	0.60367	0.843754	0.275936	0.991531	0.966522	0.480428	0.329088	0.58701	0.496294	1.36858	0.741725	1.14846	1.31888	0.691892	0.802819	0.569995	0.798402
ENSDARG00000096870	si:dkey-33c3.1	NA	NA	NA	NA	NA	NA	0.204883	0.110124	0.0672738	0.114894	0.119854	0	0	0	0	0.0544824	0.0600514	0	0	0	0.0495873	0.0583131	0	0	0	0.0652127	0.0645468	0	0	0.127427	0.0286334	0.0145783	0.058687	0.0123968	0.0324399
ENSDARG00000026820	gc3	-0.0540235	-0.13778	0.061041	NA	NA	NA	0.0103183	0.0110921	0	0	0.0120721	0	0	0.0107936	0.0213259	0	0.0362915	0.0189769	0	0.0106596	0	0.0107518	0	0.0192709	0.0121286	0	0.0130028	0	0.053529	0.0071368	0.0171027	0.0105378	0.00301803	0.00740913	0.016633
ENSDARG00000076652	zgc:193807	NA	NA	NA	NA	NA	NA	0.032393	0.104467	0.170181	0.0363306	0	0	0	0.0370216	0	0	0.0379776	0.0325449	0	0	0	0.0368783	0.063785	0.0991476	0.0832009	0.0412417	0	0.116423	0	0.102347	0.0187498	0.070753	0.00908265	0.00813623	0.0394162
ENSDARG00000001721	oc90	0.0296578	-0.161042	NA	NA	NA	NA	0.0292442	0.0157187	0.0192048	0	0.0171074	0.0141408	0	0.0501344	0	0	0.051429	0.0440721	0	0	0	0	0.0431886	0	0.153295	0	0.0184263	0	0.0414388	0.0213892	0.0253908	0.0491209	0.00781205	0.011018	0.0149663
ENSDARG00000077810	otud4	-0.899208	-0.253708	-0.0693681	NA	0.811621	NA	8.75451	13.0716	13.3684	6.5335	9.98368	5.23347	4.45893	17.6516	10.3773	10.8332	17.1418	6.97905	7.05317	6.01667	4.25677	14.2032	10.8428	17.0319	9.43783	8.92457	11.384	13.0833	11.6062	11.7315	14.001	12.8789	6.55239	6.07641	11.2495
ENSDARG00000039730	zgc:112160	-0.187057	-1.19346	-0.348038	0.932437	0.0518275	0.789222	4456.52	1041.22	1466.68	2243.79	1087.23	778.046	1921.42	303.521	973.075	398.804	272.891	225.718	349.798	133.062	137.077	1074.64	1005.22	792.138	1529.12	926.145	1497.5	1202.28	750.938	2321.47	487.073	1100.28	1507.62	211.414	1094.22
ENSDARG00000002600	pcsk1	NA	-0.0447391	NA	NA	NA	NA	0	0	0	0.0241886	0	0	0	0	0	0.0458805	0	0	0	0.0199199	0	0	0.0212337	0	0	0.0245493	0	0.0258379	0	0	0.0114701	0.00530843	0.00604715	0.00497998	0.0125968
ENSDARG00000009886	rnf114	0.0260079	-0.723044	-0.0862068	NA	NA	NA	21.1705	26.4609	20.6335	11.872	10.7135	19.3769	11.8696	32.3568	31.6879	16.7102	19.354	14.4331	9.12271	12.758	7.15712	25.5366	26.0129	21.6851	15.3742	15.723	17.8385	28.3823	23.2726	22.755	25.0272	22.1522	13.458	10.8677	21.3041
ENSDARG00000034933	chchd3b	NA	-0.0447391	0.0282205	NA	NA	NA	1.75601	2.25662	5.22104	2.31205	0.815945	4.91049	0.989558	1.79338	4.12193	3.27326	2.88414	1.75169	1.37912	1.37	0.74258	3.02901	2.84112	4.61146	2.75853	2.36671	2.071	2.91388	2.02412	3.07789	3.01818	3.31003	2.25701	1.31085	2.34393
ENSDARG00000055740	43168	NA	NA	NA	NA	NA	NA	0.0761222	0	0.0499898	0	0	0.0368083	0	0.0434997	0	0	0.133869	0	0.0377451	0.03932	0	0.0866626	0	0	0.0488797	0.0969163	0.191854	0.136795	0.0539322	0.0420373	0.0443422	0.0338856	0.00920208	0.0192663	0.119874
ENSDARG00000094643	ms4a17c.1	0.0113084	-0.241984	0.137851	NA	NA	NA	20.0662	19.5379	25.1032	37.9124	27.5062	42.0139	21.7868	7.77273	7.69457	19.8279	19.7011	6.2438	7.26775	4.66374	5.73267	20.9275	12.4104	13.8774	12.8752	11.2713	8.93974	14.1544	17.1968	21.5691	13.7491	15.0226	32.3048	5.97699	12.8906
ENSDARG00000104694	DUPD1 (11 of 11)	NA	NA	NA	NA	NA	NA	0.144971	0	0	0	0	0	0.0363095	0.497059	0	0	0.169965	0	0	0.149767	0.140348	0.165045	0	0.147908	0	0	0.365377	0.17368	0	0.0483237	0.166756	0.0782383	0.00907738	0.0725288	0.134764
ENSDARG00000041848	rh50	0.0684868	-0.456608	-0.00708315	NA	NA	NA	26.9522	27.6115	94.814	15.8893	19.6746	86.1873	18.5028	34.0615	10.0281	73.7538	76.4651	45.16	15.049	13.1187	11.2065	45.2067	19.2781	88.1058	109.35	172.197	79.4315	9.86625	33.2539	49.7926	48.5771	65.4852	35.0635	21.1335	73.6872
ENSDARG00000006615	hnf1ba	-0.65557	-0.673284	0.0345875	0.446812	0.351267	NA	15.0635	71.0856	66.029	20.5525	24.1895	26.2978	15.7894	39.3248	48.4556	15.2752	39.0218	18.2997	12.1951	14.5691	16.828	58.4729	38.5193	17.1403	17.7477	37.5897	30.638	62.3185	54.3042	50.726	35.5194	32.9701	21.7073	15.473	46.2126
ENSDARG00000092470	THBD	-0.090175	0.0727235	NA	NA	NA	NA	0.296886	0.199469	0.5849	0.249732	0.260511	0.46656	0.287304	0.0848272	0.268453	0.552635	1.13123	0.186424	0.478435	0.115015	0.107782	0.549242	0.2923	0.113588	0.142978	0.141745	0.140298	0.177839	0.157757	0.360418	0.509286	0.274527	0.316027	0.221914	0.15441
ENSDARG00000076259	tbr1a	NA	NA	NA	NA	NA	NA	0.0277901	0	0	0	0	0	0	0.0317611	0	0.0295597	0.0651624	0	0.0551187	0	0	0	0	0	0	0.0353815	0	0	0	0.00926337	0.0316208	0	0	0.0137797	0.00884538
ENSDARG00000100358	HOXC9	NA	NA	NA	NA	NA	NA	0	0	0	0.538368	0	2.05541	0	0.501925	1.74503	0	0	0	0.0551475	0.925082	0	0	1.85733	0.494576	0.795458	0	0	0.720568	0.580516	0	0.561739	0.786841	0.648445	0.245057	0.325271
ENSDARG00000039393	si:ch211-240l19.5	NA	NA	NA	NA	NA	NA	2511.11	593.091	639.361	1264.81	557.917	435.642	1262.26	209.386	377.37	296.672	171.406	127.333	213.987	57.3761	61.7473	622.149	398.412	487.56	538.696	221.043	276.462	264.109	246.862	1247.85	263.709	511.704	880.157	115.111	252.119
ENSDARG00000102358	si:dkey-261o4.9	NA	NA	0.0282205	NA	NA	NA	1.98957	5.06004	6.23895	1.55027	4.01724	2.24746	0.973812	2.94033	2.81332	2.0521	2.87915	0.883541	0.656238	2.04045	1.0852	3.43716	4.69721	1.85049	1.84655	3.6715	2.76345	5.77062	5.57591	4.42952	2.67122	2.95785	2.1972	1.16636	4.44537
ENSDARG00000105574	#N/A	NA	NA	NA	NA	NA	NA	1.94329	1.10935	1.87059	1.13843	0	1.67258	2.78948	1.08903	1.19152	4.74011	0.415263	0.579208	1.73052	0.595573	0.345095	0.428479	0.197573	1.09552	0.241672	0	0	0.690669	0	1.64108	1.85898	0.490811	1.40012	0.812599	0.172667
ENSDARG00000100680	slc22a17	-0.0540235	-0.0909836	0.00877953	NA	NA	NA	0.0563593	0	0	0	0	0.051147	0.0252459	0	0.0590755	0	0	0.0258279	0	0	0	0.0323531	0.0277308	0.027705	0	0.0357779	0	0.0355721	0	0.0187864	0.0147689	0.0219472	0.0190982	0.00645698	0.0178375
ENSDARG00000074808	MEGF6 (1 of 2)	-0.0807142	-0.121751	-0.0134017	NA	NA	NA	0.10214	0.0590825	0.218182	0.0883729	0.110218	0.121665	0.106579	0.33301	0.220168	0.0834939	0.175313	0.0869355	0.0702082	0.129903	0.0684069	0.0626422	0.18614	0.169809	0.091646	0.119777	0.237626	0.0469759	0.122942	0.126468	0.202996	0.127559	0.106709	0.0888634	0.13183
ENSDARG00000017314	CELA1 (1 of 7)	0.189536	-0.195059	-0.477234	0.930802	0.866555	NA	31050.6	3174.93	3876.94	17697.7	5741.1	6573.19	15311.9	3101.56	8356.01	3005.51	1382.09	2245.72	3152.67	997.915	543.484	3779.43	5795.54	3935.04	6833.19	1576.65	2946.42	1935.48	1409.68	12700.8	3961.29	5085.8	11331	1734.95	1967.06
ENSDARG00000079816	rhbdd3	-0.785073	0.012252	0.205874	0.273444	0.994255	NA	1.76119	3.45259	3.8332	1.48885	1.9809	1.39739	1.26778	1.74302	2.17458	1.41365	2.06148	0.974133	0.613153	1.03611	0.616169	2.74019	2.49113	1.14653	1.44524	3.05317	1.28282	2.59464	2.86905	3.01566	1.84818	1.95577	1.53373	0.809891	2.44992
ENSDARG00000008019	mxg	-0.837655	-1.01048	0.34397	0.195557	0.110687	0.808515	187.218	476.184	693.256	104.493	218.571	303.713	240.512	567.978	289.41	392.574	498.896	501.183	156.127	73.4502	35.9809	405.202	307.647	458.99	140.496	222.38	184.205	814.42	925.756	452.219	437.214	328.084	216.822	191.685	536.69
ENSDARG00000038398	PMM1	NA	-0.0447391	-0.0134017	NA	NA	NA	0.792637	1.0225	0.93695	0.0888988	0.278208	1.14982	0.997169	2.71769	2.29352	0.421555	1.02222	0.557448	0.314422	0.655084	1.30451	1.44382	2.26313	0.485216	0.814351	1.41282	1.09874	1.4244	0.56158	0.917362	1.61375	1.25163	0.628524	0.707866	1.12439
ENSDARG00000101420	CABZ01103811.1	#N/A	#N/A	#N/A	#N/A	#N/A	#N/A	0	0	0	0.840365	0	0	0	0	0.774312	0	0.878462	0	0	0	0.725389	0	0.737707	0	0	0	0	0	0	0	0.413193	0.184427	0.210091	0.181347	0
ENSDARG00000095511	DUPD1 (9 of 11)	NA	NA	NA	NA	NA	NA	0	0	0.181508	0	0.254417	0	0	0.444041	0	0	0.16756	0	0.11154	0.157275	0	0.0995674	0.183352	0.0578559	0	0.220572	0	0.158153	0.296905	0.0605027	0.1529	0.0851938	0.0636043	0.0672038	0.168907
ENSDARG00000051892	KCNG4 (1 of 2)	NA	NA	NA	NA	NA	NA	0.0276866	0.20834	0.472729	0.217365	0.194355	0.0267753	0.107172	0.0316427	0.171668	0.235597	0.0649197	0.0556329	0.137284	0.0286024	0	0.189122	0	0.282475	0.142225	0	0.0348898	0.0331694	0	0.236252	0.125957	0.153455	0.136417	0.0553798	0.0170148
ENSDARG00000012609	hpx	0.199358	-0.628308	-0.0256993	NA	NA	NA	74.1164	110.247	270.791	239.565	14.5438	376.056	55.2746	3.68304	55.8565	206.667	28.4089	16.2047	29.8853	77.4028	6.10023	110.706	15.3498	180.214	28.2194	8.29765	13.1528	11.1467	187.789	151.718	73.6539	83.6223	171.36	32.3983	55.0965
ENSDARG00000089829	CYTH3 (3 of 3)	0.194	-0.165281	-0.280723	0.89195	0.782019	0.826469	0	0	0.147301	0	0.239127	0	0	0	0	0.131197	0.16647	0	0.131064	0	0	0.131469	0	0	0	0	0	0	0.135383	0.0491003	0.0744168	0.0328673	0.0597818	0.032766	0.0338458
ENSDARG00000096392	ighv8-4	NA	NA	NA	NA	NA	NA	0	0	0	0.324112	0	0.279471	4.15988	0	0	0	0.67761	0	0	0.298542	0	0	0	0	0	0	0	0	0	0	0.169403	0	1.19087	0.0746355	0
ENSDARG00000105777	#N/A	-0.130184	-0.270202	0.0202517	NA	NA	NA	0.331665	0.356538	0.871224	0	0	0.641496	0	0.758114	0.342744	0.352785	0.77769	0.333221	0.328911	0	0.321088	1.88795	0	0.676768	0	0.844531	0.417954	0.397345	0.939934	0.519809	0.557833	0.64118	0.160374	0.245805	0.649941
ENSDARG00000104730	si:dkey-33b17.3	-0.0908544	NA	NA	NA	NA	NA	0.163424	0.11712	0.0715474	1.95509	0.254935	0.105363	0.210865	0.373551	0.168883	0.463547	0.574796	0.0547301	0.378156	0	0.263687	0.558158	0.589963	0.555781	0.279835	0.138711	0.343236	0.326311	0.15438	0.117364	0.395194	0.495934	0.631563	0.174143	0.240659
ENSDARG00000086957	si:dkeyp-118a3.2	NA	NA	0.0282205	NA	NA	NA	0	0.0252785	0	0.0263734	0	0	0.022756	0.0403126	0	0.0125062	0.027569	0.0354379	0	0	0	0.0401566	0	0	0.0150995	0	0	0	0.0333206	0.00842617	0.0200969	0.013814	0.0122824	0.00885948	0.00833015
ENSDARG00000095981	si:ch211-161n3.5	NA	NA	NA	NA	NA	NA	0.0499486	0.10339	0.182414	0.0983425	0.0977458	0.0610466	0.0457782	0.124615	0.0287029	0.0441929	0.0792943	0.0170245	0.0914516	0	0.0135628	0.170143	0.0488712	0.0805156	0.0358179	0.0556974	0.0667092	0.101703	0.197589	0.111918	0.0692013	0.0838369	0.0757283	0.0305097	0.105425
ENSDARG00000101477	CU694531.2	0.0131609	NA	NA	NA	NA	NA	0.121243	0.195503	0.398103	0.135981	0.354626	0.058626	0.234659	0.277135	0.125293	0.128963	0.426436	0	0	0.18788	0.234753	0.207046	0.537163	0.123699	0.622821	0.463088	0.305573	0.508384	0.2577	0.238283	0.239457	0.372682	0.195973	0.105658	0.383686
ENSDARG00000003081	mybphb	NA	NA	NA	NA	NA	NA	0.162083	0.0348476	0	0.109071	0.0379264	0.156748	0.0313702	0.0370485	0.167497	0.206884	0.114016	0.0325686	0	0.199408	0	0.0738103	0.0319157	0.26308	0	0.165087	0.163401	0.038836	0	0.0656435	0.131361	0.0922015	0.0837789	0.0579942	0.091831
ENSDARG00000071495	si:dkey-236e20.3	0.117661	NA	-0.0199623	NA	NA	NA	103.05	87.3177	91.2255	59.3445	61.2919	73.1177	72.6207	69.1996	79.5963	124.121	118.161	27.5996	54.8863	42.1917	47.9798	145.405	93.6962	143.265	120.891	160.572	95.9237	86.1273	76.7457	93.8644	97.7695	125.814	66.5937	43.1643	104.842
ENSDARG00000013961	slc31a1	-1.38718	-1.21798	0.489708	0.000844193	0.00011531	0.640698	92.095	347.526	321.922	63.2022	106.762	82.7382	66.5635	125.538	158.171	85.2632	138.816	52.1732	68.4561	48.9468	54.6409	142.395	293.026	85.4271	147.782	289.677	253.541	310.049	269.157	253.848	126.947	167.158	79.8165	56.0542	280.606
ENSDARG00000094557	nupr1	-1.28754	-0.473981	0.037214	0.0268187	NA	NA	196.997	304.53	358.746	113.156	94.208	117.253	52.8891	151.466	244.332	36.8497	96.9851	101.784	29.6993	52.6882	49.8794	238.366	317.189	80.3334	75.6856	138.946	104.085	401.035	286.571	286.758	132.408	177.894	94.3765	58.5127	232.659
ENSDARG00000078652	ZFYVE1	-0.16813	0.0456938	0.0282205	NA	NA	NA	1.45065	3.02977	2.66741	0.790251	0.93751	2.20456	0.975994	2.60532	2.92682	1.07277	1.68455	1.51298	0.575441	0.827816	0.749006	2.29639	2.96529	0.817543	1.24199	1.44236	1.8977	3.19446	2.97566	2.38261	2.07237	1.8303	1.22708	0.916311	2.37755
ENSDARG00000098382	si:dkey-161l11.15	NA	-0.0447391	NA	NA	NA	NA	0	2.00995	0	6.29104	0	5.42456	0	6.41069	0	5.96637	0	0	1.85421	0	3.62021	2.12863	3.68169	0	7.20357	0	2.35618	0	0	0.669983	3.09427	3.25347	2.9289	1.36861	0.589045
ENSDARG00000105485	#N/A	NA	NA	NA	NA	NA	NA	0.309798	0.836261	0	0.763424	0.341304	1.41059	0.846914	1.66702	2.91416	0.517161	0.912037	0.78157	0.867895	0.72802	0.282417	0.442819	3.15935	0.29763	0.37464	0.123803	0.490156	0.248621	0.688943	0.38202	1.50259	1.06861	0.840558	0.664976	0.387881
ENSDARG00000090107	CR974475.2	NA	NA	NA	NA	NA	NA	0.0392948	0.105604	0.232246	0.110179	0.0689607	0.0760028	0.0380265	0.0673645	0.0406074	0.0626955	0.184277	0.0394791	0.0389685	0.0405946	0.0380417	0.0671038	0.0773754	0.0200454	0	0.0750434	0.024759	0.0941528	0.167041	0.125715	0.0887361	0.0411311	0.0732923	0.039271	0.090249
ENSDARG00000098438	slc6a6b	NA	NA	0.0282205	NA	NA	NA	2.87899	1.98684	2.56754	2.55127	2.49506	1.68428	1.99496	4.18404	3.59957	4.7636	7.91744	1.32126	3.20756	3.15781	1.37638	3.60135	4.54921	4.82299	3.97119	4.34422	3.62801	3.27879	4.58314	2.47779	5.11616	4.23618	2.18139	2.26575	3.95854
ENSDARG00000078331	best1	-0.0288149	0.0727235	0.00892465	NA	NA	NA	0.593769	0.40724	0.379879	0.445258	0.428141	0.276685	0.318126	0.800954	0.471674	0.400941	0.786595	0.35055	0.211056	0.229451	0.298824	0.239477	0.480644	0.679602	0.433935	0.404485	0.356223	0.30389	0.154788	0.460296	0.615041	0.458415	0.367053	0.27247	0.304846
ENSDARG00000102853	si:rp71-7l19.2	NA	-0.0171576	NA	NA	NA	NA	0.327733	0	0.384876	0.427204	2.5159	0.3972	0.406801	1.64561	1.40806	0.301512	1.80943	0.507062	0.263585	1.0995	0.419385	0.464244	0.420505	0.306184	0.24477	0	0.277648	0.708139	0	0.237536	1.29115	0.358926	0.936776	0.572383	0.246447
ENSDARG00000076235	CR376803.1	NA	-0.0447391	-0.0390684	NA	NA	NA	0	0	0	0	0	0	0	0	0	0.0897343	0.0989066	0	0.0836618	0	0	0	0.0830589	0	0	0	0	0	0	0	0.0471602	0.0207647	0	0.0209154	0
ENSDARG00000002305	me3	-0.664929	-1.24056	-0.280836	0.443892	0.0329281	0.837669	126.772	138.486	156.21	30.7082	67.3621	69.7568	48.7406	87.8084	54.8535	103.7	124.125	49.5287	50.1835	42.5511	22.0726	145.523	171.696	152.844	121.282	158.206	125.743	166.205	141.439	140.489	92.6217	147.836	54.1419	41.084	147.898
ENSDARG00000075599	cdc25d	-0.0540235	-0.0808945	-0.150364	NA	NA	NA	0.134354	0.0361075	0.132347	0.0753431	0	0.064966	0.0650089	0.0383881	0	0.178637	0.157517	0.0337462	0.0999291	0	0.0325174	0.0382395	0.0661393	0.171345	0.172544	0.0855279	0.0423273	0.0402402	0.0951895	0.100936	0.0936355	0.112067	0.0513295	0.0415482	0.0658212
ENSDARG00000042249	FRMD4A	-0.0540235	-0.0447391	0.0282205	NA	NA	NA	0.0158599	0	0	0.0177878	0	0	0.0136662	0	0.0164311	0.0168698	0.0371883	0.0159343	0	0	0.0153541	0	0	0.0288161	0	0	0	0	0	0.00528663	0.0176223	0.00720403	0.0078635	0.0078221	0
ENSDARG00000088893	CTRL (2 of 3)	NA	NA	NA	NA	NA	NA	0.0501268	0	0.0658369	0	0	0	0	0.114579	0	0.106637	0	0	0.0497106	0	0.0485282	0	0.0987046	0	0.064375	0	0.0631682	0	0	0.0386546	0.055304	0.0407699	0	0.0245597	0.015792
ENSDARG00000010270	fezf1	NA	NA	NA	NA	NA	NA	0	0	0.0626858	0	0	0.0230783	0	0.0818211	0	0.0253834	0	0.0239757	0.0236657	0	0	0	0	0	0	0.0303826	0.0300724	0.0285896	0	0.0208953	0.0268011	0	0.00576957	0.0119104	0.0222612
ENSDARG00000053517	EML5	-0.339391	NA	-0.0252219	NA	NA	NA	1.15181	1.46034	1.36307	0.906068	0.643699	0.768351	0.557317	0.877596	0.952779	0.966731	1.12532	0.323426	0.388018	0.297478	0.734628	0.879971	1.32302	0.693965	0.651889	0.411181	0.314994	0.470812	0.304433	1.32507	0.980607	0.887211	0.718859	0.435887	0.375355
ENSDARG00000038052	si:ch211-149k23.9	0.0369261	NA	0.0282205	NA	NA	NA	0.400889	0.14025	0.302597	0.438976	0.381603	0.222808	0.355282	0.431629	0.370765	0.0693869	0.521853	0.065539	0.0646914	0.352875	0.137108	0.107489	0.322879	0.192657	0.242506	0.33221	0.430445	0.33934	0.369738	0.281245	0.348408	0.216383	0.349667	0.155053	0.367933
ENSDARG00000099940	ftr42	-0.644522	-0.931176	0.245401	0.427314	0.112189	0.851754	8.56478	28.4928	21.5165	10.0878	10.492	6.3767	5.99975	23.5194	14.5114	9.14529	17.6924	10.4805	8.22779	5.23733	4.95055	21.7917	15.3377	16.9808	8.32384	18.6636	12.1005	29.6858	31.1861	19.5247	16.2171	15.6085	8.23906	7.22404	22.909
ENSDARG00000068130	C5H9orf9	-0.180978	-0.277774	0.105819	NA	NA	NA	0.0781523	0.208545	0.307938	0	0.0756566	0.0755798	0	0.178639	0.0807628	0.137566	0.0758139	0.129937	0	0.0807374	0	0.177948	0.204278	0	0.100367	0	0.19697	0.280887	0	0.198212	0.118195	0.120648	0.0378091	0.0526686	0.119464
ENSDARG00000096259	ighv4-1	-0.112784	-0.0447391	NA	NA	NA	NA	1.37496	2.0693	3.61177	0	0.965197	0.797821	0.798348	1.25714	0	0	0	0.276282	0	0.284088	0	0	0.270743	0	0	0	0	1.64724	0	2.35201	0.314285	0.0676858	0.640342	0.140093	0.41181
ENSDARG00000032929	cryba1l1	NA	-0.0447391	NA	NA	NA	NA	1.98227	2.57277	2.41887	2.10212	3.53427	1.85675	0.954589	8.02057	3.65335	2.57402	2.16131	2.53505	1.44087	1.0451	2.30231	4.33811	2.54806	3.86402	2.71763	4.09345	3.72721	2.72021	2.34941	2.32464	4.10231	3.36695	2.11193	1.83083	3.22257
ENSDARG00000073987	BX901889.1	-0.0540235	-0.0447391	NA	NA	NA	NA	0.947947	1.8636	1.48053	4.5142	2.52376	4.01373	1.55145	3.32326	0.996934	3.76083	4.99971	0.744636	2.99996	0.756231	1.33795	2.08393	1.23635	1.0584	3.48878	1.53085	1.89402	0.855284	0	1.43069	3.27018	1.96687	3.15078	1.45969	1.07004
ENSDARG00000102131	CR388095.1	NA	NA	NA	NA	NA	NA	0	0	0	0	0	0	0	0	0	0.201703	0	0	0.0900692	0	0	0	0	0	0	0.130201	0	0	0	0	0.0504257	0	0	0.0225173	0.0325503
ENSDARG00000075505	PTGFRN (1 of 2)	0.0131609	NA	NA	NA	NA	NA	0	0	0	0.0884982	0	0.0152618	0	0.0541089	0.0163084	0	0	0.0158553	0.0156503	0	0	0	0	0	0	0	0	0	0	0	0.0176043	0	0.02594	0.0078764	0
ENSDARG00000038296	tmem86b	-0.185234	-0.995104	0.105003	0.893187	0.0741959	0.948891	194.308	372.282	368.07	272.325	250.732	231.34	256.565	244.981	189.542	512.629	358.575	104.619	162.254	121.35	196.097	251.708	172.828	198.608	213.634	289.705	242.137	201.774	239.297	311.553	326.432	209.195	252.74	146.08	243.228
ENSDARG00000099657	CABZ01060335.1	0.0717054	-0.00985996	NA	NA	NA	NA	0.531138	0.366674	0.597328	0.425655	0.39907	0.513126	0.366761	1.1695	1.40995	0.322501	1.0664	0.304617	0.601354	0.430682	0.440289	0.215736	1.0821	0.502672	0.535392	0.289513	0.382076	0.227023	0.322218	0.49838	0.992088	0.583975	0.426153	0.444236	0.305207
ENSDARG00000076983	rnasel4	0.0131609	-0.186212	0.0282205	NA	NA	NA	2.4121	7.94103	6.03912	3.04347	1.32285	5.97754	4.30376	6.37501	3.34952	3.20712	10.5165	2.57487	0.448513	5.91822	1.56754	10.6411	4.67544	13.2316	5.2274	3.071	9.21393	18.2417	4.91326	5.46408	5.86204	8.44388	3.6619	2.62729	8.85997
ENSDARG00000099833	fbxo7	-0.270654	-0.673017	-0.0975211	NA	NA	NA	3.02051	3.5938	2.6191	2.49964	1.61256	2.46732	1.27705	8.04375	7.81866	2.71376	3.0943	4.44889	1.45409	2.36304	1.4479	2.97134	5.11039	2.12428	1.35579	1.7548	2.25425	3.61866	3.11653	3.0778	5.41762	2.89045	1.96414	2.42848	2.68606
ENSDARG00000077179	ccdc83	-0.578336	-0.705271	0.442183	0.576198	0.302883	NA	0.311702	0.502617	1.18724	0.244715	0.145873	0.391875	0.150821	0.534362	0.386537	1.12727	1.05978	0.187899	0.463671	0.289811	0.452643	0.28389	0.153443	0.413422	0.640483	0.39685	0.667756	0.448115	0.44168	0.667186	0.776987	0.37281	0.233321	0.348506	0.4886
ENSDARG00000040298	apoa4b.1	-0.0236746	-1.15671	0.275518	0.991719	0.0142787	NA	2235.26	4428	4919.47	3124.08	1826.36	4107.23	4643.56	5526.75	5021.71	8825.83	6278.4	1922.36	3177.99	2762.33	3644.33	3841.52	3841.85	2019.72	3349.66	3853.12	3694.03	4884.67	3501.19	3860.91	6413.17	3263.19	3425.31	2876.75	3983.25
ENSDARG00000104233	DYNLRB1 (2 of 2)	NA	NA	NA	NA	NA	NA	25.7848	0	0	0	0	30.3806	1.87334e-05	28.6283	39.0466	2.31467	0	11.6049	4.24187	15.5487	0	2.46738e-05	30.8182	13.8428	15.5208	0	4.80711	7.92544	0	8.59493	17.4974	15.0455	7.59515	7.84887	3.18314
ENSDARG00000105755	#N/A	-0.0540235	NA	NA	NA	NA	NA	0.530521	0.93323	0.443412	0.270459	0.0564267	0.186567	0.18669	0.275603	0.249201	0.102601	0.226176	0.0484554	0.191315	0.0498245	0.0933823	0.329444	0.474841	0.492062	0.743256	0.552635	0.364661	0.982261	1.23013	0.635721	0.213395	0.509901	0.175036	0.0957443	0.782422
ENSDARG00000059575	uhmk1	0.233554	-0.0866302	0.123374	NA	NA	NA	0.275883	0.173001	0.452934	0.10314	0.403468	0.177868	0.24473	0.183927	0.142549	0.146725	0.3504	0.0230981	0.0911974	0.166255	0.0890283	0.209389	0.158445	0.187648	0.2362	0.117082	0.202801	0.220344	0.0977309	0.300606	0.2059	0.19792	0.232301	0.0923947	0.159489
ENSDARG00000096995	fbxl22	0.194055	-0.0760208	0.0464767	NA	NA	NA	1.59322	0.856353	0.406886	1.29053	1.86403	0.599193	0.899383	0.40464	0.548814	1.50638	0.830178	0.266783	0.526665	0.640082	0.0428449	0.906916	0.305007	1.6255	1.19355	1.07057	0.725014	0.265102	0.501686	0.952153	0.822503	1.00774	1.16328	0.369094	0.640593
ENSDARG00000027799	ucmaa	-0.0540235	NA	-0.0217493	NA	NA	NA	0.234958	0.252578	0	0.131759	0	0.227224	0.227374	0	0.121403	0	0.137733	0	0.116503	0	0	0	0.462655	0	0.905229	0.14957	0.444129	0.140743	0	0.162512	0.064784	0.341971	0.146589	0.0291257	0.183611
ENSDARG00000097869	CDH23	NA	NA	NA	NA	NA	NA	0	0	0.0103592	0	0	0	0	0	0.00815071	0	0.00924703	0	0.00782176	0	0	0	0	0	0	0	0	0	0.0111762	0.00345307	0.00434944	0	0	0.00195544	0.00279405
ENSDARG00000099074	si:ch211-106g8.54	NA	NA	NA	NA	NA	NA	0.581205	1.24958	0.38168	1.30371	0.339997	0.843112	0.562446	0.332127	0.600619	0.618215	1.02211	0.875897	0	0	0.281335	0.661683	0	0.29649	1.49282	0	0.732417	0.696302	0.823563	0.737488	0.643268	0.612748	0.762316	0.289308	0.563071
ENSDARG00000062951	tldc1	-0.156073	-0.178489	-0.0745311	NA	NA	NA	2.26188	1.83359	2.24025	0.831746	0.997796	1.61367	0.717662	1.18659	1.76265	1.341	1.9128	0.819585	0.625125	0.842742	0.502564	1.60414	2.00789	2.08071	1.61907	1.65232	1.44854	2.26557	1.47117	2.11191	1.55076	1.82795	1.04022	0.697504	1.7094
ENSDARG00000077393	si:ch211-106g8.39	NA	NA	NA	NA	NA	NA	2.70316	2.45882	6.5545	2.33212	2.43278	5.63055	1.81101	1.18824	0.644643	5.30823	9.99514	3.13366	1.03104	1.93332	1.61043	1.89382	0.204723	4.24295	1.86928	0.79421	1.83423	6.22782	1.76786	3.90549	4.28406	2.05269	3.05161	1.92711	2.65603
ENSDARG00000073757	pdzrn3a	-0.223206	-0.273572	-0.0577964	NA	NA	NA	0.0136927	0.0588782	0	0.0460714	0	0	0	0.0312984	0.01415	0.0291292	0.0160533	0.0275138	0	0	0.013256	0	0.0674056	0	0	0	0	0.0164042	0.0388048	0.0241903	0.0226577	0.0168514	0.0115178	0.0101925	0.0138023
ENSDARG00000029859	C8H1orf228 (1 of 2)	NA	NA	NA	NA	NA	NA	0	0.0738952	0.43979	0.23247	0.182657	0.115345	0.239158	0.147358	0.141426	0.262507	0.244077	0.0743495	0	0.10183	0.181826	0	0.127275	0.0705243	0.200497	0.0890459	0.17062	0.351927	0.0840713	0.171228	0.198842	0.0995741	0.192408	0.0895014	0.173916
ENSDARG00000071823	adarb2	-0.0540235	NA	NA	NA	NA	NA	0	0.0202497	0.0259422	0	0	0	0	0	0.0193407	0	0.0220169	0	0.0186237	0	0	0	0	0	0	0	0.0497813	0	0.0279882	0.0153973	0.0103394	0	0	0.00465592	0.0194424
ENSDARG00000104422	si:ch73-34h11.1	NA	NA	NA	NA	NA	NA	0.0158364	0	0	0.00888074	0.792719	0	0	0.00904966	0.281227	0.385954	0.531756	0	0.1555	0	0.389606	0	0	0	0	0.283336	0	0	0.196576	0.0052788	0.301997	0	0.2004	0.136276	0.119978
ENSDARG00000003020	lrrc4.2	NA	NA	NA	NA	NA	NA	0.0514147	0	0	0.0576646	0.0601537	0.0745835	0	0	0.0531321	0.0546886	0.0602787	0	0.0509878	0	0.0248875	0.029267	0	0.0262281	0.066029	0	0	0	0.0728542	0.0171382	0.0420248	0.030381	0.0481005	0.0189688	0.0182135
ENSDARG00000105722	#N/A	NA	-0.0447391	NA	NA	NA	NA	0.0734714	0.0519352	0.138613	0.135187	0.0610425	0.0800576	0.0292487	0.0845624	0.0528184	0.142633	0.109184	0.0279831	0	0.0645874	0.0831458	0.0595406	0.0715286	0.0891534	0.0608898	0.0298736	0.0460801	0.0306024	0	0.0880065	0.0972994	0.0702781	0.076384	0.0439291	0.026639
ENSDARG00000093602	si:ch211-93g21.1	0.108961	-0.219674	0.287036	NA	NA	NA	9.39489	16.5649	22.0806	17.644	25.494	25.9034	26.189	20.7207	23.8784	17.6708	25.9233	9.153	11.8684	9.23089	9.56928	20.1373	13.2432	21.9057	11.3483	8.94105	10.7643	23.3573	16.6427	16.0135	22.0483	16.6586	23.8076	9.95539	14.9263
ENSDARG00000079932	zgc:152830	-0.271726	-1.30599	-0.453113	0.873272	0.0333575	NA	153.795	275.299	277.078	91.3069	129.716	109.215	89.3835	185.008	175.529	205.492	199.752	95.8524	87.535	77.9271	84.5385	234.955	222.961	226.657	172.62	195.496	141.169	265.312	213.219	235.391	191.445	214.298	104.905	86.4633	203.799
ENSDARG00000092596	si:dkey-285e18.6	NA	NA	NA	NA	NA	NA	0	0	0	0.151324	0	2.17e-05	0.217367	0	0.79421	0	0	0	0.150655	0	0.208172	0.213966	0	0	0.256888	0	0.25943	0	0.449644	0	0.198552	0.117713	0.0921782	0.0897068	0.177268
ENSDARG00000090817	si:dkey-85k15.11	NA	NA	NA	NA	NA	NA	0	0	0	0	0	0	0	0.157398	0	0	0	0	0	0.0711372	0	0	0	0	0.0884323	0	0	0	0	0	0.0393495	0.0221081	0	0.0177843	0
ENSDARG00000104096	si:dkey-29d5.1	NA	NA	NA	NA	NA	NA	0	0	0	0	0	0	0	0.132445	0	0	0	0	0	0.0598597	0	0.0659663	0	0	0	0	0	0.0694176	0	0	0.0331113	0.0164916	0	0.0149649	0.0173544
ENSDARG00000087784	si:dkeyp-110a12.4	NA	NA	NA	NA	NA	NA	0	0	0	0	0	0	0	0	0.0376301	0.077465	0.0426916	0	0.0361114	0	0.0352525	0	0.0358512	0.0743029	0	0	0.0458875	0	0.051598	0	0.0394467	0.0275385	0	0.017841	0.0243714
ENSDARG00000071709	ppp1r9bb	0.0131609	-0.0808945	0.0628852	NA	NA	NA	0	0	0	0	0	0	0	0	0.0366363	0	0.0415642	0.0178092	0.0175789	0	0	0	0	0	0.0227646	0	0	0	0	0	0.0195501	0.00569115	0	0.00884703	0
ENSDARG00000086255	si:rp71-1c10.10	0.0131609	0.0275719	NA	NA	NA	NA	0.064948	0.349093	0.511819	0.0728429	0.227962	0.12562	0.0628516	0.296914	0.201352	0	0.0761452	0	0	0.134193	0.125753	0.221823	0.0639445	0.0662636	0	0	0.163691	0	0.0920307	0.30862	0.143603	0.0880078	0.122319	0.0649865	0.0639304
ENSDARG00000059424	rnf215	0.0301565	0.344224	0.1195	NA	NA	NA	0.26483	0.664075	0.545695	0.254174	0.574481	0.128017	0.255863	0.777025	0.507424	0.234673	0.48711	0.265637	0.187287	0.273589	0.182832	0.703285	0.632185	0.36015	0.776113	0.288533	0.475977	0.898669	0.588732	0.491533	0.501558	0.617933	0.303134	0.227336	0.562978
ENSDARG00000094089	si:dkey-236e20.1	-0.0899695	-0.173086	-0.0578272	0.972174	0.873724	NA	69.3291	77.1913	98.9167	50.6219	57.5844	47.4603	58.9121	51.0821	53.0757	77.99	103.505	18.2169	40.8176	34.1259	36.3323	109.496	65.2657	107.177	86.8496	133.061	79.4987	70.1376	75.2647	81.8124	71.4132	92.1971	53.6447	32.3732	89.4905
ENSDARG00000075159	mfi2	-0.766401	-1.06282	-0.466858	0.110945	0.0375027	0.661404	524.978	796.944	940.743	455.161	436.504	336.466	269.465	226.995	360.552	418.481	300.018	111.306	178.688	164.067	138.474	660.387	307.698	336.955	501.245	386.478	252.013	300.404	344.895	754.222	326.512	451.571	374.399	148.134	320.947
ENSDARG00000044803	dhrs3b	-0.440087	-0.240448	-0.0257771	NA	NA	NA	6.25895	17.1422	18.0322	7.09526	5.98422	6.44344	4.68924	5.26632	14.7443	8.30398	13.2558	3.31319	6.67417	4.38019	4.49565	12.5053	11.4631	6.04242	6.5687	8.73986	8.73544	15.1581	11.3484	13.8111	10.3926	9.14488	6.05304	4.7158	10.9954
ENSDARG00000101488	CR387997.2	-0.0540235	NA	NA	NA	NA	NA	0.176404	0.568901	0	0.395696	0	0.170598	0	0.604833	0.182297	0	0	0	0.17494	0.182239	0	0	0	0.179978	0.226546	0.224593	0.222299	0	0.249964	0.248435	0.196782	0.101631	0.141573	0.0892948	0.174214
ENSDARG00000100550	si:dkey-112a7.5	NA	NA	NA	NA	NA	NA	0.33648	0	0	0.377382	0.262448	0.433873	0.10854	0.128187	0	0.119302	0.262993	0	0	0.23174	0	0	0	0.114432	0.144041	0.142799	0.141341	0	0.15893	0.11216	0.12762	0.0646183	0.295561	0.057935	0.110767
ENSDARG00000093963	HTRA2 (14 of 24)	NA	NA	NA	NA	NA	NA	1.61926	1.59855	0.334942	2.90352	2.59854	2.67014	1.90543	3.60365	2.1658	2.44143	0.270288	2.64087e-06	2.52857	1.30041	0.0255721	3.84367	1.79173	2.33784	1.52778	0.000436594	4.64697	2.42108	0.403925	1.18425	2.12029	2.37526	2.51941	0.963639	1.8681
ENSDARG00000094032	si	NA	NA	NA	NA	NA	NA	0.210634	0.064553	0	0	0	0	0	0	0.219591	0	0	0	0.0998237	4.12488e-06	0	0	0	0	0	0	0	0	0.0034178	0.091729	0.0548978	0	0	0.024957	0.00085445
ENSDARG00000092670	si	NA	NA	NA	NA	NA	NA	0.210634	0.064553	0	0	0	0	0	0	0.219591	0	0	0	0.0998237	4.12488e-06	0	0	0	0	0	0	0	0	0.0034178	0.091729	0.0548978	0	0	0.024957	0.00085445
ENSDARG00000095285	si	NA	NA	NA	NA	NA	NA	0.210634	0.064553	0	0	0	0	0	0	0.219591	0	0	0	0.0998237	4.12488e-06	0	0	0	0	0	0	0	0	0.0034178	0.091729	0.0548978	0	0	0.024957	0.00085445
ENSDARG00000068283	cyp2x10.2	0.0131609	NA	NA	NA	NA	NA	0.433888	0.525922	0.253937	0.35731	0	0.339093	0.0816883	0.202076	0.479976	0.20919	0.349719	0	0.0870425	0.111598	0.365901	0.389447	0.0850885	0.280254	0.407348	0.241861	0.570716	0.459335	0.863045	0.404582	0.31024	0.290534	0.194523	0.141135	0.533739
ENSDARG00000089054	ube2o	NA	NA	0.0282205	NA	NA	NA	0	0	0.149569	0	0	0	0	0	0.117683	0	0.133512	0.114413	0	0	0	0	0	0	0	0	0	0.13643	0.32273	0.0498563	0.0627988	0	0	0.0286033	0.11479
ENSDARG00000037427	si:ch211-39a7.1	NA	0.0275719	NA	NA	NA	NA	0	0	0	0	0.0526822	0	0	0	0.0232664	0	0.0263958	0.0226199	0	0	0	0	0	0.0229704	0	0	0	0	0	0	0.0124156	0.0057426	0.0131705	0.00565497	0
ENSDARG00000104368	si:dkey-161l11.31	NA	NA	NA	NA	NA	NA	3.61381	0	2.37321	0	10.5701	1.74743	0	2.0651	1.86726	0	0	0	1.7919	0	0	0	3.55798	3.68702	0	0	0	2.16473	2.56037	1.99567	0.98309	1.81125	3.07938	0.447975	1.18127
ENSDARG00000100402	fgd1	0.10986	-0.451857	0.0447145	NA	NA	NA	0.0118639	0	0.027373	0.013306	0.0243836	0.134756	0.0605055	0.0238192	0.0122601	0.0540472	0.0733028	0.0209389	0.0413363	0.0122563	0	0	0.0116806	0	0	0.0151047	0.0149505	0	0.016811	0.013079	0.0408573	0.00292015	0.0582378	0.0186329	0.0117165
ENSDARG00000019496	esd	0.235479	-0.373276	0.0020836	NA	NA	NA	115.349	117.529	139.981	54.4901	89.2938	101.711	82.25	144.919	105.336	127.19	138.729	66.4998	58.3803	59.903	50.6348	142.714	136.316	162.612	114.375	196.782	142.458	163.972	142.658	124.286	129.043	139.004	81.9362	58.8545	161.468
ENSDARG00000026840	arhgap23b	0.293002	-0.297716	0.0333311	NA	NA	NA	0.02007	0.0107875	0.0395401	0.0675289	0.0587031	0.029114	0.0388443	0.0802822	0.0311105	0.0533699	0.011765	0	0.0398066	0.0311007	0.00971496	0.0114245	0.0197599	0.0102383	0.0257747	0.0255524	0.0126458	0.0240444	0.028439	0.0234659	0.0441319	0.0167994	0.0485476	0.0201556	0.0226704
ENSDARG00000026325	mmp11a	NA	NA	NA	NA	NA	NA	0	0	0	0	0	0	0	0.0719017	0	0.0334591	0.0368792	0	0	0.0649931	0	0	0.0619402	0.0320933	0	0	0.03964	0	0	0	0.03556	0.0235084	0	0.0162483	0.00991
ENSDARG00000096665	si:ch211-202n12.2	NA	-0.0447391	NA	NA	NA	NA	0.287547	0.0705847	0.0279317	0	0.0370697	0.0246716	0.135028	0.111378	0.144192	0.0765885	0.190593	0	0.0376267	0.0662521	0.135082	0	0	0.112532	0	0.0726262	0.0238732	0.0682306	0	0.128688	0.130688	0.028133	0.0491923	0.0597402	0.0411825
ENSDARG00000041173	adra1bb	-0.107434	NA	NA	NA	NA	NA	0.328365	0.411823	0.287519	0.245521	0.640296	0.291094	0.529611	0.218917	0.480723	0.669443	0.128325	0.192445	0.0814097	0.226151	0.185438	0.373833	0.457997	0.390853	0.140567	0.313548	0.413796	0.393392	0.348968	0.342569	0.374352	0.340812	0.426631	0.171361	0.367426
ENSDARG00000099711	si:dkey-92c21.1	NA	-0.123446	NA	NA	NA	NA	0.220483	0.493771	0.711733	0.342594	0.294334	0.489528	0.143594	0.839322	0.874305	0.325172	0.690426	0.39683	0.436763	0.238157	0.178284	1.01323	0.41437	0.389388	0.564299	0.478383	0.494199	1.16034	0.534832	0.475329	0.682306	0.595322	0.317512	0.312508	0.666938
ENSDARG00000003251	zbtb22b	NA	0.0637276	NA	NA	NA	NA	0.0749567	0.161156	0.0738365	0.0630512	0.0657728	0	0.12694	0.0642504	0.174286	0.0398649	0.0878794	0.0564812	0	0.038718	0.0725663	0.0213339	0.166047	0.0573563	0.0721969	0.0477162	0.141687	0.0449002	0.0531065	0.103316	0.0915702	0.0792335	0.063941	0.0419414	0.0718525
ENSDARG00000076328	osbpl11	0.359548	0.182277	-0.0134017	NA	NA	NA	0.180485	0.129347	0.158033	0.224916	0.117312	0.0775751	0.135846	0.206274	0.269408	0.213308	0.18809	0.10074	0.198874	0.0828688	0.0194143	0.388121	0.29616	0.122761	0.206032	0.0765958	0.151627	0.144151	0.227329	0.155955	0.21927	0.253269	0.138912	0.100474	0.149926
ENSDARG00000104742	CABZ01057488.2	0.00478884	-0.239102	-0.104482	NA	NA	NA	11.4595	18.2711	11.0719	10.685	7.06747	26.4805	10.8334	25.0592	42.966	20.9666	9.97793	14.4392	8.60931	15.4731	6.88714	16.2379	29.9614	8.11609	7.64033	9.19938	10.3068	19.0115	15.0993	13.6008	24.7424	15.4889	13.7666	11.3522	13.4042
ENSDARG00000028800	CYTH2	NA	NA	NA	NA	NA	NA	0	0.0825354	0.15126	0.0430552	0.134741	0.148501	0.0742994	0	0.0793421	0	0.0900142	0	0.03807	0.0396586	0	0.0437043	0.0755913	0.0783328	0.0493005	0.0488754	0.0483763	0	0.108793	0.0779318	0.0423391	0.0617322	0.100149	0.0194322	0.0515112
ENSDARG00000103480	BX640512.1	-0.434606	-1.03492	-0.0664184	0.43087	0.0279897	0.956147	18.6208	29.5966	32.2393	17.6014	23.1816	19.5573	21.9171	24.7898	12.0003	23.6299	41.367	18.4371	10.7347	8.87023	8.74526	35.6243	14.8653	39.8843	18.7265	21.765	22.1774	28.6406	27.4759	26.8189	25.4467	27.2751	20.5644	11.6968	25.0147
ENSDARG00000079884	trim107	-0.0257706	-0.0447391	-0.0342128	NA	NA	NA	4.20566	4.97333	4.62481	1.31774	1.63587	3.56465	2.10892	4.31571	6.60762	2.19966	4.48774	2.65972	2.24192	2.76917	0.426818	5.77172	5.16615	3.70212	2.56154	5.19691	3.34698	7.77737	5.80512	4.60127	4.40268	4.30038	2.15679	2.02441	5.53159
ENSDARG00000105077	cecr5	0.241818	-0.121985	-0.0457727	NA	0.925816	NA	0.877351	1.73417	0.966461	0.698322	0.662241	1.39587	0.821644	3.41154	2.57412	0.812802	1.72541	0.856357	1.0104	1.28646	0.767174	1.93323	2.99586	1.29937	1.05404	0.756688	1.06994	1.93265	2.24578	1.19266	2.13097	1.82063	0.894519	0.980098	1.50126
ENSDARG00000096424	ighv2-2	NA	NA	NA	NA	NA	NA	1.07572	1.94525	0.904303	1.80182	0.41086	0.221951	0.444195	0.524599	0.711514	1.3	0	0	0.455199	0.71129	0	0.522568	0	0	0.589481	0.292199	0	0.824863	2.92686	1.30842	0.634028	0.278012	0.719706	0.291622	1.01098
ENSDARG00000092567	si:dkey-61l1.4	NA	-0.0447391	0.0282205	NA	NA	NA	0	0	0	0	0.0152832	0	0	0	0	0.0131841	0.015315	0.0131242	0	0	0	0.0148717	0	0	0	0.0166313	0	0	0	0	0.00712477	0.00371792	0.0038208	0.00328105	0.00415783
ENSDARG00000097494	si:dkey-14f6.1	NA	-0.159602	NA	NA	NA	NA	0	0	0	0	0	0	0	0	0	0.416453	0	0	0.0970678	0	0.0947591	0	0	0	0	0	0	0	0	0	0.104113	0	0	0.0479567	0
ENSDARG00000098758	znf1125	-0.0780762	0.0637276	0.137521	NA	NA	NA	0.498199	0.655748	0.951482	0.791814	0.0493553	1.8385	0.410371	1.06048	0.483151	1.93846	0.726841	0.748665	0.701487	0.380618	0.10867	0.882688	0.544878	0.738592	0.461207	0.837792	0.508522	0.535597	0.413136	0.70181	1.05223	0.656841	0.77251	0.48486	0.573762
ENSDARG00000094935	si:dkey-58f10.11	-0.1997	-0.277775	-0.0566475	NA	NA	NA	79.6668	147.955	152.175	79.0575	89.4519	94.6193	115.254	123.494	64.6157	91.8357	186.727	102.626	41.827	37.7341	32.8829	180.211	75.5387	173.881	73.7994	80.7209	113.11	141.332	140.532	126.599	116.668	125.858	94.5957	53.7675	118.924
ENSDARG00000103279	CABZ01021454.2	NA	NA	NA	NA	NA	NA	0	0.162236	0	0	0.0955725	0.0659783	0.0617799	0.0636831	0.100943	0.236579	0	0.078055	0.0471478	0	0.0597088	0.32715	0.27922	0	0	0	0.0743581	0.378711	0.190117	0.0540787	0.100301	0.151593	0.0558327	0.0462279	0.160797
ENSDARG00000022176	IGLON5	0.0131609	0.13438	0.0282205	NA	NA	NA	0.0808445	0	0	0	0	0.0448936	0.078235	0.0923963	0.0455664	0.0493777	0.10885	0.0466394	0	0	0.0898825	0.0250995	0	0.0224934	0	0	0.0277827	0.0556146	0	0.0269482	0.0740476	0.0118982	0.0307822	0.0341305	0.0208493
ENSDARG00000089021	si:dkey-7f16.3	NA	NA	NA	NA	NA	NA	2.58437	3.99477	2.88157	1.26181	1.0973	1.43511	1.34075	2.61694	0.912958	1.57977	2.29975	0.592346	1.18799	0.651614	0.984347	4.38522	1.76477	0.0648879	1.79993	3.87663	3.4664	3.03435	4.47354	3.15357	1.85235	2.0037	1.28374	0.854074	3.71273
ENSDARG00000008209	myt1la	NA	NA	NA	NA	NA	NA	0	0.0121553	0.0148511	0.0126818	0	0	0.0218847	0	0.011685	0.0120273	0	0	0	0	0.0109467	0	0	0	0	0	0	0	0	0.00900213	0.00592807	0	0.00864163	0.00273668	0
ENSDARG00000040254	hormad1	NA	NA	NA	NA	NA	NA	0.0304674	0.0327523	0	0	0	0.0294646	0	0	0.0314851	0.0324075	0	0	0	0	0.0294958	0	0	0	0	0	0	0	0.0863442	0.0210732	0.0159731	0	0.00736615	0.00737395	0.021586
ENSDARG00000056180	v2ra17	NA	NA	NA	NA	NA	NA	0	0.040459	0	0	0	0.0181988	0	0.0215072	0.0194468	0	0	0.0189065	1.15728e-09	0	0	0.021424	0	0	0	0.0239588	0.0354389	0	0.0266653	0.0134863	0.0102385	0.005356	0.0045497	0.00472663	0.0215158
ENSDARG00000059139	WFIKKN2 (2 of 2)	-0.110048	0.0275719	0.00921446	NA	NA	NA	0	0	0	0	0	0	0	0	0	0.0217814	0.0240079	0	0	0.0211548	0	0.0233129	0	0	0	0	0	0	0.0290164	0	0.0114473	0.00582823	0	0.0052887	0.0072541
ENSDARG00000098925	prdm1b	0.0369261	NA	NA	NA	NA	NA	0.435482	0	0	0.244209	0.254751	0.210574	0.421426	0.248854	1.35009	0.231606	0.51056	0.218762	0.863732	0	0	0.247891	0.643131	1.33291	0.279632	0	0.27439	0.521721	0	0.145161	0.585278	0.625891	0.28274	0.270624	0.199028
ENSDARG00000068937	si:ch211-218m3.11	NA	NA	0.0539559	NA	NA	NA	0.208959	0.399342	0.304943	0.05208	0.298804	0.208173	0.112341	0.265353	0.263925	0.172873	0.299425	0.0933063	0.184199	0.0959426	0.089909	0.264326	0.212566	0.165816	0.178903	0.1478	0.204807	0.250339	0.263194	0.304415	0.250394	0.205403	0.16785	0.115839	0.216535
ENSDARG00000039439	il22ra2	0.0131609	0.0275719	0.0282205	NA	NA	NA	1.00889	3.13315	1.54593	0.188588	1.04922	2.27659	0.705125	1.15305	0.521295	1.90779	0.985688	0.337874	0.555841	0.463228	0.759669	1.02097	0.93812	2.68769	2.37538	0.642244	1.342	1.07438	0.317687	1.89599	1.14196	1.75554	1.05488	0.529153	0.844078
ENSDARG00000029720	si:dkeyp-9d4.2	-0.642074	-1.04725	0.0656186	0.432834	0.0678587	0.963956	104.046	285.548	186.777	72.2919	120.831	86.3482	80.841	182.409	78.9855	99.6084	224.088	118.48	67.0086	42.1098	43.6808	254.585	106.261	232.859	117.771	163.709	145.561	252.811	221.123	192.124	146.273	177.869	90.078	67.8198	195.801
ENSDARG00000056191	si:ch211-168k14.2	NA	NA	-0.0134017	NA	NA	NA	0.0690979	0.0829639	0	0.0432788	0	0	0.161446	0.0441019	0.126079	0	0	0	0	0.0789066	0	0	0.0652732	0.184239	0	0	0	4.17461e-08	0	0.0506873	0.0425452	0.0623781	0.0511812	0.0197266	1.04365e-08
ENSDARG00000099626	si:dkey-22a18.1	0.0447562	NA	0.00968106	NA	NA	NA	0.220656	1.10932	1.41773	0.394518	0.501579	1.155	0.234303	1.29357	1.27255	0.678837	1.0349	0.506193	0.368811	0.912841	0.198838	0.93481	1.83544	0.408638	0.150142	1.08806	0.399819	1.20784	1.46443	0.915902	1.06996	0.832257	0.57135	0.496671	1.04004
ENSDARG00000014673	fzd9b	NA	NA	NA	NA	NA	NA	0.0990602	0.0585802	0.107358	0	0.127512	0.143699	0.0263673	0.113215	0	0.0830799	0.0958324	0.0547491	0	0.028148	0.0527557	0.0310195	0.0487648	0.0277987	0.0349914	0.0346897	0.0343355	0.0326424	0	0.0883328	0.0730318	0.0356436	0.0743946	0.0339132	0.0254169
ENSDARG00000076274	BX088529.1	0.0431424	-0.0447391	NA	NA	NA	NA	7.28397	15.0847	15.124	11.293	16.1668	18.0767	10.0032	9.36538	10.4607	13.7865	12.0561	5.38098	6.69235	5.09038	4.04435	10.2437	9.54433	7.59546	8.39144	7.43261	6.41182	6.86564	8.42402	12.4976	11.4172	8.94373	13.8849	5.30202	7.28352
ENSDARG00000104493	CABZ01085042.1	-0.0839424	0.0399588	-0.150612	NA	NA	NA	0.112305	0.181142	0.21023	0.150196	0.131388	0.122217	0.0679453	0.1765	0.290193	0.149358	0.0882405	0.116668	0.0974467	0.0725092	0.0407944	0.063941	0.138238	0.0599289	0.144246	0.0720827	0.130269	0.168174	0.159206	0.167892	0.176073	0.101588	0.117937	0.0818546	0.132433
ENSDARG00000079544	si:ch1073-464p5.5	NA	NA	NA	NA	NA	NA	0.144502	0.21511	0.539944	0.690418	0.250997	1.10965	0.499926	0.000155523	0.102674	0.821426	0.480651	0.249074	0.136062	0.2681	0	0.374854	0.192748	0.16275	0.500735	0.0986937	0.491912	0	0	0.299852	0.351227	0.307772	0.637748	0.163309	0.147651
ENSDARG00000098463	gig2g	NA	-0.0846584	-0.0211751	NA	NA	NA	2.16072	6.04403	9.07883	4.24638	5.4895	5.0492	3.38754	6.09226	4.13213	5.7159	6.20402	1.56766	3.58277	3.57583	1.57449	6.19748	4.31164	3.88131	4.82982	5.38559	5.03616	7.40332	5.61953	5.76119	5.53608	4.80506	4.54316	2.57519	5.86115
ENSDARG00000092225	si:dkeyp-13a3.10	-0.157258	-0.74256	-0.0349079	NA	NA	NA	9.78857	14.1148	18.2886	10.9819	10.7425	5.61639	5.5479	13.3179	7.04412	5.74938	20.9377	6.57279	5.08384	5.46778	4.78509	12.0221	5.55962	15.7615	6.9285	8.44609	6.96942	19.4894	12.9456	14.064	11.7623	10.0679	8.22217	5.47738	11.9626
ENSDARG00000005078	eif4e3	-0.49765	-1.11658	0.271265	0.629913	0.0375027	0.84743	23.7218	53.5654	69.6321	21.2274	28.4236	29.6487	14.7284	53.915	50.1419	26.4447	49.7737	24.6789	18.9835	24.176	16.136	50.1029	40.9589	25.5096	28.9511	48.7958	37.2555	76.1819	71.2239	48.9731	45.0688	36.3806	23.507	20.9936	58.3643
ENSDARG00000088277	susd5	0.0131609	0.0275719	-0.0199623	NA	NA	NA	0	0.0220031	0	0	0	0	0	0	0	0.0435429	0	0	0.0202981	0	0	0	0	0.0208827	0.026286	0.0260593	0	0	0	0.00733437	0.0108857	0.0117922	0	0.00507452	0.00651483
ENSDARG00000096316	ighv10-1	NA	NA	NA	NA	NA	NA	0	0	0	0.313522	0	0	1.62311	0	0	0.594684	0	0	0.27722	0	0	0.318249	0	1.14082	0.358999	0	0.352269	1.3396	7.52605	0	0.148671	0.454517	0.484158	0.069305	2.30448
ENSDARG00000024139	p2rx8	NA	NA	NA	NA	NA	NA	0	0	0	0	0	0	0	0	0	0.0933152	0	0	0.0435002	0	0	0	0	0	0	0	0.0552765	0	0	0	0.0233288	0	0	0.0108751	0.0138191
ENSDARG00000019442	AMOTL1	NA	-0.0673444	NA	NA	NA	NA	0	0	0	0	0	0	0.0137664	0	0	0.0302629	0	0	0.0141075	0	0	0	0	0	0	0	0	0	0	0	0.00756572	0	0.0034416	0.00352688	0
ENSDARG00000043923	sox9b	-0.162209	-0.268532	-0.267557	NA	NA	NA	1.30459	16.5442	16.043	2.09949	1.61061	1.88955	1.38917	1.71597	8.47669	1.49542	1.50361	1.30464	1.85982	2.0255	0.967504	9.78467	12.4773	1.30059	1.68665	2.62182	2.68186	10.2564	8.24823	11.2973	3.29792	6.3123	1.7472	1.53937	5.95208
ENSDARG00000090428	ctrb1	-0.119548	-0.610152	-0.783479	0.965949	NA	NA	18457.7	2456.3	2330.59	9139.95	4395.12	5872.95	9855.94	1397.87	5598.18	1696.4	824.376	1322.1	1925.96	754.291	442.104	2609.15	4793.23	2813.15	5072.73	1151.25	2762.34	2045.46	1398.57	7748.2	2379.21	3822.06	7315.99	1111.11	1839.4
ENSDARG00000060106	crb2a	-0.0516624	-0.0958826	0.0653708	NA	NA	NA	0.0180073	0.0193577	0.0473018	0	0	0.00870727	0.0174261	0.0308705	0.0186088	0.0478848	0	0.00904587	0.0178578	0.0186029	0	0.030751	0.00886453	0	0.0115629	0.0114631	0.0340383	0.0107866	0	0.0282223	0.024341	0.0127946	0.00653334	0.0113766	0.014072
ENSDARG00000100295	ccl39.3	NA	NA	NA	NA	NA	NA	0	0	0	0	0	0	0	0.383554	0	0	0.448446	0	0.388985	0	0	0.446554	0.523506	0.684797	0.0727413	0	0	0	0	0	0.208	0.4319	0	0.0972463	0
ENSDARG00000039943	fam46ba	-0.263159	-0.658165	-0.0719269	NA	NA	NA	14.0313	19.2182	41.1451	19.4038	22.9173	14.5409	10.2136	13.9705	16.1874	77.8534	32.2803	11.1721	29.3568	12.5427	12.5932	20.1958	18.8124	17.1841	13.2738	18.1948	7.58525	30.6438	31.8412	24.7982	35.0729	17.3665	16.7689	16.4162	22.0663
ENSDARG00000016674	TRIM35 (2 of 38)	NA	-0.0447391	0.00892465	NA	NA	NA	0.83852	0.811264	0.715858	0.940449	1.56967	1.09474	0.649164	0.239584	0.823203	1.0811	0.933929	0.336981	0.332623	0.649692	0.121767	0.572776	0.825565	0.556079	0.376902	0.266894	0.317003	0.552515	0.237635	0.788547	0.769454	0.58283	1.06351	0.360266	0.343512
ENSDARG00000077452	si:dkey-234i14.14	NA	NA	NA	NA	NA	NA	0.334474	1.38764	0.366885	0.386083	0	0.657022	0.249449	0.845247	1.0307	1.19114	0.778059	0.387406	0.445644	0.601801	0.366011	1.30664	0.318558	0.395482	1.68471	0.270634	0.189704	2.8243	3.64683	0.696333	0.961286	0.926347	0.323138	0.450215	1.73287
ENSDARG00000075970	BX324188.1	NA	-0.0625633	-0.0134017	NA	NA	NA	0	0	0	0	0	0	0	0	0.0557348	0	0	0	0	0	0.0261066	0	0.0531	0.0275129	0	0	0	0	0	0	0.0139337	0.0201532	0	0.00652665	0
ENSDARG00000086555	HIST4H4 (1 of 5)	NA	NA	NA	NA	NA	NA	0	0	0	0	0.20963	0	0	0	0.18516	0	0	0	0	0	0.0867305	0	0.806431	0	0.230104	0	0.225791	0	1.01556	0	0.04629	0.259134	0.0524075	0.0216826	0.310338
ENSDARG00000094442	si:dkeyp-73g8.5	NA	NA	NA	NA	NA	NA	0.0709409	0.0762611	0.186349	0.0795644	0.331995	0	0.0686512	0	0.146621	0	0	0	0	0	0.0686786	0	0	0	0	0	0	0	0	0.111184	0.0366553	0	0.120053	0.0171697	0
ENSDARG00000096388	ighv5-3	NA	NA	NA	NA	NA	NA	1.49968	0.806071	0	0.833624	0.584859	0	0.483757	0.285661	0	0.531724	2.63734	0.251118	1.36855	0	0	0.284555	0.246084	0	0.320991	0	0	1.49721	0.354171	0.768584	0.863681	0.212907	0.47556	0.404917	0.462845
ENSDARG00000092467	si:ch73-46j18.5	-0.405612	-0.248331	-0.259275	NA	NA	NA	23.6241	25.0138	36.1598	12.3864	20.1012	13.67	16.992	14.3297	18.4711	27.7673	29.9296	9.74217	12.6582	9.65809	10.3713	28.6718	22.9942	28.2787	21.001	17.6124	14.0223	17.7929	18.8266	28.2659	22.6244	25.2364	15.7874	10.6074	17.0635
ENSDARG00000075977	prr5a	0.220461	-0.129141	-0.0134017	NA	NA	NA	0.908323	1.29002	1.15039	0.581855	0.986048	2.10109	1.19267	6.22756	4.3232	0.724622	1.82527	2.57444	0.643415	1.07155	1.85293	1.25569	3.95958	0.264778	1.2905	2.23029	2.33016	2.02018	1.28709	1.11624	3.27516	1.69264	1.21542	1.53558	1.96693
ENSDARG00000032157	grk6	NA	-0.0447391	NA	NA	NA	NA	0.173452	0.133185	0.097634	0.111163	0.0289905	0.0958527	0	0.396472	0.102426	0.131783	0	0.124475	0.0737192	0.0255984	0.0719658	0.0564197	0.0975839	0.0252808	0.222754	0	0	0.118743	0.0351113	0.134757	0.15767	0.10051	0.0590015	0.0739396	0.0384636
ENSDARG00000069095	gls2a	0.0501999	0.0275719	0.0282205	NA	NA	NA	0.134508	0.28919	0.423993	0.0905149	0.125896	0.234144	0.390499	1.56802	0.333602	0.743978	0.883104	0.270277	1.04045	0.111166	0.234393	0.826916	0.927007	0.219572	0.310933	0.479503	0.983114	0.257831	0.381193	0.282564	0.882176	0.571107	0.210263	0.414072	0.52541
ENSDARG00000104715	zgc:171422	#N/A	#N/A	#N/A	#N/A	#N/A	#N/A	0.975303	0.987002	1.12419	0.479915	0.712796	0.420393	0.462715	1.16164	1.45543	0.690799	0.930012	0.535904	0.353914	0.632115	0.467657	0.683206	0.750603	0.367536	0.331129	0.783202	0.523873	0.566653	0.648027	1.02883	1.05947	0.533119	0.518955	0.497397	0.630439
ENSDARG00000040445	PARP14	-0.00867076	-0.813328	0.013247	0.997525	0.170355	NA	27.0733	50.7078	54.7532	25.0666	35.8787	24.8156	17.4637	38.4996	22.4455	35.9858	51.1469	25.6427	17.3598	15.3649	11.1546	47.975	29.7076	46.6266	30.4135	31.9914	23.7689	57.4014	59.5175	44.1781	37.0194	38.6807	25.8062	17.3805	43.1698
ENSDARG00000101657	CABZ01089974.1	#N/A	#N/A	#N/A	#N/A	#N/A	#N/A	20.3711	16.026	15.6885	15.1623	11.1585	24.8048	16.1293	13.8633	38.8497	32.9949	20.7349	6.04697	8.63174	24.393	10.9364	16.0234	40.8421	12.7537	16.0536	12.2606	19.4866	19.1914	21.9117	17.3619	26.6107	21.4182	16.8137	12.502	18.2126
ENSDARG00000102209	oscp1a	NA	NA	NA	NA	NA	NA	0.673845	0.181095	0	0.188939	0.197095	0.162916	0.326048	0	0.348177	0.895942	0.197504	0.169252	0.334125	0.174034	0	0.383575	0.331717	0.343748	0.649036	0.428959	0.21229	0.403644	0	0.28498	0.360406	0.427019	0.21875	0.169353	0.261223
ENSDARG00000104619	si:ch211-171l17.4	0.0932748	NA	NA	NA	NA	NA	0.364328	0.520082	1.00619	0.485792	0.229338	0.36347	0.554285	0.698771	0.607548	0.54033	1.57048	0.396915	0.769259	0.17807	0.261627	0.670914	0.512938	0.445184	0.640868	0.200646	0.549322	1.04977	1.00491	0.6302	0.854282	0.567476	0.408221	0.401468	0.701162
ENSDARG00000068857	gbp4	0.0998425	0.0485328	-0.0333922	NA	NA	NA	2.09878	2.07057	3.0007	1.37883	1.84918	1.85917	0.85953	1.09645	1.10519	1.57376	2.37781	0.742048	0.757047	0.694198	0.700415	2.33712	2.83045	1.84517	2.23262	2.52201	1.77225	2.50458	2.18776	2.39002	1.5383	2.31134	1.48668	0.723427	2.24665
ENSDARG00000074217	si:dkey-188i13.6	-0.443648	-0.490463	0.158635	NA	NA	NA	17.8745	30.3809	19.9196	10.171	4.73189	0.83288	2.95263	37.097	12.1817	13.3803	23.5885	10.7008	12.113	10.7657	7.00568	14.5726	20.0751	20.9114	4.14325	23.2368	11.0262	40.3925	37.5696	22.725	21.5619	14.9256	4.6721	10.1463	28.0563
ENSDARG00000100077	si:ch73-49k17.4	-0.0540235	NA	NA	NA	NA	NA	0	0.632153	0	0.591267	0.802729	0.301956	0	0	0	0.694315	0	0	0	0	0.326771	0	0	0	0.379513	0	0.380767	0.367856	0.434068	0.210718	0.173579	0.0948782	0.423988	0.0816927	0.295673
ENSDARG00000038643	alas2	-0.139252	-0.544466	-0.761679	0.960177	0.523733	0.290924	4.79528	2.15459	2.51592	2.3979	1.86993	1.56406	2.54848	1.01548	1.78556	1.99165	1.58382	0.994046	0.630604	1.10076	0.276304	4.42877	2.61416	1.67275	1.96478	1.24399	0.930342	0.592669	0.377456	3.15526	1.59413	2.67012	2.09509	0.750429	0.786114
ENSDARG00000038955	pimr68	NA	NA	NA	NA	NA	NA	0	0	0.0584164	0	0	0.0430129	0	0	0.137888	0.0946182	0.0521449	0.134057	0	0	0	0.0506355	0	0	0	0	0	0	0	0.0194721	0.0711628	0.0126589	0.0107532	0.0335143	0
ENSDARG00000019549	cds1	0.0131609	-0.15341	-0.0137532	NA	NA	NA	3.74453	6.82558	6.57528	4.5649	4.61908	7.43936	6.81407	14.0017	12.6604	13.6806	25.5294	4.2528	10.656	10.3437	5.79231	8.7114	9.81777	4.6509	9.30414	8.86118	6.71907	8.2407	10.7849	5.71513	16.468	8.12105	5.85935	7.7612	8.65146
ENSDARG00000102360	si:ch211-11p18.6	NA	NA	NA	NA	NA	NA	0.158397	0.359113	0.243374	0.347339	0	0.237932	0.0849484	0.230255	0.372407	0.09214	0.241905	0.127128	0.0870819	0.183209	0.0440462	0.388673	0.469775	0.188715	0.0624865	0.356503	0.273649	0.215497	0.337696	0.253628	0.234177	0.277412	0.167555	0.110366	0.295836
ENSDARG00000096412	si:ch211-15j1.7	NA	NA	NA	NA	NA	NA	0	0.159031	0.411267	0.0848408	0.224733	0.21836	0	0.508602	0.48457	0.157558	0.482133	0.409951	0	0.12633	0.233421	0.123386	0.469972	0.306152	0	0.301826	0.086758	0	0	0.190099	0.408216	0.224878	0.131983	0.192425	0.097146
ENSDARG00000055893	nmnat1	NA	NA	NA	NA	NA	NA	0.785505	1.47216	1.19911	1.12854	1.72697	1.55642	0.411114	2.20554	1.1635	1.52689	1.15136	2.73574e-06	0.846943	0.775093	1.22861	1.19366	1.30537	1.03905	0.833433	1.83622	1.93073	1.6313	2.93708	1.15226	1.51182	1.09288	1.20576	0.712662	2.08383
ENSDARG00000054548	si:ch73-285p12.4	NA	-0.0447391	0.0491721	NA	NA	NA	0.294056	0	0.193108	0.0824502	0.0860091	0.426565	0.497988	0.420092	0.0759695	0.15639	0.43094	0.221576	0	0.0759456	0.213509	0	0.289513	0.0750032	0.0944098	0.467978	0.0926399	0.792647	0.833349	0.162388	0.270848	0.114732	0.273253	0.127758	0.546653
ENSDARG00000015662	pla2g12b	-0.455586	-0.949861	0.0401285	0.535315	0.00735324	0.968787	506.704	784.549	933.6	643.743	504.659	512.26	486.862	733.183	814.517	1002	873.264	262.845	460.138	410.69	481.498	803.306	692.232	683.544	644.259	800.935	798.346	663.1	807.638	741.618	855.741	705.835	536.881	403.793	767.505
ENSDARG00000103520	BX005082.2	0.0131609	0.0275719	NA	NA	NA	NA	0.990221	0.74103	0.4242	0.603728	1.09163	1.02589	0.585603	1.0879	0.37085	1.22882	1.99939	0.552703	0.774722	0.397824	0.486386	0.375778	0.565309	0.585812	0.506954	0.593961	0.678341	0.659063	0.91531	0.718484	1.17174	0.508463	0.826713	0.552909	0.711669
ENSDARG00000061222	uba7	-0.30068	-0.767422	-0.0412362	NA	NA	NA	10.44	15.7535	13.0788	5.60735	10.039	13.9324	8.90342	21.5338	18.6169	15.7635	25.5777	13.4087	9.77961	9.78928	5.48019	17.499	19.8657	17.2278	14.2918	12.7307	14.857	21.4672	21.8387	13.0908	20.373	17.2211	9.62054	9.61444	17.7234
ENSDARG00000045893	kctd15a	0.0131609	-0.0100804	0.0491721	NA	NA	NA	0	0.0321867	0.0393252	0.0167905	0.0175152	0.0579115	0	0.0171098	0.0928243	0.0159239	0	0.0300818	0.0148464	0	0.0144932	0.0340872	0.0147394	0.0152739	0.0384519	0	0.0754622	0.0709857	0.0212133	0.0238373	0.0314645	0.0256381	0.0230543	0.0148553	0.0419153
ENSDARG00000060837	trpc5b	NA	NA	NA	NA	NA	NA	0.115255	0.0619491	0.0605114	0.0344483	0	0.111461	0.0278837	0.0987927	0.0893285	0.0326639	0	0.0308531	0.0296585	0.015863	0.0278948	0.0358139	0.124932	0	0.0370038	0.0195495	0	0	0.0408287	0.0792385	0.0551963	0.0494374	0.0434483	0.0260673	0.0150946
ENSDARG00000059043	ntf3	NA	NA	NA	NA	NA	NA	0	0	0	0	0	0.0495918	0	0	0	0.10909	0	0.0515202	0	0	0	0.0583802	0.0504874	0.0523185	0	0	0.064621	0.0614346	0	0	0.0272725	0.0402965	0.0123979	0.0128801	0.0315139
ENSDARG00000087670	si:dkey-108k21.28	NA	NA	NA	NA	NA	NA	0	0	0	0	0	0	0	0	0.752308	0	0	0	0.355375	0	0	0.40797	0	0	0	0	0	0.429314	0	0	0.188077	0.101992	0	0.0888437	0.107328
ENSDARG00000043168	CELA1 (2 of 7)	-0.0922663	-0.0971942	NA	NA	NA	NA	1680.8	276.12	255.168	817.787	329.04	437.86	724.86	98.6077	307.426	156.217	90.7453	85.4242	113.67	60.3358	49.0424	294.144	275.876	291.922	464.878	105.049	227.92	142.201	128.718	737.363	163.249	331.705	577.387	77.1181	150.972
ENSDARG00000079227	plekhs1	-0.0380048	-0.28845	0.0299838	NA	NA	NA	0.0736698	0.0395973	0.338655	0.123937	0.172383	0.213735	0.142584	0.126295	0.0761306	0.288866	0.431853	0.185038	0.0730581	0	0.178301	0.0838706	0.0725316	0.300649	0.141915	0.0937941	0.171114	0.220647	0.0521947	0.150641	0.230786	0.149742	0.16316	0.109099	0.134437
ENSDARG00000058570	ccl27a	NA	NA	NA	NA	NA	NA	0	0	0	0.166931	0	0	0	0	0.15381	0.158316	0	0	0.147602	0	0	0	0	0	0	0	0	0	0	0	0.0780315	0	0.0417327	0.0369005	0
ENSDARG00000024189	pnocb	-0.0540235	NA	NA	NA	NA	NA	0	0.0904807	0	0	0	0	0	0	0.04349	0.0447641	0	0	0.0417348	0	0	0.0479116	0	0.0429368	0	0.160741	0	0	0	0.0301602	0.0220635	0.0227121	0	0.0104337	0.0401852
ENSDARG00000101628	ascl1b	NA	NA	NA	NA	NA	NA	0	0.044692	0.0546039	0.139884	0.0486406	0	0	0	0.0429629	0.0442215	0	0	0.041229	0	0	0	0	0	0	0.105862	0.0523905	0	0	0.0330986	0.0217961	0	0.0471312	0.0103073	0.0395631
ENSDARG00000091090	xirp2b	NA	NA	NA	NA	NA	NA	0	0.0841608	0	0	0.0915964	0	0.0757626	0	0.0809046	0.0832748	0	0	0.0776395	0	0	0	0	0	0	0.0996758	0	0.0937932	0.110936	0.0280536	0.0410448	0	0.0418397	0.0194099	0.0761013
ENSDARG00000052450	hspb2	NA	NA	NA	NA	NA	NA	0	0.102302	0	0	0	0	0	0	0	0.303674	0.111572	0	0	0.196625	0	0	0.0936946	0.0970927	0	0	0	0.11401	0.134848	0.0341007	0.103812	0.0476968	0	0.0491562	0.0622145
ENSDARG00000089345	si:ch73-109d9.4	-0.711813	-1.25108	-0.331	0.416669	0.0214574	NA	0.743857	2.09906	1.95397	0.312854	1.30544	1.34882	1.07977	1.27522	2.49829	0.593417	1.52617	0.747346	0.9221	0.672404	0.450084	1.58785	0.915455	0.569194	1.55235	0.828673	0.937385	0.891163	0.527019	1.59896	1.47327	1.15621	1.01172	0.697983	0.79606
ENSDARG00000011235	otx2	0.0540364	0.0343826	0.0282205	NA	NA	NA	0	0	0	0.0254957	0	0.0597635	0.119606	0.0259806	0	0.0235789	0	0	0	0.0234843	0	0	0	0	0	0	0	0	0	0	0.0123899	0	0.0512163	0.00587107	0
ENSDARG00000101040	ccl20a.3	NA	NA	-0.0386284	NA	NA	NA	4.64957	12.329	13.4349	3.59239	3.98923	6.49498	5.19942	5.55013	5.01843	10.4408	6.05685	2.69902	2.97151	2.45505	4.70135	9.41046	4.67946	15.18	12.2077	3.81491	3.90616	16.8348	5.27072	10.1378	6.76655	10.3694	4.819	3.20673	7.45665
ENSDARG00000100533	si:ch1073-178p5.3	NA	NA	NA	NA	NA	NA	0	0.286142	0.466138	0.099512	0.311423	0	0	0	0.366761	0	0.208047	0.0891428	0	0.183323	0	0.203224	0.0873559	0.181048	0	0.112964	0	0	0.125725	0.25076	0.143702	0.117907	0.102734	0.0681164	0.0596722
ENSDARG00000093015	si:ch211-174j14.2	NA	NA	NA	NA	NA	NA	0	0.209151	0	0	0	0	0	0	0	0	0.228103	0.108151	0	0	0	0	0	0	0.166575	0.0825694	0	0	0.0918969	0.069717	0.0570258	0.0416438	0	0.0270377	0.0436166
ENSDARG00000068365	lmx1bb	NA	NA	-0.0134017	NA	NA	NA	0	0.0965332	0.234056	0.229981	0	0.196994	0.262599	0.058191	0.278395	0.383859	0.119387	0.196334	0.0890532	0.0262999	0.0869351	0.115932	0.150387	0.221486	0.0980822	0.259297	0.345192	0.11766	0.0639117	0.110196	0.209958	0.146472	0.172394	0.0996555	0.196515
ENSDARG00000060680	si:ch73-127m5.1	0.0131609	NA	NA	NA	NA	NA	0.128386	0	0.0421558	0.0359981	0.0563279	0.06208	0.062121	0.0366828	0	0.136561	0	0	0.015915	0.0663163	0	0.0182704	0.0632012	0.0818667	0.164879	0.0408642	0	0.0384526	0	0.0568473	0.043311	0.0820543	0.0541317	0.0205578	0.0198292
ENSDARG00000101201	si:dkey-207b20.2	NA	NA	NA	NA	NA	NA	0.0668497	0.0360523	0.132913	0.0743712	0	0.0966556	0.0964826	0	0.0708345	0	0	0.0336225	0	0	0	0	0	0	0	0	0	0.119746	0	0.078605	0.0177086	0	0.0668774	0.00840562	0.0299365
ENSDARG00000089463	dhx58	-0.41571	-0.954429	-0.0218526	0.734287	0.131638	NA	15.5636	52.3649	37.8031	14.9574	16.8217	7.24369	8.55023	66.7275	20.3562	16.3775	49.4197	25.9956	20.285	13.0995	13.2802	37.3615	21.6128	41.6123	14.7072	33.705	27.0449	38.9668	42.1446	35.2439	38.2202	28.8235	11.8933	18.1651	35.4653
ENSDARG00000078135	MRC2	NA	0.0637276	NA	NA	NA	NA	0.00974879	0.041878	0.037215	0.0219021	0.0341715	0.00939413	0	0.0777114	0.120692	0.0311014	0.0775703	0.0292987	0.0482527	0.0401722	0.0282435	0.0430395	0.0653016	0.0198577	0	0.0123671	0.0118911	0.0454007	0.0691406	0.0296139	0.0767688	0.0320497	0.0163669	0.0364918	0.0346999
ENSDARG00000025187	six6a	NA	NA	NA	NA	NA	NA	0.0845676	0.0630256	0	0.189695	0.123252	0.0685703	0.0228402	0	0.121174	0	0.148721	0	0	0.0873649	0.0409354	0.0481387	0	0.0431404	0	0.107669	0	0.0506573	0	0.0491977	0.0674737	0.0228198	0.101089	0.0320751	0.0395816
ENSDARG00000056439	43163	NA	NA	NA	NA	NA	NA	0.199454	0.107232	0.262058	0.223623	0.29197	0.241029	0.289764	0.114084	0.103111	0.371599	0.467718	0.200509	0.0989443	0.154562	0.048278	0.170352	0.294713	0.254592	0.0640688	0.12719	0.188445	0.359128	0.282702	0.189581	0.264128	0.195931	0.261597	0.125573	0.239366
ENSDARG00000104138	igfbp7	0.335629	-0.240058	-0.156849	0.811642	0.821155	NA	3.11341	1.89273	5.83417	1.72994	2.72417	1.74675	2.30303	2.82886	2.97264	2.95696	2.53203	1.88189	1.05083	1.72774	0.707489	1.90966	2.37107	2.35878	2.13257	6.33081	3.9701	1.30681	1.64859	3.61344	2.82262	2.19302	2.12597	1.34199	3.31408
ENSDARG00000094578	epsti1	0.214315	-0.375559	-0.0342128	NA	NA	NA	0.841747	1.38392	1.10556	0.277667	0.637235	0.670385	0.479163	2.32018	1.79089	0.790012	2.61229	0.895442	1.03117	1.02305	0.623161	1.18378	1.75498	0.858798	0.572298	1.19777	1.62231	2.13552	2.66614	1.11041	1.87834	1.09246	0.516112	0.893206	1.90544
ENSDARG00000098163	si:dkey-161l11.10	NA	NA	NA	NA	NA	NA	0	2.08376	0	0	13.6071	1.87458	1.87582	0	0	8.24728	0	0	1.92229	2.00251	0	6.62037	0	13.8436	0	2.4679	0	0	0	0.694587	2.06182	5.11599	4.33938	0.9812	0.616975
ENSDARG00000078185	pacs2	NA	-0.0619531	-0.0134017	NA	NA	NA	0.110277	0.630303	0.528801	0.104916	0.0902111	0.460159	0.40663	0.775639	0.986297	0.443985	0.214559	0.325362	0.137637	0.472653	0.217045	1.38438	0.911772	0.283203	0.118827	0.1631	0.116599	0.431701	0.677398	0.423127	0.60512	0.674546	0.265479	0.288174	0.347199
ENSDARG00000055395	foxq1b	0.0811023	0.105174	-0.0196943	NA	NA	NA	1.14193	5.10231	8.39599	3.01066	0.835014	3.96873	3.07348	2.16157	2.7658	8.16087	1.3388	0.968021	2.48682	2.55405	0.863681	3.98139	4.2512	1.09224	0.997847	1.72647	2.02363	2.52237	3.13507	4.88008	3.60676	2.58067	2.72197	1.71814	2.35189
ENSDARG00000090675	APBA3	0.226391	-0.724604	0.10276	NA	NA	NA	4.18893	6.75461	7.71489	4.55683	4.49558	4.43178	3.41366	6.83927	6.20035	5.99673	5.57577	3.7181	2.59244	2.83076	2.59176	6.61558	6.8065	3.53471	4.26728	4.89212	3.84992	8.45215	8.12251	6.21948	6.15303	5.30602	4.22446	2.93326	6.32917
ENSDARG00000104867	si:ch211-106g8.25	NA	-0.0447391	NA	NA	NA	NA	0.510293	1.58937	0.969204	3.55836	8.18114	2.47079	1.94954	3.83565	3.52625	2.64576	2.07516	1.64083	1.37938	1.5374	1.20876	2.07074	0.226076	1.79711	2.33589	0	1.04186	0.572904	1.59194	1.02296	3.02071	1.60745	4.03996	1.44159	0.801676
ENSDARG00000014098	pkd2	NA	-0.0447391	0.0282205	NA	NA	NA	0.0568843	0	0.0186781	0.0318995	0.0499147	0.0275059	0.0137621	0.146278	0.0293922	0.0302532	0.0333456	0.0428633	0.028206	0.0293829	0.0137676	0.0161902	0.0700068	0	0.0182633	0.0181058	0.0179209	0.0340745	0.0201511	0.0251875	0.0598173	0.0261151	0.0307706	0.028555	0.0225631
ENSDARG00000105317	#N/A	-0.286199	NA	NA	NA	NA	NA	0.741365	3.6506	0	0	0.867375	0	0.810008	0	1.21098	0	0	0	0	0	0.578808	0	1.31855	0	0	0	3.64657	2.77914	3.11764	1.46399	0.302745	0.329638	0.419346	0.144702	2.38584
ENSDARG00000044691	ppp1r3b	-0.0421868	-0.0447391	-0.0119197	NA	NA	NA	9.17866	11.4558	21.9828	8.42991	6.20746	4.97583	3.77712	3.31671	5.16502	13.1863	5.8122	2.88164	3.68059	3.84641	2.73295	7.52985	5.86288	6.97334	5.79845	8.6098	6.55406	6.32999	7.02615	14.2058	6.87006	6.54113	5.84758	3.2854	7.13
ENSDARG00000079441	BX649448.1	0.0131609	NA	NA	NA	NA	NA	0	1.03223	0.330314	0	0.912873	0	0.238722	0.551512	0.51933	0	2.12993	0.521097	0.757634	0	0.252144	0.264123	0	0.273818	0	0.968511	0.336417	1.23884	1.54216	0.454181	0.800193	0.134485	0.287899	0.382719	1.02148
ENSDARG00000078927	BX323994.1	NA	NA	NA	NA	NA	NA	0.0651647	0.0475639	0.113469	0	0.0381204	0.0758682	0	0	0	0.116159	0.211523	0.0327352	0.0323118	0	0.0917385	0	0.0320789	0.0805688	0	0.0414828	0	0.117104	0.0923378	0.0753992	0.0819205	0.0281619	0.0284971	0.0391964	0.0627311
ENSDARG00000007682	ppdpfa	-0.592677	-1.06452	-0.408031	0.543055	0.098659	NA	1275.7	1641.13	1392.18	922.233	394.047	1083.26	714.182	2007.33	2610.48	646.913	670.237	423.708	509.77	1137.9	769.151	1484.27	2044.58	1144.38	714.414	479.877	925.19	1587.75	1395.15	1436.34	1483.74	1346.91	778.43	710.132	1096.99
ENSDARG00000040387	mmd	-0.501121	-0.77651	0.0571222	NA	NA	NA	2.39803	4.7124	4.33189	2.18525	2.45792	4.00519	3.98939	8.16933	6.22744	7.7942	7.82034	3.74834	2.93194	3.80031	3.88531	3.33234	5.65994	2.95124	2.94962	4.54728	3.89507	4.54335	5.30108	3.81411	7.50283	3.72328	3.15944	3.59147	4.5717
ENSDARG00000091321	CLNK	-0.0540235	-0.0447391	-0.0342128	NA	NA	NA	1.36903	0.464429	0.744041	1.12415	1.10464	0.730466	0.822317	1.5107	1.6099	1.20514	0.996242	0.569153	0.93632	0.585234	0.457025	0.558452	1.44084	0.577972	0.424386	0.601037	0.41643	0.395896	0.334467	0.859167	1.3305	0.750413	0.945393	0.636933	0.436958
ENSDARG00000045687	pdzrn4	NA	-0.0447391	NA	NA	NA	NA	0	0	0	0	0.0218417	0.0180541	0	0	0.0192921	0.0198573	0	0.0187561	0	0	0	0	0.0367603	0	0.0479499	0	0	0	0	0	0.00978735	0.0211775	0.00997395	0.00468903	0
ENSDARG00000011549	c1ql4a	-0.0257706	0.0275719	-0.0256575	NA	NA	NA	0.0459434	0	0	0.103056	0	0.0888622	0.0889209	0	0.047478	0.0488689	0	0.0461589	0	0	0	0	0.0452335	0	0.0590025	0	0.0578964	0	0	0.0153145	0.0240867	0.026059	0.0702098	0.0115397	0.0144741
ENSDARG00000035088	si:ch211-254c8.3	NA	NA	0.0282205	NA	NA	NA	27.0742	51.7438	63.6397	22.8483	35.861	26.3555	17.3729	21.16	24.2811	27.3363	33.702	17.6498	11.0282	14.7461	7.63233	51.3796	37.2236	32.7269	31.7981	35.2938	33.7472	52.8383	39.6469	47.4859	26.6198	38.282	25.6094	12.7641	40.3816
ENSDARG00000062873	slc2a11l	NA	NA	NA	NA	NA	NA	0	0.0495822	0	0	0	0.0223025	0	0	0.0476638	0	0	0	0.02287	0	0	0	0.0227053	0	0.0296167	0	0.0871844	0	0.0326781	0.0165274	0.0119159	0.0130805	0.00557562	0.0057175	0.0299656
ENSDARG00000011879	foxn1	0.0131609	0.0275719	NA	NA	NA	NA	0	0.0380806	0	0	0	0.017129	0.0514209	0	0.0366072	0	0	0	0.0175649	0	0	0	0	0	0	0.0225503	0	0	0.0250977	0.0126935	0.0091518	0	0.0171375	0.00439123	0.011912
ENSDARG00000025658	or111-2	NA	NA	0.0282205	NA	NA	NA	0	0.0320301	0	0	0.03486	0	0	0	0.0615817	0	0	0	0.0295482	0	0	0	0	0	0	0.0379348	0.0375475	0	0.0422201	0.0106767	0.0153954	0	0.008715	0.00738705	0.0294256
ENSDARG00000067847	il21	NA	-0.0447391	-0.0342128	NA	NA	NA	0.968517	2.05796	2.25624	0.690685	1.28258	1.4444	1.03579	2.24931	1.79953	2.41094	2.50822	1.42985	1.13983	1.07944	0.656475	2.35004	2.5364	2.33541	1.06365	1.12137	0.568241	2.37842	2.89729	1.76091	2.242	2.07137	1.11336	1.0764	1.74133
ENSDARG00000074639	CABZ01090749.1	NA	-0.0447391	0.0282205	NA	NA	NA	0.309567	0.255986	0.0938279	0.133537	0.0835809	0	0.184354	0.29937	0.393732	0.151975	0.195428	0.047849	0.188921	0.147603	0.115267	0.10844	0.351674	0.121476	0.0611629	0.212224	0.33009	0.114114	0.0674851	0.219794	0.260126	0.160688	0.100368	0.12491	0.180978
ENSDARG00000012194	scp2a	-0.345058	-1.26289	-0.19172	0.695666	0.00128563	0.841618	266.196	336.629	430.731	225.885	163.608	243.503	190.276	277.95	317.689	230.448	271.231	129.456	105.262	151.397	140.841	281.697	297.654	257.512	251.218	317.67	302.264	337.382	294.627	344.519	274.329	272.02	205.818	131.739	312.986
ENSDARG00000089369	fdxr	-0.83821	-1.03152	-0.63165	0.293601	0.103783	NA	29.2501	21.6755	26.5628	12.5599	16.2774	12.6081	8.16763	27.0303	21.3317	27.3792	33.1172	6.69136	11.1893	23.3971	11.0234	25.4985	35.8743	16.8825	31.6613	27.7706	23.2745	19.8241	21.9078	25.8295	27.2146	27.4792	12.4033	13.0753	23.1943
ENSDARG00000018459	msrb2	-0.18957	-0.938564	0.167777	0.910059	0.10184	NA	19.6902	29.4003	38.2331	21.2281	20.3247	19.9502	14.1703	38.6354	27.5046	44.2915	36.984	15.8615	22.9316	13.0356	19.0055	27.1606	28.1979	23.4722	22.2345	33.2136	29.7682	24.1871	28.6493	29.1079	36.8539	25.2663	18.9183	17.7085	28.9546
ENSDARG00000096739	si:dkey-219e21.2	-0.332452	-0.848178	0.0930469	0.804978	0.145832	0.95209	25.8156	91.4497	96.9676	51.1544	31.2616	42.8843	24.5572	33.8459	35.0097	82.021	45.2025	22.1461	25.8575	35.0788	11.2078	68.0181	60.2216	60.3493	69.9243	47.607	39.2403	198.353	110.84	71.411	49.0198	64.6283	37.4644	23.5726	99.0101
ENSDARG00000036787	abcb3l1	-0.352799	-0.583083	-0.246304	0.760945	0.446775	0.861275	40.3687	72.0299	82.5249	39.0299	50.5037	50.6022	39.2448	49.7196	42.7499	55.6621	87.4554	36.2685	28.9209	27.7463	20.3611	82.7748	49.3333	75.5044	54.9684	38.4445	43.3815	111.402	88.7733	64.9745	58.8967	65.6452	44.8452	28.3242	70.5003
ENSDARG00000095026	si:dkey-58f10.14	0.190526	-0.293623	-0.404684	NA	NA	NA	16.2272	24.4047	20.8721	21.8877	19.9931	40.9397	35.7055	29.2549	11.863	17.5994	67.9878	42.7795	5.77305	5.39309	7.03588	48.8826	15.2322	53.2836	15.1456	7.84286	20.3882	20.4331	18.8217	20.5013	31.6763	33.136	29.6315	15.2454	16.8715
ENSDARG00000104316	SPATS2	#N/A	#N/A	#N/A	#N/A	#N/A	#N/A	2.42999	2.22587	1.5888	2.23308	0.918781	2.11627	1.62545	5.72714	5.33403	3.031	2.39939	2.58876	2.21637	2.21837	0.918755	1.68961	4.80435	1.67351	1.37285	1.60312	2.08892	1.49899	2.72558	2.08155	4.12289	2.38508	1.7234	1.98556	1.97915
ENSDARG00000032746	tnfsf10l3	-0.0540235	NA	NA	NA	NA	NA	0.285999	0.0614895	0.375634	0.320765	0.267689	0.110634	0.221414	0.19612	0.354663	0.425895	0.201184	0.0574682	0.340349	0.0590919	0.110751	0.13024	0.168948	0	0.0734585	0.218475	0.144163	0.137054	0	0.241041	0.294465	0.0931616	0.230126	0.141915	0.124923
ENSDARG00000070048	zgc:173548	NA	NA	0.0282205	NA	NA	NA	1.70883	2.71521	4.52566	3.02831	2.18368	1.89109	1.30757	1.38611	2.37389	1.67986	2.0199	1.30975	0.727206	0.967981	0.591591	4.53461	3.1098	1.17185	2.39696	2.28588	2.53295	4.16948	3.86538	2.98323	1.86494	2.8033	2.10266	0.899132	3.21342
ENSDARG00000091499	CABZ01083833.1	-0.0551861	-0.216321	-0.08906	NA	NA	NA	2.274	3.23884	4.00634	1.76469	2.47261	2.99928	2.05567	6.86895	7.18766	3.01484	3.75084	2.64646	2.44415	3.12469	1.82414	3.84999	6.06701	3.08055	2.89417	3.10628	2.94441	5.34397	4.16796	3.17306	5.20557	3.97293	2.32306	2.50986	3.89065
ENSDARG00000096308	ighv5-4	NA	NA	NA	NA	NA	NA	1.70708	1.90104	0	0	0	0.246792	2.2226	0.158451	1.05487	0	0	0	0	0.584592	0.000549073	0	0.581516	0	1.94504	0	0.64317	6.24306	0	1.20271	0.30333	0.631639	0.617348	0.146285	1.72156
ENSDARG00000102533	MAP7D1 (4 of 6)	NA	NA	NA	NA	NA	NA	2.37765	1.79123	2.31728	1.15111	0.351314	5.45327	2.41534	9.89275	7.59224	4.12633	1.60118	2.85652	2.51135	3.9895	1.83853	2.6032	5.54612	4.26869	2.17246	1.92372	3.65488	1.06928	2.54403	2.16205	5.80312	3.64762	2.34276	2.79897	2.29798
ENSDARG00000103551	rnf213b	-0.207991	-0.315961	-0.171276	NA	NA	NA	1.34665	3.29354	1.83435	1.30919	1.10082	0.520361	0.682892	7.06697	2.79846	1.99223	4.2504	2.5346	2.73509	1.26362	1.23824	2.94907	2.34484	3.61782	1.1819	2.9274	2.33802	3.52255	3.77472	2.15818	4.02701	2.52341	0.903316	1.94289	3.14067
ENSDARG00000089334	ednrba	NA	NA	NA	NA	NA	NA	0.0346052	0.0744008	0	0	0.0404871	0	0	0	0.107283	0.0368088	0	0.069535	0	0	0	0.0393969	0.0340705	0	0.0444415	0	0.0436084	0	0.0490353	0.0363353	0.0360229	0.0294772	0.0101218	0.0173837	0.0231609
ENSDARG00000087543	si:dkey-108k21.12	NA	0.0275719	NA	NA	NA	NA	1.27653	0	0	0	0.17769	0.440629	0	0.360837	1.0977	0.753236	0	0.305176	0	0.762966	0	0.34581	0.149529	0	0.195045	0	0	0.181951	0	0.42551	0.552943	0.172596	0.15458	0.267035	0.0454878
ENSDARG00000095092	si:ch211-232m8.3	-0.195623	-0.0501365	-0.071527	NA	NA	NA	0	0	0.484239	0	0.215678	0	0	0	0.762009	0	0	0.185209	0.182814	0	0	0.41974	0	0.376158	0.473486	0.234702	0.46461	0	0.522429	0.161413	0.190502	0.317346	0.0539195	0.0920057	0.305435
ENSDARG00000100904	zgc:65811	#N/A	#N/A	#N/A	#N/A	#N/A	#N/A	72.558	97.2671	64.1944	46.2182	32.9126	27.4936	25.3106	189.126	141.99	75.4592	88.0849	79.218	59.9871	59.0046	40.8651	87.3747	109.72	79.3717	39.2954	59.6562	67.1163	93.6399	84.5681	78.0065	123.665	78.9404	32.9838	59.7687	76.2451
ENSDARG00000020007	col1a2	0.0381834	-0.351002	-0.161808	NA	NA	NA	21.2099	13.2587	19.2745	8.54878	16.1255	6.93687	12.6908	13.8029	19.7396	12.9068	15.9775	6.41367	9.5277	10.7872	3.45595	20.3976	24.1018	20.5097	21.4979	28.4967	23.8584	16.4776	15.1811	17.9144	15.6067	21.6268	11.0755	7.54613	21.0035
ENSDARG00000086182	znf985	0.0131609	NA	NA	NA	NA	NA	0	0.00399933	0.304355	0.112416	0	0	0.0775475	0.14324	0	0.290072	0.258714	0.124688	0.199041	0.0108841	0	0	0.16309	0	0.332309	0	0	0	0	0.102785	0.173007	0.12385	0.0474909	0.0836533	0
ENSDARG00000055715	capn8	NA	-0.0447391	NA	NA	NA	NA	1.55607	0.836223	1.40832	1.6273	0.270608	2.09458	0.650896	0.45644	1.23833	2.19196	0.714605	0.605729	0.688067	0.564747	0.366382	1.46021	1.78046	0.858103	1.13421	0.267595	0.450266	0.801834	0.953408	1.26687	1.15033	1.30825	1.16085	0.556231	0.618276
ENSDARG00000108395	#N/A	NA	NA	NA	NA	NA	NA	0.208142	0.120201	0.11288	0.189163	0.164248	0.0556334	0.0847135	0.0334575	0.0913994	0.195826	0.0374138	0.028125	0	0.0318283	0.113216	0.125676	0.223082	0.167955	0	0.12196	0.0355689	0.0733808	0.0464878	0.147074	0.0895242	0.129178	0.123439	0.0432923	0.0693494
ENSDARG00000101218	si:ch73-345f18.3	-0.184479	-0.594149	0.130714	NA	NA	NA	6.58552	8.5964	6.17819	5.80332	5.50347	7.92844	4.55211	14.9762	15.486	7.8626	7.87844	7.02149	6.13099	4.443	4.7491	7.57389	13.2983	6.239	6.3862	5.56113	4.65752	10.7879	8.28419	7.12004	11.5508	8.37435	5.94684	5.58615	7.32268
ENSDARG00000070317	irge4	NA	NA	NA	NA	NA	NA	0.187519	0.287974	0.105552	0.120179	0.250733	0.181347	0.181466	0.24493	0.193783	0.170965	0.219848	0.0538281	0.159396	0.110698	0.0778024	0.243982	0.184622	0.218649	0.137611	0.238743	0.135032	0.224653	0.227754	0.193682	0.207381	0.196216	0.183431	0.100431	0.206545
ENSDARG00000092249	irgf2	NA	NA	-0.0134017	NA	NA	NA	0.585145	0.795151	0.899773	0.432439	0.630129	0.561901	0.372314	0.395065	0.457104	0.570739	1.39336	0.240174	0.3439	0.25165	0.529675	0.894583	0.677931	0.594717	0.561504	0.687432	0.549653	0.703958	1.38158	0.760023	0.704067	0.682184	0.499196	0.34135	0.830656
ENSDARG00000099052	si:ch211-106g8.64	0.0674194	NA	NA	NA	NA	NA	0.248662	1.87117	0.326594	1.2842	2.32741	1.68334	1.41008	1.13677	6.16722	3.43844	5.13154	3.32178	0.739791	1.79821	1.83984	0.283093	0.48964	0.761097	2.87408	5.33821	0	1.19162	0	0.815475	3.96849	1.10198	1.67626	1.92491	1.63246
ENSDARG00000033361	asl	0.0370106	-0.568625	-0.109197	NA	NA	NA	13.5621	11.6332	10.2446	8.66933	7.23483	6.1841	3.87611	9.79795	7.98791	4.93315	12.2754	3.95358	5.2265	1.74227	6.0546	11.36	11.2771	17.4932	16.7854	14.9408	7.88115	15.0692	5.3769	11.8133	8.7486	14.2289	6.49109	4.24424	10.817
ENSDARG00000077648	FNIP2	0.067123	-0.450778	0.101952	NA	NA	NA	1.2447	1.45112	1.15126	1.74991	1.04604	1.52585	1.1197	2.52453	2.97111	1.54772	1.8909	0.898271	1.669	0.633878	1.13712	0.73846	1.76053	1.5382	2.13883	1.40615	0.817401	1.93224	1.11785	1.28236	2.23357	1.544	1.36038	1.08457	1.31841
ENSDARG00000051732	si:ch211-113a14.7	NA	NA	NA	NA	NA	NA	0	0	0	0	0	1.5892e-06	0	0	0	0.502887	0	0	0	0.24421	0	0	0	0	0	0	0	0	0	0	0.125722	0	3.973e-07	0.0610525	0
ENSDARG00000021059	alas1	-0.90409	-0.149007	-0.138995	0.253112	NA	NA	315.121	503.768	314.817	61.6593	52.5029	374.01	61.1342	110.051	117.989	88.7727	42.0314	57.1476	32.8433	56.6239	27.6536	104.629	151.458	81.5166	134.295	70.0997	91.086	63.9788	63.1188	377.902	89.711	117.975	137.327	43.5671	72.0708
ENSDARG00000098218	si:dkey-261j11.1	NA	NA	-0.0134017	NA	NA	NA	0.463927	1.99479	3.12229	0.693176	0.290916	0.992607	0.480065	2.50019	1.40029	0.790879	2.66797	1.03266	0.730271	1.1125	0.699177	2.36453	1.45626	0.900854	0.828094	2.67915	1.36809	2.67693	2.22139	1.86034	1.83983	1.38743	0.614191	0.893652	2.23639
ENSDARG00000104858	znf740a	NA	NA	NA	NA	NA	NA	0	0.696468	0	1.45327	0	1.87967	1.88091	2.96183	6.69522	0.689136	3.03831	3.90552	1.9275	0.669311	0	0.8536	3.18936	0	0.832037	4.12431	4.0822	0	1.83608	0.232156	3.34612	1.21875	1.30346	1.62558	2.51065
ENSDARG00000098337	CABZ01002281.1	#N/A	#N/A	#N/A	#N/A	#N/A	#N/A	1.48545	0.327899	0	3.89657	2.95207	0.0983279	0.590357	2.40574	1.38985	5.03904	0.119204	2.59768	0.10083	1.6519	0	1.44488	0	0	4.05116	0.936363	1.76548	0.243619	3.32472	0.60445	2.23846	1.37401	1.88433	1.0876	1.56755
ENSDARG00000017794	sdr16c5b	-0.11765	-1.12307	-0.125453	0.964402	0.0166377	NA	283.092	371.718	372.442	316.273	272.22	281.404	285.778	423.685	348.996	820.588	557.094	172.295	329.288	308.626	234.654	373.419	422.1	306.795	385.364	485.847	446.334	320.283	290.2	342.417	537.591	371.92	288.919	261.216	385.666
ENSDARG00000053448	si:ch211-251f6.6	NA	NA	NA	NA	NA	NA	0.286632	0.378145	0.335351	0.439452	0.23768	0.0655802	0.202892	0	0.226561	0.475279	0.590725	0.250234	0.246759	0	0.131299	0.193976	0	0.069186	0.378158	0.326569	0.411414	0.436033	0.271349	0.333376	0.323141	0.16033	0.236401	0.157073	0.361341
ENSDARG00000042689	zbtb37	NA	0.0678233	-0.0134017	NA	NA	NA	0	0	0	0.0366233	0	0	0.0631999	0	0.134979	0	0	0.0656142	0	0	0	0	0.0321494	0	0.0419356	0	0.0411494	0.0391204	0	0	0.0337447	0.0185213	0.0249558	0.0164035	0.0200675
ENSDARG00000077668	FO681287.1	NA	NA	NA	NA	NA	NA	0	0	0	0	0.0804393	0	0	0	0.1421	0	0	0.0690758	0	0	0	0	0.0676911	0	0	0	0.0866407	0	0	0	0.035525	0.0169228	0.0201098	0.017269	0.0216602
ENSDARG00000018967	gabbr1a	NA	NA	NA	NA	NA	NA	0	0	0	0	0	0	0.0289749	0	0.0503457	0	0	0.0244734	0	0	0	0	0.0479657	0	0	0	0	0	0	0	0.0125864	0.0119914	0.00724373	0.00611835	0
ENSDARG00000038185	gh1	NA	NA	NA	NA	NA	NA	0	0.0962006	0.176304	0.0501838	0.05235	0	0.086601	0	0.0924787	0	0	0.0449546	0	0	0	0.101881	0	0.0913023	0.0574631	0	0	0.0536055	0	0.0908349	0.0231197	0.0626616	0.0472837	0.0112386	0.0134014
ENSDARG00000104334	si:ch211-59d8.2	-0.14361	-0.378046	0.0551998	NA	NA	NA	2.32263	5.54977	7.25206	1.95855	2.19579	3.34513	1.59189	3.8599	5.01194	2.80702	4.41566	1.86268	1.14631	3.90382	0.914418	5.24843	5.05729	3.14007	3.21552	6.78172	4.32698	7.67924	7.86051	5.04149	4.02363	4.16533	2.27284	1.95681	6.66211
ENSDARG00000104591	si:ch211-106g8.30	NA	NA	NA	NA	NA	NA	0.910562	1.76193	1.33602	2.4119	1.57652	0.352236	0.704937	0	0.69893	3.68046	0	0.365933	1.50042	0	0.264106	0.76941	1.07579	1.85801	0.233876	0	0	0	0.774155	1.33617	1.09485	0.984272	1.2614	0.532615	0.193539
ENSDARG00000075376	sgsm1b	NA	NA	NA	NA	NA	NA	0.00921577	0.142122	0.0363122	0.0741387	0.0539109	0.127855	0.191909	0.151098	0.0190472	0.140625	0.0774997	0.0664134	0.0274177	0.0682899	0.0267656	0.225769	0.0725871	0.0188049	0.0236706	0.168321	0.0833014	0.0220815	0.039176	0.06255	0.0970675	0.0852079	0.111953	0.0472217	0.07822
ENSDARG00000098867	PRDM15	NA	NA	NA	NA	NA	NA	0.067756	0.0145675	0.071193	0.0151984	0.063418	0.104841	0.0131138	0.0154875	0.084023	0.100899	0.0794373	0.0136148	0.040316	0.0559977	0.0262381	0.0154276	0.0667091	0.0276514	0.017403	0.0172529	0.0341536	0.0487042	0.0384038	0.0511722	0.0699617	0.0317978	0.0491428	0.0340416	0.0346286
ENSDARG00000055809	vtg2	1.04578	-0.122849	-0.226957	NA	0.825757	NA	6.34646	0.032024	0.176447	0.0800215	188.345	48.5345	280.708	117.945	624.559	0.24592	435.348	0.555829	572.446	0.129819	0.17046	0.154199	90.175	0.190142	864.549	23.2705	115.434	0.256484	0.337366	2.18498	294.524	238.767	129.417	143.326	34.8246
ENSDARG00000074052	HERC5 (1 of 4)	-0.361952	-0.426273	0.294071	NA	NA	NA	4.26072	9.73128	5.31652	0.111285	2.45204	0.219283	0.392564	14.232	1.54418	2.1971	8.71102	3.15912	6.34969	1.542	1.94396	6.16629	2.38939	14.1039	1.04765	7.56601	8.37987	9.51549	23.382	6.43617	6.67108	5.92681	0.793793	3.24869	12.2108
ENSDARG00000099952	znf1103	NA	NA	NA	NA	NA	NA	0.101527	0.0825744	0	0	0	0.119886	0	0	0	0	0.55943	0.171894	0.100581	0	0	0.181813	0.0423001	0	0.107425	0	0.185905	0.053399	0.175757	0.0613671	0.139857	0.0828845	0.0299715	0.0681188	0.103765
ENSDARG00000077826	efcc1	NA	NA	NA	NA	NA	NA	0.138755	0.106543	0.0781035	0.222316	0.0695738	0.115018	0.0767292	0.0906179	0.163874	0.29518	0.139437	0.0398301	0.176917	0.0614332	0.0575699	0.157967	0.136611	0.161789	0.127282	0.126184	0.174854	0.166232	0.25279	0.107801	0.172277	0.145912	0.120909	0.0839375	0.180015
ENSDARG00000094951	BX072532.2	NA	NA	NA	NA	NA	NA	0	0	0	0.175678	0	0	0.254747	0	0	0.0323602	0	0.0157856	0	0	0	0.0270941	0	0.0406604	0.060855	0	0	0.061003	0.0201126	0	0.00809005	0.0321524	0.107606	0.0039464	0.0202789
ENSDARG00000068869	si:ch211-250m6.4	-0.0540235	0.102528	0.117297	NA	NA	NA	0.184473	0.144526	0.385183	0.0302194	0.285123	0.235877	0.374102	0.529931	0.407512	0.548245	1.45289	0.336009	0.616578	0.303454	0.178019	0.20195	0.470566	0.489752	1.12459	0.871848	0.502482	0.348506	0.572607	0.238061	0.734645	0.571715	0.23133	0.358515	0.573861
ENSDARG00000036903	irak1bp1	0.106185	-0.330797	0.0493924	NA	NA	NA	0.258479	0.277864	0.125796	0.537104	0.336172	0.463127	0.27806	0.328392	0.197955	0.713139	0.181825	0.155815	0.284949	0.160217	0.0927237	0.235416	0.282895	0.210972	0.26556	0.487767	0.130291	0.45898	0.135717	0.220713	0.355328	0.248711	0.403616	0.173426	0.303189
ENSDARG00000004322	ush1ga	-0.00864322	0.0637276	0.0444058	NA	NA	NA	0.146854	0	0	0	0.0859076	0.0355051	0.0710572	0.167838	0	0.0390514	0.172172	0.0737716	0	0.075856	0.0355428	0.167189	0.0722927	0	0.0471492	0.18697	0.0462653	0.043984	0.0520228	0.0489513	0.0947653	0.0716577	0.0481175	0.0462926	0.0823105
ENSDARG00000054934	zgc:101765	-0.34468	-0.654017	0.293187	0.723852	0.213429	0.79422	5.76786	8.04435	10.7517	5.68102	8.97931	3.28024	2.20273	4.48722	3.69954	3.6643	3.84776	2.156	1.74171	1.91367	1.85816	7.53572	6.78796	4.09276	4.09081	5.59117	3.25559	8.64619	8.42524	8.18797	3.92471	5.62681	5.03582	1.91738	6.47955
ENSDARG00000019492	shbg	-0.285416	-0.18387	-0.0873499	0.875962	NA	NA	14.3594	26.8214	55.9393	42.2663	4.94121	33.7115	10.1862	0.631202	5.23732	53.009	9.1031	3.81885	11.9205	14.4317	3.05078	16.1998	1.15148	40.2718	9.4291	1.36494	2.78389	1.79036	27.1603	32.3734	16.9952	16.763	22.7763	8.30546	8.27487
ENSDARG00000056541	nr0b1	-0.00233955	-0.0447391	-0.0745311	NA	NA	NA	1.49043	4.69217	8.48269	6.04962	0.87188	4.59866	1.9231	0.486686	0.953467	7.43599	2.45466	0.784364	2.42823	1.46641	0.85887	2.46441	0.593949	4.27223	2.87111	0.813244	0.983816	0.425139	2.41363	4.88843	2.8327	2.55042	3.36082	1.38447	1.15896
ENSDARG00000076699	ipmka	-0.0823537	-0.770604	0.0651938	NA	NA	NA	28.9147	34.2834	40.4945	39.7118	32.556	45.7813	32.4091	24.3632	26.5007	101.644	65.2052	16.9336	33.8807	31.9782	23.6442	37.3368	30.3319	29.7275	30.3834	27.6671	20.3958	31.7319	40.992	34.5642	54.4283	31.9449	37.6146	26.6092	30.1967
ENSDARG00000102283	slco1f1	NA	NA	NA	NA	NA	NA	0.039967	0.041042	0.122476	0.103065	0.127174	0.140007	0.0678864	0.146028	0.156646	0.148556	0.104041	0.115869	0	0.081082	0.074647	0.0973616	0	0.085272	0.0488862	0.184457	0.137105	0.0511322	0.0842052	0.0678283	0.138818	0.0578799	0.109533	0.0678995	0.114225
ENSDARG00000061738	43161	0.0131609	NA	NA	NA	NA	NA	0	0	0	0.0333284	0	0.028738	0.0575141	0.101887	0.122835	0.0632168	0.209036	0	0.0589389	0.184195	0	0.0676617	0.0292571	0	0.0381628	0.0756674	0	0.0356009	0.0421076	0	0.124244	0.0337704	0.0298951	0.0607835	0.038344
ENSDARG00000091377	galn	0.245393	0.262203	-0.204507	NA	NA	NA	8.37722	8.31096	14.7734	5.586	4.03774	3.99224	6.0996	8.46028	20.3822	5.00265	4.1988	4.72722	5.68958	6.26697	1.93076	25.8192	22.5954	24.2504	6.54772	5.52109	8.71271	5.20744	3.2084	10.4872	9.51098	19.8032	4.92889	4.65363	5.66241
ENSDARG00000068088	tcnl	-0.137175	-1.10928	-0.248534	0.95364	0.0377782	0.860379	862.263	2843.74	1306.18	617.543	1931.57	1761.11	1525.61	3349.37	1926.38	1631.08	2043.8	714.925	1203.37	958.783	1510.55	1269.12	3445.69	1544.28	3330.38	2718.29	2986.22	1095.66	945.346	1670.73	2237.66	2397.37	1458.96	1096.91	1936.38
ENSDARG00000094101	gb:am422109	NA	NA	NA	NA	NA	NA	0.119237	0.091567	0.0618869	0	0	0.322882	0.0404905	0	0.247455	0	0	0.0614651	0.0601122	0	0	0.0347525	0.230471	0.14012	0.33358	0.466705	0.254577	0	0.107262	0.090897	0.0618638	0.184731	0.0908431	0.0303943	0.207136
ENSDARG00000105355	#N/A	NA	NA	NA	NA	NA	NA	2.94139	1.636	1.55465	1.70687	0.791352	0.490592	2.29094	1.15955	1.92219	3.05769	0.991247	0.849449	1.17385	0.334384	1.14593	1.92511	1.99781	0.690089	1.73729	0.645866	1.27854	0.810332	0.718826	2.04401	1.78267	1.58757	1.31994	0.875903	0.863391
ENSDARG00000033355	PLA2G4C (1 of 4)	0.0277281	-0.288164	0.209873	0.991329	0.763097	NA	17.1516	39.1241	41.4437	18.4515	30.6526	49.0675	19.6896	38.2747	28.3898	31.3799	43.9553	22.0344	17.4341	15.5497	14.7537	22.646	32.7811	16.6456	24.816	21.7974	22.7242	35.2027	39.5249	32.5731	35.4999	24.2222	29.4653	17.443	29.8123
ENSDARG00000077559	NCOA7 (1 of 2)	-0.130911	0.0623516	0.139363	NA	NA	NA	4.14991	14.8413	7.83467	4.68089	4.82444	9.0391	3.78734	10.5496	16.2036	8.83723	13.166	6.42367	6.94579	6.25543	4.34149	6.58631	12.6539	6.82422	9.28034	6.92873	8.70569	7.93034	8.81897	8.94196	12.1891	8.83619	5.58294	5.9916	8.09593
ENSDARG00000003077	si:ch73-111m19.2	NA	NA	NA	NA	NA	NA	0.0405267	0	0.0518367	0.209069	0.582488	0.119247	0	0	0	0.160671	0	0	0.0790646	0	0	0	0.0659989	0	0.0520534	0.111412	0	0	0	0.0307878	0.0401678	0.0295131	0.227701	0.0197661	0.027853
ENSDARG00000071588	BX539307.1	-0.0888473	0.190264	0.0516257	NA	NA	NA	0.551796	0.796823	0.180805	1.2709	1.35079	0.612103	0.132881	0.338285	0.717488	0.735951	0.502236	0.217107	0.283554	0.424767	0.203716	0.307238	0.737039	0.219109	0.520158	0.357837	0.337257	0.869107	0.491201	0.509808	0.57349	0.445886	0.841668	0.282286	0.51385
ENSDARG00000015732	cax2	NA	-0.0953003	-0.0256177	NA	NA	NA	0.977125	1.50755	0.909036	0.782419	1.08407	1.52507	1.00684	1.24948	1.60698	1.07524	2.40268	0.541551	1.1006	0.621133	0.855191	1.01727	1.53203	0.919694	1.81724	0.936055	1.10925	1.2441	0.967011	1.13124	1.5836	1.32156	1.0996	0.779619	1.0641
ENSDARG00000077982	elf3	-0.694582	-0.890919	0.223738	NA	NA	NA	19.2535	69.7775	46.7769	9.35275	9.56394	20.2378	11.3986	36.6831	37.8449	42.2294	27.5756	21.2162	16.2633	21.5471	12.0404	45.1044	33.596	31.5973	25.4003	24.3283	21.4293	174.084	56.2038	45.2693	36.0832	33.9245	12.6383	17.7668	69.0113
ENSDARG00000017340	uts2b	0.0131609	-0.0247694	-0.0134017	NA	NA	NA	0	0	0	0	0	0	0	0	0.117984	0.12144	0	0	0	0.117947	0	0	0	0	0	0	0	0	0	0	0.059856	0	0	0.0294867	0
ENSDARG00000037639	nkx3.2	NA	0.0275719	NA	NA	NA	NA	0.138099	0.111342	0.0453452	0.0774432	0	0.0667768	0.200463	0.236748	0.142712	0.146893	0.040477	0.0346868	0.0684763	0.142667	0.0334238	0.0786107	0.0679828	0.0704484	0.0886765	0.175824	0.130521	0.206809	0	0.0982621	0.141708	0.0764296	0.0861708	0.0698135	0.128288
ENSDARG00000025672	antxr1a	-0.0540235	NA	NA	NA	NA	NA	0.0798004	0.0428925	0.10481	0	0.046682	0	0	0.119241	0.0269545	0.0424409	0.140337	0.0400873	0.0395689	0.0824399	0	0.0593899	0.0256803	0.079835	0	0.0507996	0.0502809	0.0478016	0.113076	0.0758343	0.0822433	0.0412263	0.0116705	0.040524	0.0654895
ENSDARG00000039453	dhrs7ca	NA	-0.0808945	0.0282205	NA	NA	NA	0.0832148	0.0596369	0.0957644	0.163552	0.0324529	0	0.0268692	0.333326	0.0286648	0.0775558	0.0650408	0	0.0275079	0.150649	0.0705877	0	0.143573	0	0	0.070631	0.0349549	0.0873518	0	0.0795387	0.126147	0.0358933	0.0557185	0.0621862	0.0482344
ENSDARG00000093619	sult3st2	-0.0765333	-0.29124	0.0861477	NA	NA	NA	190.816	223.02	261.193	138.921	150.809	138.526	147.024	126.454	128.239	204.278	251.77	57.9404	110.338	86.013	96.3498	269.795	155.919	248.865	247.929	331.679	203.448	175.668	192.468	225.01	177.685	230.627	143.82	87.6603	225.816
ENSDARG00000056551	slc22a13	-0.0161169	-0.648784	-0.0906063	0.992412	0.33091	0.95209	57.2141	31.9049	42.8715	67.966	56.3105	41.2253	36.6386	36.4027	34.8396	44.5627	64.4319	22.9023	17.0385	8.59786	40.4224	41.6577	36.3313	45.3054	44.0571	45.2576	24.6375	23.2199	8.11519	43.9968	45.0592	41.8379	50.5351	22.2403	25.3075
ENSDARG00000057180	il17c	NA	NA	NA	NA	NA	NA	0.14688	0.515913	0.771652	0	0.112299	0.371299	0.0928862	0.335734	0.297571	0.204193	0.112532	0	0.190375	0	0.27877	0.327825	0.189003	0.195857	0.188629	0.244408	0.370186	0.229984	0.136009	0.478148	0.237508	0.225328	0.144121	0.117286	0.245147
ENSDARG00000086457	tnfaip8l1	-0.997339	-0.410254	0.0766574	0.162448	NA	NA	7.3678	29.2965	28.6576	10.1805	11.3503	6.49155	5.75155	5.82422	11.6276	11.0907	8.75229	3.95658	5.36163	6.30202	2.79737	17.4985	16.947	8.68701	7.32947	11.1894	7.91393	20.5927	25.2951	21.774	9.3237	12.6155	8.44347	4.6044	16.2478
ENSDARG00000104921	CR382337.4	NA	NA	NA	NA	NA	NA	0	0.465111	0.572634	0.202995	0.283307	0.258862	0	0	0.702087	0.262305	0.530408	0.408888	0.227305	0.0538616	0.0481627	0.665428	0.833309	0.312447	0.465726	0.279291	0.574646	0.769404	0	0.345915	0.3737	0.569227	0.186291	0.184554	0.405835
ENSDARG00000027153	gabrr3a	0.139877	-0.0646382	-0.0648172	NA	NA	NA	0	0	0.140256	0.239538	0	0.413092	0.206682	0.122047	0.331065	0.113588	0.375596	0.429156	0	0.0363135	0	0.243149	0.210276	0.217902	0.137142	0.271918	0.134571	0.127935	0	0.046752	0.235574	0.202117	0.214828	0.116367	0.133606
ENSDARG00000042428	gstt1a	0.15015	-0.0808945	-0.0134017	NA	NA	NA	26.7106	23.3958	99.6283	148.958	7.21021	179.327	26.2068	42.8185	9.36236	68.9921	29.9665	26.8304	17.6557	22.8	7.394	35.8091	21.3659	40.3136	21.7816	15.6326	10.6203	3.41552	27.3171	49.9116	37.7849	29.8175	90.4255	18.67	14.2464
ENSDARG00000060103	cpeb3	-0.0298882	-0.0837007	0.0282205	NA	NA	NA	0.0265176	0	0.0696569	0.029741	0.0620496	0.0256447	0.0513234	0.075442	0.109613	0.141036	0.0310893	0.0799259	0.0436412	0.0273947	0.0256719	0.0301894	0.0522158	0.0270548	0.102165	0.0560277	0.0668333	0.0317689	0.0311785	0.0320582	0.0892951	0.0529063	0.0421897	0.0441584	0.0464521
ENSDARG00000099156	katnal1	-0.0540235	0.0385069	NA	NA	NA	NA	0.513731	0.602463	0.797419	0.23571	0.382487	0.587152	0.519747	1.38778	0.820469	0.943858	0.90345	0.656907	0.555781	0.385981	0.406921	0.691205	0.505794	0.667085	0.419845	0.237842	0.353121	0.699393	0.397065	0.637871	1.01389	0.570982	0.431274	0.501398	0.421855
ENSDARG00000102249	PEPD	-0.572403	-0.784008	-0.133105	NA	NA	NA	109.662	90.3465	99.7755	66.1812	59.1011	73.52	49.9321	94.3715	122.934	94.1191	74.0625	53.1781	42.9116	54.4512	40.2787	95.4598	106.902	92.5142	70.1847	66.7525	60.9643	102.782	71.3828	99.928	96.3718	91.2652	62.1836	47.7049	75.4704
ENSDARG00000042722	blnk	-0.0541718	-0.124908	0.112588	NA	NA	NA	10.0674	9.10859	7.85934	7.13538	6.68208	14.7372	7.30081	14.298	2.6502	13.9298	9.81615	3.43543	8.47945	3.3904	4.84297	6.87462	8.33713	9.70016	3.66836	4.96485	9.08888	11.3731	6.05657	9.01178	10.1735	7.14507	8.96387	5.03706	7.87085
ENSDARG00000093371	si:dkey-13i19.10	-0.0288149	NA	-0.0826668	NA	NA	NA	0.612907	0	2.79949	0	0	0	1.36143	1.38996	1.08063	0.621256	2.68421	1.85279	1.00704	0	0	1.7055	0	1.64599	3.70692	1.63234	1.43247	3.48796	0.591863	1.13747	1.44401	1.7646	0.340357	0.714957	1.78616
ENSDARG00000076174	trim2b	NA	NA	NA	NA	NA	NA	0.0333196	0	0	0.0186849	0	0.0483343	0	0	0.0860815	0.0708827	0.019532	0.0334759	0.0348661	0.0191101	0	0	0.0182124	0	0	0	0	0	0.0262118	0.0111065	0.044124	0.0045531	0.0167548	0.021863	0.00655295
ENSDARG00000002797	BX908804.1	-0.0540235	NA	0.0282205	NA	NA	NA	2.35212	3.94151	3.90705	2.48286	2.26628	1.47186	0.535576	1.73943	1.35832	3.67926	2.59542	1.45959	1.16629	1.21496	0.803686	1.89022	2.17956	1.83722	1.51035	1.5854	1.13332	4.8899	4.01912	3.40023	2.34311	1.85434	1.68914	1.16113	2.90693
ENSDARG00000071860	nrn1a	0.0780795	-0.283409	NA	NA	NA	NA	0.823108	1.17978	0.840837	1.53861	1.07001	2.47649	1.41607	1.88144	1.41767	4.76673	0.965014	1.56205	0.90697	0.944816	1.06248	2.603	1.35065	1.86618	0.822166	1.51371	1.49826	3.28703	1.94389	0.947908	2.25771	1.6605	1.62529	1.11908	2.06072
ENSDARG00000040803	lactb	0.145186	-0.0107347	0.00865851	NA	NA	NA	4.42479	3.25916	2.79815	3.49224	3.06777	2.64144	1.63878	2.43487	3.41533	1.97559	2.11348	1.37208	1.05638	1.46728	1.03126	3.07845	3.14631	2.89815	2.28002	2.81675	1.68656	4.81019	2.98013	3.49403	2.48482	2.85073	2.71006	1.23175	3.07341
ENSDARG00000078503	DENND1C	-0.0880489	-0.254016	-0.123533	NA	NA	NA	0.725615	1.53941	1.51582	1.24057	1.63578	1.83269	1.15646	2.10686	2.53632	1.7986	1.93872	0.871266	1.01796	1.12097	1.14795	1.47789	1.68767	0.896432	1.1962	0.653441	0.825187	1.42038	1.10342	1.26028	2.09512	1.31455	1.46637	1.03954	1.00061
ENSDARG00000101301	si:dkey-261o4.1	0.0131609	0.0275719	NA	NA	NA	NA	0.780841	1.04254	1.72284	2.78266	0	2.46536	0	4.40516	3.32041	2.13106	2.83051	1.7715	1.46169	1.97215	1.09028	2.13588	1.11251	0.90992	1.38212	1.00515	0.788954	1.42628	1.47872	1.18207	3.17179	1.38511	1.31201	1.5739	1.17478
ENSDARG00000100387	si:dkey-78o7.3	NA	NA	NA	NA	NA	NA	26.9404	73.4841	106.806	88.6508	14.2164	160.587	39.3591	135.372	110.799	114.643	122.634	63.7041	69.864	58.7325	47.6905	104.095	46.7577	37.9379	45.7892	35.4216	26.5569	53.5695	41.2882	69.0768	120.862	58.6449	75.7033	59.9978	39.2091
ENSDARG00000045289	gpr137c	-0.226479	-0.0638694	0.0532324	NA	NA	NA	2.17174	3.66916	3.67355	2.01169	2.29579	1.39833	0.800667	2.48442	5.19911	1.31463	1.27725	1.08941	1.18529	1.80962	1.01674	3.1856	3.76578	1.41751	1.16591	1.33739	1.24459	4.8082	2.73508	3.17148	2.56885	2.3837	1.62662	1.27527	2.53132
ENSDARG00000078188	fam160a2	-0.0470981	-0.0214287	0.0493924	NA	NA	NA	0.670324	0.764712	0.772603	0.92058	0.768253	0.59534	0.436871	1.20388	1.34302	1.16409	1.58782	0.481048	0.936087	0.805557	0.410558	0.685269	1.49503	0.488502	0.59733	0.47026	0.655089	1.03252	0.988612	0.73588	1.3247	0.816533	0.680261	0.658312	0.78662
ENSDARG00000040309	pxdc1b	0.0968281	-0.443153	0.202061	NA	NA	NA	2.27907	6.83801	9.77774	3.65163	4.68308	3.31374	2.66324	3.82291	3.28806	13.9715	3.71536	3.5403	3.72171	2.75333	2.3114	4.80645	4.57844	3.163	2.51457	3.30382	2.67621	6.93438	7.5207	6.29827	6.19946	3.76561	3.57792	3.08169	5.10878
ENSDARG00000037961	rcn3	-0.233238	-0.237953	0.133408	0.783536	0.66596	0.906146	17.9347	16.4937	20.9784	4.49488	14.3003	4.80036	17.5031	9.50191	19.8865	12.5923	25.5541	3.58939	16.4912	6.46217	7.07929	16.277	22.8372	10.3158	32.2953	21.9163	22.1163	19.0621	16.7574	18.4689	16.8837	20.4313	10.2747	8.40551	19.963
ENSDARG00000078800	slc26a10	-0.303006	0.44395	0.162578	NA	NA	NA	0.170149	0.182909	0.0838032	0.023854	0.199069	0.123411	0.0205821	0.461847	0.593435	0.429836	0.199483	0.363263	0.147644	0.30761	0.0205904	0.193709	0.565381	0.0650984	0.273141	0.0270785	0.107208	0.637012	0.421925	0.14562	0.42115	0.274332	0.091729	0.209777	0.298306
ENSDARG00000076900	PROZ (2 of 2)	-0.0174098	0.288479	0.192112	NA	NA	NA	0.304361	0.145416	0.533	1.13786	0.316527	0.784913	0.098179	0.0773002	0	0.539569	0.0792963	0.0339765	0.0335371	0.279492	0	0.115502	0.0665907	0.58655	0.130291	0.129167	0.0852324	0.0405148	0.0479196	0.327592	0.174041	0.224733	0.58437	0.0867514	0.0757085
ENSDARG00000061057	cyhr1	0.116485	-0.117071	NA	NA	NA	NA	0.926447	1.44298	1.63735	1.44602	1.1018	0.598742	0.26677	0.945174	1.7041	0.510227	0.400784	0.360049	0.136689	0.963116	0.314954	0.715598	0.986329	0.393753	0.389427	0.921527	0.382127	0.79262	0.585928	1.33559	0.890071	0.621277	0.853333	0.443702	0.67055
ENSDARG00000058815	ihhb	NA	NA	NA	NA	NA	NA	0	0	0.0752233	0	0.0670081	0	0	0	0	0.0609203	0	0	0	0.0303752	0	0.0652038	0	0	0.0735529	0	0	0	0	0.0250744	0.0152301	0.0346892	0.016752	0.0075938	0
ENSDARG00000088078	USP41	-0.215256	-0.898342	-0.114446	NA	NA	NA	13.9407	36.4739	26.6903	9.83566	12.4538	9.50454	8.69143	44.3765	13.5939	15.7612	31.4828	19.3837	14.0649	8.59111	10.4222	29.401	15.5415	34.5859	13.942	27.7206	22.4073	31.4102	34.1086	25.7016	26.3036	23.3676	10.1214	13.1155	28.9117
ENSDARG00000087817	si:dkey-30g5.1	NA	NA	NA	NA	NA	NA	7.34421	17.3296	13.2053	5.70859	7.48126	9.92107	8.56061	5.06293	5.86557	8.59329	9.64008	3.67576	5.51215	2.17346	3.18134	10.7343	11.9665	11.3494	9.51686	3.96795	5.6535	10.8419	12.3831	12.6264	7.29047	10.8918	7.91788	3.63568	8.21161
ENSDARG00000057751	zbtb47a	0.0791185	-0.396079	-0.128796	NA	NA	NA	0.889231	1.17201	1.57355	0.37008	0.371206	0.380475	0.454415	0.221015	0.432796	0.406429	0.595164	0.229821	0.113272	0.297172	0.18575	1.28708	1.13619	0.608693	0.505253	0.226211	0.191915	0.532152	0.413614	1.2116	0.413851	0.884304	0.394044	0.206504	0.340973
ENSDARG00000094045	si:dkeyp-73d8.8	0.172693	0.395089	0.199181	NA	NA	NA	1.8317	9.71575	18.2633	2.49211	4.53935	3.12328	2.27965	2.1661	2.94873	4.09902	3.39662	2.9323	0.891388	1.47737	0.991755	10.6689	3.79649	2.56826	2.13655	1.90926	1.21854	12.4381	11.9948	9.93692	3.15262	4.79255	3.1086	1.5732	6.89017
ENSDARG00000103692	p4ha3	0.272502	-0.0161621	-0.0778299	NA	NA	NA	1.88214	2.45073	6.5956	8.28928	1.05905	10.6987	1.44946	0.208195	1.25899	3.68717	1.49482	0.640426	1.32053	0.837691	0.520939	2.97639	0.688023	3.42746	1.14802	0.231928	0.848117	0.574591	2.0878	3.64282	1.66229	2.05997	5.37412	0.829897	0.935609
ENSDARG00000026925	nos2a	0.150169	0.111107	0.397259	NA	NA	NA	0.0840927	0.236284	0.0800838	0.930229	0.799672	0.0813247	0.401318	0.0139373	0.0144836	0.294074	0.290558	0.0422436	0.0694954	0.0881872	0.106253	0.0833002	0.0240128	0.13686	0.0899962	0.0621041	0.174199	0.380865	0.120959	0.133487	0.153263	0.0835423	0.553136	0.0765448	0.184532
ENSDARG00000095532	si:dkey-58f10.13	-0.0284637	-0.0793645	0.0356125	NA	NA	NA	48.1672	49.9863	60.8055	50.4434	54.0799	36.4556	39.9443	60.1735	23.0621	51.7059	110.346	46.6614	30.9076	21.9288	23.4307	71.7882	32.0227	113.572	30.4042	43.0257	46.4172	62.7405	63.1276	52.9863	61.3219	61.9468	45.2308	30.7321	53.8278
ENSDARG00000054683	prdm8b	0.0346527	0.0275719	-0.0342128	NA	NA	NA	0.77497	2.02024	2.87543	0.825715	1.08803	0.843143	1.06869	1.59427	1.72184	0.164863	0.499717	0.856465	0.23056	0.420317	0.487666	1.67633	2.02194	0.553468	0.422981	1.65267	0.976592	2.36751	0.988313	1.89021	0.995173	1.16868	0.956395	0.498752	1.49627
ENSDARG00000012450	vmp1	0.319874	-1.2703	-0.477597	NA	NA	NA	32.7151	61.5216	50.8463	38.8361	47.456	63.3894	37.605	81.2127	68.8714	125.48	96.2297	54.8489	61.9951	29.4702	40.0602	67.677	66.3519	47.9236	48.1826	57.4052	43.4952	39.3473	43.0181	48.361	92.9484	57.5338	46.8216	46.5936	45.8164
ENSDARG00000103964	si:dkeyp-104b3.21	0.0131609	NA	NA	NA	NA	NA	0.474849	0.445314	0.904365	0.08013	0.444332	0.22634	0.324892	0.378893	0.543637	0.679963	0.51488	0.221453	0.194027	0.281432	0.364924	0.619697	0.474692	0.508351	0.74943	0.632446	0.437351	0.500544	0.185306	0.608176	0.529343	0.588043	0.268923	0.265459	0.438912
ENSDARG00000006501	cyp2x10.2	-0.172145	0.164878	0.102313	NA	NA	NA	320.728	395.678	379.612	249.625	259.639	200.143	186.518	178.804	188.404	273.986	265.438	75.0108	134.402	116.532	128.864	321.954	215.791	379.558	290.853	410.531	372.73	334.549	407.976	365.339	226.658	302.039	223.981	113.702	381.447
ENSDARG00000042807	slc16a4	-0.259538	0.0600317	-0.0217493	NA	NA	NA	1.17893	3.02528	4.91107	2.9004	0.303079	5.45544	1.70519	3.18737	1.44101	2.18439	1.45335	1.18446	1.18171	1.12323	0.658707	3.08845	0.960053	2.45736	1.44892	0.403489	0.798738	0.25818	1.00591	3.03843	2.06653	1.9887	2.59103	1.03703	0.616579
ENSDARG00000093859	TRIM35 (22 of 38)	0.10839	-0.254713	0.12567	NA	NA	NA	2.51778	3.38012	2.46169	1.61933	4.44528	4.35945	2.40432	3.0466	1.64862	4.83376	5.84458	2.93975	2.73665	1.26001	0.78239	3.27774	2.03999	4.32125	2.88346	2.72378	2.38556	3.11658	2.45375	2.78653	3.84339	3.13061	3.2071	1.9297	2.66992
ENSDARG00000098347	si:ch1073-181h11.4	NA	0.0275719	NA	NA	NA	NA	0.792565	1.704	1.73493	1.33336	0.772731	0.383238	0.639152	0.603876	1.63808	1.12404	2.16814	1.06171	0.523989	0.682317	0.511526	2.25577	1.9508	2.15632	2.20533	1.34542	1.33169	1.58253	1.31023	1.4105	1.38353	2.14206	0.78212	0.694885	1.39247
ENSDARG00000104002	ccl39.4	NA	NA	NA	NA	NA	NA	0.422624	0	0	0.947995	0	0	0	0.397467	0.436741	0	0	0	0.419115	0	0	0.481144	0	0	0	0	0	0	0	0.140875	0.208552	0.120286	0.236999	0.104779	0
ENSDARG00000027658	irf10	0.0501999	-0.0447391	-0.0134017	NA	NA	NA	2.98826	3.51273	2.51396	1.78895	3.23952	5.09884	3.71605	7.51136	6.5082	4.87662	7.0913	5.24468	2.81855	3.05596	1.93726	4.63677	3.36926	5.3668	2.30916	2.58767	2.80332	4.15557	3.53509	3.00498	6.49687	3.9205	3.46084	3.26411	3.27041
ENSDARG00000068939	XAF1	-0.504063	-0.363164	0.00884812	NA	NA	NA	50.4792	83.4652	62.8488	36.1777	46.2583	32.3133	32.7039	99.2011	53.66	73.2454	86.8559	56.267	39.7764	26.8419	34.4215	74.1622	49.0628	89.5288	48.7376	67.3265	60.585	90.0902	84.191	65.5977	78.2406	65.3728	36.8633	39.3267	75.5482
ENSDARG00000078674	hspb9	-0.0389423	-0.160509	-0.138622	NA	NA	NA	0.223117	0.799497	0.390724	0	0.52208	0.503469	0.359859	2.37998	0.922278	0.632864	1.04633	0.747211	0.885056	0.153665	0.720005	0.931373	0.951901	0.379394	0.47756	0.473442	0.937215	0.1782	0.21077	0.471113	1.24536	0.685057	0.346352	0.626484	0.449907
ENSDARG00000100280	znfx1	-0.424487	-0.97074	-0.0461015	NA	0.117909	NA	18.2836	65.1075	44.4564	17.3339	18.9859	10.3877	11.4324	58.9877	29.4085	24.817	50.0834	26.2209	25.0814	13.2582	17.6026	46.0461	29.1562	39.8117	17.8504	42.394	29.9306	49.1933	51.3554	42.6158	40.8242	33.2161	14.535	20.5408	43.2183
ENSDARG00000102936	znf1121	NA	NA	NA	NA	NA	NA	0.71136	0.148983	0.690534	0.536163	0.269965	0.538592	0.192038	0.270519	0.523623	0.700772	0.566646	0.00139921	0.581405	0.454673	0	1.07591	0.834018	0.444968	0.764088	0.570224	0.511506	0.573769	0.839889	0.516959	0.51539	0.779746	0.384189	0.259369	0.623847
ENSDARG00000101019	ext1b	-0.0945733	-0.162442	-0.0245111	NA	NA	NA	0.0321594	0.103713	0.0844768	0.0721372	0.075251	0.0933024	0.0622427	0.110264	0.0332336	0.205243	0.0377037	0.0969306	0	0.0664462	0.0311338	0.0732247	0	0.0328108	0	0.0818886	0.0810524	0.154112	0.0911391	0.0734497	0.0966111	0.0265089	0.0757333	0.0486276	0.102048
ENSDARG00000098289	vstm2l	-0.202677	-0.239665	0.135522	NA	NA	NA	4.23468	6.72496	9.42034	3.51937	3.40225	2.25486	2.09847	4.6337	3.46808	4.67871	4.69855	2.51507	1.82606	2.12059	2.33679	3.02928	3.20789	1.87098	3.47302	2.86232	2.46355	2.98059	2.78351	6.79333	4.36976	2.89529	2.81874	2.19963	2.77249
ENSDARG00000100575	kdm2bb	NA	NA	NA	NA	NA	NA	0.664596	0.721012	0.146207	0.229455	0.0893441	1.73959	1.17742	1.63775	1.72335	0.800656	0.356798	0.61749	0.863186	0.794252	0	0	1.61822	0.185851	0.427406	0.102146	0.870514	0.347679	7.62495e-05	0.510605	1.12964	0.557869	0.808952	0.568732	0.330104
ENSDARG00000099035	pcdh1g33	NA	NA	0.0282205	NA	NA	NA	0.0665121	0.0644972	0.0404742	0	0.112133	0.0796562	0.0341143	0	0	0	0.152184	0.0766304	0	0	0	0.0371852	0.0712948	0.100623	0	0.0466546	0.0728473	0	0	0.0571612	0.038046	0.0522758	0.0564759	0.0191576	0.0298755
ENSDARG00000025320	COL21A1	-0.204269	-0.00964809	NA	NA	NA	NA	0.0201901	0.0217042	0.0530356	0.0226443	0.0236218	0.0195255	0.0586152	0.023075	0.104322	0.0429514	0.0710126	0.0202848	0.0400448	0.0417158	0.0195462	0.0689571	0.0993906	0.0617972	0.0259289	0.0771161	0	0.0241883	0.0572183	0.0316433	0.0603402	0.0640184	0.0311017	0.0303979	0.0396307
ENSDARG00000076182	stat1b	-1.20615	-1.15095	-0.118631	0.0327587	0.0294627	0.944809	110.139	408.107	214.902	95.5209	89.9531	41.8428	65.3089	314.721	106.172	145.012	267.081	135.266	127.127	88.3628	68.8829	212.555	129.767	228.435	84.1722	232.446	168.788	288.669	339.902	244.383	208.246	163.732	73.1564	104.91	257.451
ENSDARG00000055622	zgc:153345	-0.0288149	-0.102301	0.0282205	NA	NA	NA	0.439315	0.898344	0.539256	0.317577	0.72961	0.479214	0.34293	0.733406	0.658664	1.03955	1.59397	0.810783	0.53395	0.409532	0.274127	0.306247	0.808469	0.974216	0.964089	0.450829	0.535238	0.916791	0.72401	0.625638	1.0064	0.763255	0.467333	0.507098	0.656717
ENSDARG00000076971	CABZ01084503.1	NA	NA	NA	NA	NA	NA	4.18901	5.66112	1.25757	4.83246	2.3805	4.39837	2.43228	1.50467	4.08157	2.67345	1.96448	0.721485	2.13646	1.48374	0.811085	7.49422	4.4778	2.07588	4.76489	3.50475	4.37391	5.7355	6.95336	3.70257	2.55604	4.7032	3.5109	1.28819	5.14188
ENSDARG00000018301	si:ch73-186j5.2	-0.166399	-0.337013	0.0491721	NA	NA	NA	0	0	0	0	0.0690027	0	0	0.165001	0	0	0.0704608	0	0	0.0658643	0.0528955	0.0681376	0	0.122356	0.0784391	0	0.0743224	0	0	0	0.0588654	0.0672332	0.0172507	0.0296899	0.0185806
ENSDARG00000070661	si:ch211-182e10.4	NA	NA	NA	NA	NA	NA	0	3.95931	0	0	2.77893	0	0.872855	0	1.52175	1.84569	2.26108	0	0	0.0342736	2.80725	1.63392	0	2.71632	2.12217	1.2727	1.63736	2.08938	2.03726	1.31977	1.40713	1.6181	0.912946	0.710381	1.75917
ENSDARG00000102343	ENDOD1 (11 of 11)	-0.29432	-0.0171757	0.0360856	NA	NA	NA	35.237	4.62087	2.02293	12.5216	1.77033	5.19735	4.8666	0.540101	3.28334	0.736724	0.066669	0.789898	0.33791	0.620474	0.588189	4.80837	2.94347	5.67574	8.33937	6.29169	9.1313	6.50483	3.48059	13.9603	1.15671	5.44174	6.08897	0.584118	6.3521
ENSDARG00000076997	stxbp4	-0.340998	-0.060596	-0.0134017	NA	NA	NA	0.0953685	0	0.0198896	0	0	0	0	0.0658192	0.119028	0	0.0177543	0	0.0150178	0.0594951	0.0278768	0.0344808	0.0283502	0	0	0.0192802	0	0.157321	0.0429165	0.0384194	0.0506504	0.0157077	0	0.0255974	0.0548794
ENSDARG00000012405	col1a1a	-0.399502	-0.445227	0.0436273	NA	NA	NA	26.7093	15.4206	21.1948	10.5958	18.3316	13.5236	17.2976	26.1067	33.8523	19.1271	20.7423	9.66013	14.198	19.8706	6.74704	27.5744	39.6163	26.1157	29.226	36.643	31.6384	23.4028	18.7349	21.1082	24.9571	30.6331	14.9371	12.6189	27.6048
ENSDARG00000079204	adam11	NA	NA	NA	NA	NA	NA	0	0	0	0.0152541	0.0159125	0.0920717	0.065809	0.108809	0.0562204	0.0434006	0.0318912	0.0136646	0.107903	0	0	0.0309681	0	0.0416289	0	0.0173161	0.0856964	0.0325883	0	0	0.0600803	0.0181492	0.0472618	0.0303919	0.0339002
ENSDARG00000103696	CABZ01064968.1	-0.199639	-0.435208	-0.0601155	NA	NA	NA	0.104973	0.561585	1.03668	0.881866	0.678123	0.186134	0.22624	0.664565	0.269819	0.425525	0.980587	0.34396	0.341385	0.269934	0.229739	0.485589	0.489739	0.430497	0.235242	0.445166	0.328902	0.613756	0.742325	0.567746	0.585124	0.410267	0.493091	0.296254	0.532537
ENSDARG00000078731	BX005336.3	-0.522675	-0.0184305	0.14225	NA	NA	NA	0.670966	3.68811	3.3143	0.423413	0.162728	0.070457	0.166645	1.16896	0.321688	1.12298	1.90244	0.339367	0.650252	1.03129	0.269303	1.46282	0.521669	1.4258	0.80805	2.56346	0.876463	2.52918	4.58927	2.55779	1.12902	1.05458	0.205811	0.572553	2.63959
ENSDARG00000105644	#N/A	-0.182541	-0.189228	-0.150226	NA	NA	NA	761.701	1021.81	1054.97	667.131	448.87	902.602	511.468	409.67	389.152	2668.49	1290.4	295.112	877.854	477.845	763.073	809.603	688.288	898.506	1150.12	1151.75	796.158	1128.28	691.93	946.16	1189.43	886.629	632.518	603.471	942.029
ENSDARG00000075825	dlec1	-0.82097	-1.15776	0.142958	0.086377	0.00615957	0.898845	0.273798	0.616255	0.674265	0.297337	0.280293	0.264785	0.2484	0.342257	0.459783	0.682576	0.832597	0.361045	0.254554	0.22098	0.339616	0.701347	0.547559	0.497582	0.417552	0.457525	0.506765	0.440774	0.666822	0.521439	0.579303	0.54101	0.272704	0.294049	0.517972
ENSDARG00000102721	BX511155.1	NA	NA	NA	NA	NA	NA	0.135976	0.208038	0.267714	0.135298	0.153999	0.0941686	0.139389	0.165023	0.149363	0.133494	0.174735	0.0685443	0.095824	0.0938714	0.0580406	0.117971	0.203097	0.0816055	0.101557	0.122836	0.0856949	0.219032	0.18756	0.203909	0.155654	0.126058	0.130714	0.0790701	0.153781
ENSDARG00000044914	suclg2	-0.541475	-0.578958	-0.174513	0.450485	0.256799	0.867245	138.728	169.295	235.756	106.781	117.942	111.749	85.4339	189.042	148.371	141.172	149.012	86.9584	73.7362	78.5382	79.5927	209.084	196.035	153.029	135.53	195.215	153.982	197.137	186.303	181.26	156.899	173.419	105.476	79.7064	183.159
ENSDARG00000003257	zgc:101559	-0.195343	-0.21881	0.0329847	NA	NA	NA	2.73908	6.62121	8.88786	2.87958	3.20117	3.91796	2.91846	4.88155	3.89361	3.97504	3.90704	2.25084	1.73762	2.32649	2.14955	5.64817	3.54205	2.69751	3.64439	4.84686	4.51823	5.86693	5.23717	6.08272	4.16431	3.88303	3.22929	2.11612	5.1173
ENSDARG00000035809	col1a1b	-0.150346	-0.755363	-0.180973	NA	NA	NA	21.7019	15.1927	19.4769	8.93571	22.3603	9.03653	18.037	15.9746	20.1006	15.7362	21.4362	8.29111	11.5588	12.484	4.89182	25.4786	25.7649	25.8538	26.5925	35.8343	30.431	18.7631	17.2872	18.7905	18.3119	25.9224	14.5924	9.30643	25.5789
ENSDARG00000008203	pax1a	NA	NA	NA	NA	NA	NA	0.0346153	0.0249823	0.148019	0.0132333	0.0269993	0.0113185	0.109061	0.0669839	0.0596193	0.087267	0.149998	0.0231851	0.0576148	0.0366439	0.0675019	0.0406425	0.0234416	0.105984	0.221512	0.0293808	0.0297227	0.0829405	0.0495895	0.0692055	0.090967	0.097895	0.040153	0.0462364	0.0479084
ENSDARG00000053209	smad6a	NA	-0.0094343	-0.0134017	NA	NA	NA	0.89556	2.92667	4.02272	1.08478	1.04778	1.16055	1.35198	3.07058	5.97856	1.42888	2.2889	1.99747	1.38547	1.72084	1.3872	3.16065	3.91485	1.11472	1.35714	1.55067	1.80569	3.34747	3.90852	2.61498	3.19173	2.38684	1.16127	1.62275	2.65309
ENSDARG00000102927	si:dkey-261o4.6	0.266499	0.0637276	-0.0177446	NA	NA	NA	1.54096	2.5889	2.31212	1.40016	0.54549	1.38432	1.08747	2.34915	2.10679	1.58756	3.78715	2.16775	1.15985	0.855969	0.814975	3.52733	1.02076	1.81572	0.459025	1.75559	1.61317	4.30612	2.12346	2.14733	2.45766	1.70571	1.10436	1.24964	2.44958
ENSDARG00000045661	irf7	-0.495488	-0.119023	0.440913	0.456227	0.862385	0.648818	28.9303	112.817	50.0314	27.9316	20.4687	16.516	23.984	87.4575	27.5329	44.728	112.736	41.7409	42.7206	21.4733	32.6255	72.6779	30.8961	96.9952	26.2449	79.6227	61.1485	78.7197	93.107	63.9262	68.1136	56.7035	22.2251	34.6401	78.1495
ENSDARG00000079508	fam114a2	0.182818	-0.593805	0.0247161	0.927416	0.401573	NA	29.4219	45.7974	53.8797	30.6453	29.1092	47.5497	48.2022	61.61	64.967	77.8184	74.863	30.7998	40.3884	33.251	37.5878	61.0625	48.6515	32.9139	35.4708	43.6812	40.4669	67.2734	51.6585	43.033	69.8146	44.5247	38.8766	35.5067	50.77
ENSDARG00000043843	akap7	-0.282709	-0.36173	-0.10006	NA	NA	NA	34.1073	21.6291	13.5576	22.8682	15.2143	18.0093	16.0037	31.2986	26.2814	27.6393	10.206	10.5444	6.4093	21.2861	10.3004	14.4545	31.5896	15.8668	23.2414	14.4021	27.2715	13.1532	13.7337	23.098	23.8563	21.2881	18.0239	12.135	17.1401
ENSDARG00000090475	CR352226.1	-0.0540235	NA	NA	NA	NA	NA	0.822355	0.997385	0.428317	1.25123	1.4712	0.293917	1.10209	0.585294	0.33994	1.08737	1.28055	0	0.177118	1.23391	0.264461	0.811366	0.510439	1.04331	0.736512	0.28129	0.381537	0.139816	0.476964	0.749352	0.823289	0.775407	1.02961	0.418872	0.319902
ENSDARG00000098275	CT583625.4	NA	NA	NA	NA	NA	NA	0.822355	0.997385	0.428317	1.25123	1.4712	0.293917	1.10209	0.585294	0.33994	1.08737	1.28055	0	0.177118	1.23391	0.264461	0.811366	0.510439	1.04331	0.736512	0.28129	0.381537	0.139816	0.476964	0.749352	0.823289	0.775407	1.02961	0.418872	0.319902
ENSDARG00000095174	si:ch73-243b8.4	NA	NA	NA	NA	NA	NA	0.141106	0.153937	0.41399	0.280205	0.325815	0	0.94263	0.257638	0.603223	0.108303	0.437571	0	0.164482	0.551444	0	0	0	0.240056	0.149841	0.592175	0	0.20756	0.345616	0.236344	0.351684	0.0974742	0.387162	0.178982	0.286338
ENSDARG00000105357	#N/A	NA	NA	NA	NA	NA	NA	1.07041	4.02739	3.51471	1.80079	0	1.55276	3.10758	1.83504	2.21233	1.13857	1.25495	0.537715	0.53076	2.21163	0	4.26519	5.79629	0	1.37466	4.08843	0.674448	1.28238	0	2.87084	1.61022	2.85903	1.61528	0.820026	1.51131
ENSDARG00000055550	FO834888.1	-0.49677	-0.335931	0.164369	NA	NA	NA	20.0498	37.7697	31.851	13.7777	17.5872	24.8067	17.8628	31.0621	17.036	57.9538	38.4311	20.3263	22.4713	16.4389	14.3575	31.3473	27.824	34.0932	21.253	25.3647	23.2609	37.9748	33.6415	29.8902	36.1208	28.6294	18.5086	18.3985	30.0605
ENSDARG00000007891	meox1	-0.0540235	NA	NA	NA	NA	NA	0.124935	0.429775	0.426637	0.140122	0.146171	0.0724938	0.193445	0.34269	0.232395	0.239203	0.11718	0.0753128	0.173458	0.129068	0.0967609	0.426704	0.246011	0.101973	0.0668325	0.318128	0.125952	0.478965	0.389471	0.327116	0.232867	0.21038	0.138058	0.11865	0.328129
ENSDARG00000030954	ftr56	-0.626368	-0.748191	0.317048	NA	0.288425	NA	13.6256	42.5908	31.4427	17.9071	18.9819	9.5618	11.1868	49.6842	19.9733	20.4764	51.8624	23.7603	20.266	14.5365	13.8311	34.7904	19.0526	41.8026	14.8577	38.145	25.4875	46.8795	44.8301	29.2197	35.4991	27.6258	14.4094	18.0985	38.8355
ENSDARG00000098540	ZC3H7B (2 of 2)	-0.262875	-0.354706	-0.320077	NA	NA	NA	6.4807	10.2884	9.24035	5.47671	5.55067	4.00621	4.16562	12.3144	7.59418	5.61477	9.98481	4.52238	5.72618	4.5313	3.32711	8.6024	6.5397	8.05293	5.46864	7.95622	5.73069	8.08328	10.1823	8.66982	8.87704	7.16592	4.7998	4.52674	7.98812
ENSDARG00000091969	si:ch211-135f11.4	0.0925255	NA	NA	NA	NA	NA	0.941268	1.93559	1.66466	1.26073	1.30984	2.06139	1.19379	1.3729	0.548559	1.69865	0.86393	0.673049	0.531607	0.307904	0.774094	1.52319	0.749086	0.682519	1.11685	0.425854	0.337204	0.786559	0.47396	1.51384	1.12101	1.01791	1.45644	0.571663	0.505894
ENSDARG00000030915	cpa1	0.018937	0.0308089	-0.494306	0.992412	NA	NA	5014.81	844.876	1063.85	3040.64	1098.44	1198.64	2912.9	565.965	957.793	557.808	403.706	354.588	643.09	172.54	97.4794	794.605	685.485	903.535	1853.16	560.475	1074.86	666.966	580.449	2307.85	621.318	1059.2	2062.66	316.924	720.688
ENSDARG00000036626	sema6ba	NA	NA	NA	NA	NA	NA	0.0423354	0.11994	0.0190015	0.0472044	0.162624	0.0673528	0.134737	0.158943	0.143707	0.0890785	0.0488996	0.125739	0.0712431	0.0143672	0.013462	0.0475921	0.0697783	0.0573703	0.0801843	0.0354766	0.0875899	0.149915	0.199854	0.0604256	0.110157	0.0637313	0.10298	0.0562028	0.118209
ENSDARG00000101746	znf1102	NA	NA	NA	NA	NA	NA	0	0.377846	0.450212	0	0.252332	0.341904	0.236154	0.532373	0.235887	0.135972	0.862818	0.501689	0.119244	0	0.280804	0.682442	0	0.186223	0	0.761187	0.1857	0.139666	0.173479	0.276019	0.441762	0.217166	0.207597	0.225434	0.315008
ENSDARG00000029307	C24H18orf8	-0.0347377	-0.107391	-0.28767	NA	NA	NA	7.04489	10.6025	9.86967	4.74074	4.94538	4.54199	4.545	5.90445	8.73624	6.49435	5.5063	3.30304	3.72607	2.93624	3.63745	9.08975	9.71046	5.2709	6.63471	9.56728	8.28589	11.2533	7.98604	9.17235	6.66033	7.67646	4.69328	3.4007	9.27313
ENSDARG00000105300	BX927081.1	NA	NA	-0.0134017	NA	NA	NA	1.71495	2.79442	2.34047	4.26858	5.8234	0	3.83607	4.35166	0	4.07658	6.62507	1.10717	3.44972	1.59649	1.53421	4.99474	2.47683	2.28777	3.01686	3.77121	1.64287	0	2.35001	2.28328	3.76333	3.19405	3.48201	1.9219	1.94102
ENSDARG00000061439	ugt5c3	-0.919653	-0.587056	0.0178934	0.0538684	0.393564	0.990315	198.455	252.981	268.713	122.907	155.881	90.6379	85.5857	85.1448	70.792	144.627	169.224	45.695	76.0406	51.1847	67.0592	165.462	110.605	162.18	165.586	217.418	136.306	154.493	151.526	240.05	117.447	150.958	113.753	59.9949	164.936
ENSDARG00000017274	opn1sw2	NA	-0.177275	NA	NA	NA	NA	0.220645	0.774991	0.340716	0.290948	0.172099	0.824671	0.177936	0.667084	0.0670198	0.344916	0.380173	0.147787	0.275372	0.133997	0.188356	0.369167	0.255406	0.463171	0.333151	0.34881	0.163453	0.13217	0.183794	0.445451	0.364798	0.355224	0.366414	0.186378	0.207057
ENSDARG00000089873	socs1b	-0.0625054	-0.00150216	-0.122559	NA	NA	NA	5.37266	17.0756	13.4994	8.18716	5.73925	13.9496	10.2855	11.3463	6.33666	7.2677	16.9797	7.68608	4.691	5.55037	3.50524	14.5601	7.12953	17.6957	6.22482	6.54289	7.65355	18.0505	15.7225	11.9826	10.4826	11.4025	9.54038	5.35817	11.9924
ENSDARG00000098104	CABZ01080371.1	-0.242679	-0.639699	-0.226584	NA	NA	NA	4.00802	3.26511	4.05291	2.89186	2.40686	3.90245	2.40921	3.69288	1.86805	4.42601	3.80333	2.94128	1.17699	1.55306	1.3788	1.19102	3.03812	4.48127	2.13388	2.82063	1.62781	3.60209	5.54804	3.77535	3.44757	2.71107	2.90259	1.76253	3.39964
ENSDARG00000008931	renbp	-0.301809	-0.708491	-0.227835	NA	NA	NA	36.0993	56.0665	66.0384	37.3054	48.4452	41.2338	21.7987	54.3561	35.8587	44.1001	75.6053	36.1625	30.7976	9.71209	30.6893	55.9195	36.5295	75.4393	90.9909	96.9977	33.511	49.5122	32.1059	52.7347	52.48	64.7198	37.1958	26.8404	53.0317
ENSDARG00000013203	si:ch211-1f22.1	0.0369261	-0.0447391	NA	NA	NA	NA	6.41839	8.73252	10.5097	3.20922	10.535	8.47114	5.98266	9.34487	5.20369	6.40137	9.11435	5.41344	3.52682	2.5623	3.88169	7.95806	4.56146	7.94796	6.73698	8.79118	8.47637	16.7282	13.8355	8.55354	7.51607	6.80112	7.0495	3.84606	11.9578
ENSDARG00000037357	WIPI1 (1 of 2)	-0.0265119	-0.138909	0.00865851	NA	NA	NA	2.5782	2.08815	1.94824	1.46561	0.661133	0.785572	0.751913	2.42186	1.38691	0.901602	0.703914	0.851604	0.490344	1.02161	0.410298	1.0052	1.52998	1.58546	1.90498	0.674483	0.934634	0.888548	1.60144	2.20486	1.35357	1.5064	0.916057	0.693464	1.02478
ENSDARG00000099138	btr29	-0.270482	-0.246177	-0.191726	NA	NA	NA	7.1238	14.6778	12.9281	6.86948	8.75281	5.70398	4.85503	21.1435	8.4275	10.254	18.5192	10.2907	7.88367	5.78469	5.93919	12.6214	7.66627	14.9636	7.51136	11.7325	9.18154	16.4939	15.9384	11.5766	14.5861	10.6907	6.54533	7.47456	13.3366
ENSDARG00000039100	zgc:172244	0.0131609	-0.104449	-0.0132251	NA	NA	NA	3.34869	3.75489	5.88682	5.65095	1.45251	4.6023	4.4571	3.49745	4.88735	6.70737	4.34881	3.19877	1.34879	3.95224	1.46636	6.75669	5.14324	5.36131	8.53489	2.63786	4.09007	3.2218	3.54784	4.33013	4.86024	6.44903	4.04071	2.49154	3.37439
ENSDARG00000006832	galnt9	-0.0540235	NA	NA	NA	NA	NA	0.151361	0.162712	0.119704	0.16976	0.0533154	0.0691685	0.044099	0	0.116429	0.0599199	0.25156	0.0718582	0.0451915	0.0581961	0.0441166	0.17232	0.149022	0.0619906	0.0390152	0.0386787	0.166698	0.018198	0.18117	0.144592	0.106977	0.105587	0.0840857	0.0548406	0.101186
ENSDARG00000102396	pimr66	NA	NA	NA	NA	NA	NA	1.01084	0.49014	0	0.671193	6.20103e-09	1.88369	0.302843	0.727944	0.767285	0.86874	1.56724	0.816437	0.424808	0.774741	0	0.56407	0.564258	0.867608	0.829191	0.258235	0	0.620853	0.351578	0.500327	0.982802	0.706282	0.714432	0.503996	0.307667
ENSDARG00000021383	naalad2	-0.445719	-0.961835	-0.246592	0.687534	0.0459158	0.868002	95.9457	110.83	97.8611	71.7847	55.1284	76.9103	56.6099	110.863	116.096	89.4766	108.128	54.3629	53.4382	50.9031	59.2094	116.286	119.65	95.6504	64.166	80.9969	73.1028	86.0755	72.9581	101.546	106.141	98.9381	65.1083	54.4784	78.2833
ENSDARG00000098123	GNG12 (2 of 2)	0.0131609	-0.245582	-0.0196943	NA	NA	NA	3.75818	3.9593	2.52942	1.96374	4.72508	3.17222	3.58144	5.01194	4.31937	5.07587	6.6124	3.60518	2.636	2.17282	2.37728	2.11225	4.55574	3.69425	2.44418	1.3548	2.96354	4.05209	4.46497	3.41563	5.2549	3.2016	3.36062	2.69782	3.20885
ENSDARG00000087751	CR382337.1	NA	NA	-0.0134017	NA	NA	NA	2.7221	2.47065	3.46493	3.43619	1.38218	1.59787	1.56876	1.46644	1.72765	3.37835	4.72582	1.3354	2.12135	1.12233	1.2218	2.45102	0.427294	1.97516	1.67606	2.55117	1.62599	2.14505	1.6025	2.88589	2.82456	1.63238	1.99625	1.45022	1.98118
ENSDARG00000080016	CABZ01032454.1	NA	NA	-0.0134017	NA	NA	NA	0.155749	0.12241	0.291075	0.0981009	0.0750893	0.0630609	0.185571	0.268284	0.400917	0.117327	0.131531	0.111117	0.109835	0.208381	0.0423927	0.168464	0.0878371	0.150648	0.0876142	0.141682	0.0906992	0.293025	0.0943397	0.189745	0.229515	0.123641	0.105456	0.117931	0.154936
ENSDARG00000076620	abhd8b	0.0846049	0.366379	0.129108	NA	NA	NA	0.0607352	0.174107	0.21272	0.045412	0.0473723	0.195787	0.293874	0.416482	0.418426	0.624492	0.427237	0.34578	0.401539	0.104574	0.117597	0.0921933	0.119594	0.123931	0.103998	0.231978	0.153073	0.145525	0.258184	0.149187	0.471659	0.109929	0.145611	0.242372	0.19719
ENSDARG00000098004	ftr91	-0.198289	-0.59756	0.216195	NA	NA	NA	4.37965	12.0148	9.40746	4.54737	4.26213	5.78974	4.57466	20.7904	7.76997	6.71505	18.5745	9.017	7.87358	5.58024	5.20746	13.027	6.2804	14.9021	6.02047	12.1441	7.57292	12.1591	10.5942	8.60064	13.4625	10.0575	4.79347	6.91957	10.6176
ENSDARG00000103883	si:ch1073-181h11.2	NA	NA	NA	NA	NA	NA	1.1876	0.851109	1.5598	0.998972	0.926305	0.191418	0.191545	1.01797	0.102272	0.526343	2.20455	0.586323	0.58887	0.613442	0.191621	1.57738	1.16925	1.4136	0.762584	1.38601	0.748288	1.54135	0.981645	1.1995	0.962784	1.2307	0.57706	0.495064	1.16432
ENSDARG00000070536	creb5b	NA	NA	NA	NA	NA	NA	0.0164448	0	0	0.0184438	0	0	0.202322	0.0563837	0	0	0.0385598	0	0	0.0169887	0.0318407	0	0	0	0	0	0	0	0.0233021	0.0054816	0.0237359	0	0.0551915	0.0122073	0.00582552
ENSDARG00000100897	PDGFRB	#N/A	#N/A	#N/A	#N/A	#N/A	#N/A	0.0550379	0.0394436	0.096383	0.0823043	0.0429285	0.159679	0.106523	0.188707	0.341258	0.0975709	0.19358	0.0552961	0.145549	0.13267	0.0888045	0.0208863	0.252875	0.0935881	0.0471214	0.046715	0.092476	0.0879161	0.181973	0.0636215	0.205279	0.103618	0.0978587	0.10558	0.10227
ENSDARG00000014626	dlx3b	-0.501119	-0.168725	-0.180086	NA	NA	NA	1.63541	20.5107	29.3976	4.24385	0.637794	7.56677	6.17534	5.35074	12.5593	2.14885	1.31583	0.483259	4.22948	5.13477	1.14864	14.5298	12.8496	1.63582	1.81199	3.71521	5.09161	16.7498	16.6759	17.1812	5.34368	7.7068	4.65594	2.74904	10.5581
ENSDARG00000061850	CR847986.1	0.0131609	NA	-0.0134017	NA	NA	NA	0.285247	0.415482	1.13472	0.519596	0.314567	0.401226	0.17888	0.969054	0.687142	0.303387	0.256117	0.236362	0.266635	0.409165	0.227756	0.286966	0.472667	0.22288	0.596273	0.311705	0.831741	0.241583	0.43745	0.611816	0.553925	0.394697	0.353567	0.284979	0.45562
ENSDARG00000098062	ZNF70 (5 of 15)	-0.0303859	-0.193316	0.330254	NA	NA	NA	0.155432	0.747813	1.43267	0.7671	0.374729	1.25571	0.357046	1.15126	0.911429	1.07584	1.3277	0.664745	0.557614	0.646499	0.42917	1.04894	0.347921	0.501091	0.39748	0.434853	0.326765	0.69065	0.591367	0.778638	1.11656	0.573858	0.688646	0.574507	0.510909
ENSDARG00000055638	ankrd33aa	NA	-0.0264087	NA	NA	NA	NA	0.104464	0	0	0.0781084	0.04074	0.134701	0.0336975	0.039797	0.071969	0.0740774	0.0816494	0.0349847	0.0690645	0	0.0337109	0	0.0685668	0.0355268	0	0	0.0438808	0.0834341	0	0.0348213	0.0668732	0.0260234	0.0718117	0.03444	0.0318287
ENSDARG00000071005	ppp1r3ca	0.119379	-0.11109	-0.0758337	NA	NA	NA	14.0595	7.49608	21.3502	29.1248	25.6141	13.0493	12.4664	0.724503	4.93662	24.6597	5.81297	1.56949	8.35217	4.09306	4.60279	7.93868	1.49345	21.6204	7.93757	4.78488	3.30951	2.14275	8.88637	14.3019	9.03345	9.74752	20.0637	4.65438	4.78088
ENSDARG00000069157	tmem135	0.196733	-0.202438	-0.168032	NA	NA	NA	34.0267	35.9636	36.2191	24.6676	26.5171	21.8996	12.3887	16.6602	13.1684	49.0762	36.3547	12.9016	16.9992	17.6271	11.8781	26.881	24.1207	33.9311	37.8214	44.5021	28.81	30.4379	34.6314	35.4031	28.8149	30.6885	21.3682	14.8515	34.5953
ENSDARG00000104701	map7d1b	-0.0347979	-0.0280787	0.00475959	NA	NA	NA	22.9047	63.3201	58.9251	18.9246	15.3458	13.2171	17.992	34.3822	21.7672	30.2436	39.7951	14.877	17.4869	17.3406	15.3669	24.2485	24.8256	21.1	33.4237	55.2857	51.4383	56.9753	35.1712	48.3833	31.547	25.8995	16.3699	16.2678	49.7176
ENSDARG00000105091	zgc:174944	0.0893144	0.138286	NA	NA	NA	NA	1.8258	5.35825	7.12931	1.96667	3.58679	2.42022	0.83208	3.96204	4.59891	1.77257	3.06334	1.96576	1.09625	2.78301	1.06372	6.09501	5.35131	2.14943	2.76242	4.57206	3.55322	8.91136	8.96735	4.77112	3.34922	4.08954	2.20144	1.72718	6.501
ENSDARG00000017174	dlx2b	NA	NA	NA	NA	NA	NA	0.135067	0.108897	0	0.0757425	0.0790119	0	0	0.0771831	0	0.143667	0.237529	0.0678501	0.0334863	0.0697671	0.0653796	0.115327	0.0997348	0.172253	0.173458	0	0.0425517	0	0	0.0813213	0.114595	0.140193	0.0386886	0.0591208	0.0106379
ENSDARG00000104615	SIK3	0.0717054	0.175362	0.0282205	NA	NA	NA	3.03444	2.96988	2.14144	1.52386	1.37769	1.09498	1.75313	4.71031	5.33553	2.74592	3.0797	1.68359	2.20079	2.90087	1.40306	1.13435	3.12132	0.924151	1.51225	2.13349	2.39707	0.651107	1.47604	2.71525	3.96786	1.67302	1.43742	2.04708	1.66443
ENSDARG00000030844	klf11a	-0.0540235	NA	NA	NA	NA	NA	11.384	14.9687	14.5742	5.08027	4.57052	10.1749	7.74641	9.14859	13.3494	5.04752	5.19818	3.73222	3.75525	6.80877	2.59864	16.2345	12.9071	7.89797	10.1262	8.60474	7.21821	6.37417	6.52036	13.6423	8.18592	11.7914	6.89303	4.22372	7.17937
ENSDARG00000038669	gbp2	0.389772	-0.0999272	-0.403973	NA	NA	NA	5.83567	7.66232	10.2439	6.06342	7.56082	8.06967	7.31809	10.9227	7.27045	7.39952	17.8973	9.76141	4.70856	4.7449	3.26382	9.12479	5.35626	15.4592	6.15226	4.97923	5.21664	8.56823	6.5013	7.91396	10.8725	9.02313	7.253	5.61967	6.31635
ENSDARG00000095826	smdt1a	0.0880817	0.138286	-0.138561	NA	NA	NA	0.478385	1.19994	0.628315	0.894228	0.746262	0.616852	1.23452	0.911237	0.659153	0.848079	1.30867	1.12147	0.158138	0.494209	0.154376	0.90771	0.78499	1.62692	0.204788	0.406043	1.20569	1.14624	0.677868	0.76888	0.931785	0.881102	0.872966	0.482048	0.85896
ENSDARG00000102434	si:dkey-13m1.2	0.11104	-0.0206399	-0.0134017	NA	NA	NA	0.746493	1.1384	1.02605	1.14876	1.58426	1.52779	0.722399	0.793637	0.807309	1.20027	1.36367	0.50581	0.550917	0.358691	0.739494	0.731273	0.769144	0.602207	0.535076	0.464154	0.503169	0.91512	0.885579	0.970314	1.04122	0.659425	1.2458	0.538728	0.692005
ENSDARG00000026236	zgc:56585	-0.690607	-0.693473	-0.176676	0.228339	0.276496	0.903757	278.509	376.718	338.575	183.325	184.791	154.266	119.527	95.259	66.1636	280.758	213.819	58.6766	115.484	76.9186	88.4289	278.418	140.509	375.187	258.982	269.824	284.39	164.197	188.028	331.267	164	263.274	160.477	84.877	226.61
ENSDARG00000090930	si:ch211-120g10.1	-0.090175	0.0275719	-0.0134017	NA	NA	NA	0.414886	0.141384	0.437851	0.167397	0.187023	0	0.219193	0.140903	0.693704	0.0627277	0.164363	0.175941	0.127781	0.184448	0.0613775	0	0.204681	0.247529	0	0.135092	0.173255	0	0	0.331374	0.265424	0.113053	0.143403	0.137387	0.0770867
ENSDARG00000074222	rap1gap2b	0.0369261	0.0275719	NA	NA	NA	NA	0.0606801	0.0434872	0.0531318	0.0453708	0.118323	0.0978046	0.020465	0.0483388	0.043708	0.0449884	0.0247935	0	0.020972	0.0218471	0.0409464	0	0.0208209	0	0.0543173	0.0538489	0	0	0.0573221	0.052433	0.0404572	0.0187846	0.0704909	0.0209414	0.0277927
ENSDARG00000076011	si:ch211-149b19.3	-0.211069	NA	-0.224958	NA	NA	NA	10.5172	14.6257	13.9069	13.527	17.1207	10.9949	7.38608	4.81002	7.80039	7.02716	9.80044	1.84278	4.20195	3.49011	5.70803	14.0026	12.642	18.2984	17.2371	7.72027	17.5601	6.28361	5.46294	13.0166	7.3595	15.545	12.2572	3.81072	9.25673
ENSDARG00000060049	zgc:195075	NA	NA	NA	NA	NA	NA	0.114926	0.370633	0.983468	0.239946	0.584042	0.333428	0.667296	0.262695	0	0	0.538956	0.230929	0	0.184181	0	0.654194	0	0.351761	0.147592	0.292639	0.144825	0.811293	0.488545	0.489676	0.200413	0.288387	0.456178	0.103777	0.434325
ENSDARG00000042510	si:dkey-11e23.4	-0.0540235	-0.0447391	-0.0727042	NA	NA	NA	14.8174	13.1526	13.8696	10.5368	14.9963	10.5646	6.06101	10.321	9.18175	17.817	17.7597	6.95107	9.53342	6.58319	5.46414	18.6551	15.5207	18.1671	17.3495	18.8225	14.7299	16.2273	14.1379	13.9465	13.7699	17.4231	10.5397	7.13296	15.9794
ENSDARG00000070597	prelp	-0.547773	-0.163034	-0.0819793	NA	NA	NA	6.02908	4.57939	8.10208	2.11474	4.54823	3.3543	4.55044	3.03292	4.306	4.55595	4.8306	2.68956	1.45435	3.51105	1.01412	6.9169	3.73574	5.86621	4.45435	2.96372	4.16551	4.62942	4.78284	6.23685	4.18137	5.2433	3.64193	2.16727	4.13537
ENSDARG00000097803	C5H12orf65	0.241315	-0.610342	0.0454804	0.89195	NA	NA	5.46563	9.21183	9.831	6.71845	9.24951	5.57536	4.41976	6.41776	10.2906	6.54443	6.41682	4.66573	3.01543	4.79756	2.90649	8.37105	8.10865	4.97298	5.53796	4.99749	4.71755	7.63135	8.1472	8.16949	7.4174	6.74766	6.49077	3.8463	6.3734
ENSDARG00000045595	si:dkey-14k9.3	NA	-0.00964809	0.0282205	NA	NA	NA	0.895431	0.918829	0.855321	0.273894	0.666672	0.629787	0.236326	0.558207	1.59832	0.476225	0.668058	0.572493	0.524725	0.378429	0.236421	0.880407	1.00181	0.581363	0.836328	0.880936	0.82065	1.07275	1.38417	0.88986	0.825203	0.824977	0.45167	0.428017	1.03963
ENSDARG00000103830	ddr2l	NA	NA	NA	NA	NA	NA	0.0477665	0.0195369	0	0.0178576	0.021263	0	0	0.0207709	0	0.0193313	0.0213072	0	0	0.0164488	0.0154144	0	0.0178932	0.0324894	0.0233398	0	0.0229023	0.021773	0	0.0224345	0.0153523	0.0184306	0.00978015	0.0079658	0.0111688
ENSDARG00000057239	tph2	-0.413204	0.114283	0.448434	NA	0.927374	NA	0.746863	0.874165	1.39169	0.47144	0.720757	0.768653	0.428864	1.6435	1.11347	1.02223	1.68594	0.802078	0.781992	0.610967	0.644113	0.897726	1.11601	1.13135	1.07597	1.25493	1.46508	1.03337	1.08244	1.00424	1.36628	1.05526	0.597429	0.709788	1.20896
ENSDARG00000060322	zgc:153654	0.252413	-0.170135	0.118531	NA	NA	NA	6.8314	14.2037	9.77166	4.13543	6.63758	3.67521	3.49738	13.4828	5.08471	12.4751	14.9491	6.34773	7.81658	5.59418	4.13535	11.539	6.75231	11.7657	5.35469	8.55709	6.82325	12.9654	15.2368	10.2689	11.4979	8.85292	4.4864	5.97346	10.8956
ENSDARG00000061177	mov10b.1	-0.673686	-0.941005	0.16487	0.387998	0.0647817	0.903551	42.0398	67.7542	48.0408	36.4836	35.1864	18.48	20.1281	93.4679	36.5325	57.1624	79.4438	37.1715	47.2831	29.8969	24.2345	58.9201	41.7666	84.506	38.9252	70.4605	48.8993	73.9775	76.0664	52.6116	66.6517	56.0295	27.5695	34.6465	67.3509
ENSDARG00000043257	ckbb	-0.380962	-1.02884	-0.27002	0.714986	0.0237371	0.817309	400.612	443.641	412.954	266.02	296.266	479.954	173.465	519.67	498.251	460.396	368.923	393.583	189.396	195.764	181.852	401.407	611.676	431.489	423.795	456.983	449.947	531.081	317.86	419.069	461.81	467.092	303.926	240.149	438.968
ENSDARG00000097988	EIF3J (3 of 3)	NA	NA	NA	NA	NA	NA	0.439899	2.49163	3.58335	2.48459	4.14246	1.15138	3.40872	1.34063	3.0358	0.957496	6.89267	1.58746	0.760828	1.63524	2.37546	2.50997	3.60317	0.857305	1.45719	5.7922	3.0889	2.74963	1.05044	2.17163	3.05665	2.10691	2.79679	1.58975	3.17029
ENSDARG00000053779	si:ch211-218m3.13	NA	NA	NA	NA	NA	NA	6.23393	20.5649	23.7526	5.64335	7.26623	9.05115	11.902	5.2053	5.30566	10.8183	12.8717	4.42959	6.05965	3.58073	3.71826	17.5197	6.47869	11.6399	8.10464	6.15282	7.60824	13.3029	15.681	16.8505	8.55024	10.9357	8.46568	4.44706	10.6862
ENSDARG00000017429	sphkap	0.0131609	NA	NA	NA	NA	NA	0.0777091	0.0835368	0.0637899	0.0653665	0.0113647	0.0281817	0.0658008	0.0666097	0.0702667	0.0929896	0.0683298	0.0390368	0.0288989	0.0401398	0.0470193	0.0774106	0.0478178	0.0693729	0.0249493	0.0618355	0.0856857	0.0814606	0.0275283	0.0750119	0.074549	0.0548876	0.0426784	0.0387737	0.0641275
ENSDARG00000056617	rpgra	0.0338962	-0.0370243	0.00639284	NA	NA	NA	0	0	0.0239997	0	0.0534468	0.0088357	0.00884154	0.0104419	0	0.00971818	0.0321347	0.0183586	0	0	0.00884505	0.0104015	0.00899528	0	0.0469337	0.046529	0	0	0	0.0079999	0.0130737	0.0165826	0.017781	0.00680091	0.0116323
ENSDARG00000076313	si:ch211-240l19.7	0.150797	-0.0447391	0.00865851	NA	NA	NA	956.048	185.293	144.544	484.713	177.899	156.926	348.709	71.8733	154.406	150.751	49.6461	66.5259	92.7511	34.1435	28.5522	188.786	165.975	195.411	183.19	59.6113	112.51	105.175	71.5488	428.628	106.669	183.341	292.062	55.4932	87.2113
ENSDARG00000096353	ighv9-2	NA	NA	NA	NA	NA	NA	1.4694	0	0	0.659209	0	0	0	0.671747	1.51849	0.625188	0	0.590519	0.874322	0	0	0	0	0	0.377414	0	0	0	0.832853	0.4898	0.703856	0.0943535	0.164802	0.36621	0.208213
ENSDARG00000028663	tek	0.033282	-0.0672032	-0.00888086	NA	NA	NA	0.35461	0.354615	0.350464	0.454514	0.385164	0.280791	0.404239	0.665507	0.326113	0.653782	0.593801	0.332293	0.287915	0.358111	0.186788	0.302768	0.244194	0.193872	0.244228	0.273207	0.190883	0.182081	0.271642	0.35323	0.559801	0.246265	0.381177	0.291277	0.229453
ENSDARG00000075580	lrch2	-0.111157	NA	NA	NA	NA	NA	0.0191991	0.108312	0	0.0683622	0.0713131	0	0.0185794	0.0219424	0.0629889	0.107172	0	0.0612388	0.0190396	0.0198341	0	0	0	0	0.25879	0	0	0	0.0816147	0.0425037	0.0480258	0.0646975	0.0395637	0.0250281	0.0204037
ENSDARG00000091609	spink4	-0.493806	-0.01053	0.00865851	NA	NA	NA	2000.54	462.137	457.435	893.441	414.959	419.748	923.4	234.701	414.717	344.054	186.524	188.183	213.35	106.464	107.051	562.644	470.284	543.748	578.658	231.766	311.869	405.535	243.558	973.371	294.999	538.833	662.887	153.762	298.182
ENSDARG00000037190	TRIM47 (13 of 79)	-0.336172	-0.430994	-0.208275	NA	NA	NA	3.37465	8.17403	9.25974	4.55819	5.22231	2.66706	2.67688	5.78291	2.83963	5.67482	6.5965	3.06355	3.12825	2.63426	2.06648	6.71943	4.32419	6.02734	3.00491	5.62342	3.87844	8.21436	8.70014	6.93614	5.22347	5.01897	3.78111	2.72314	6.60409
ENSDARG00000052494	pcdh18b	0.0301565	-0.0447391	NA	NA	NA	NA	0.30999	0.43438	0.4633	0.383637	0.437716	0.347051	0.137803	0.0610835	0.512838	0.302933	0.292018	0.0966549	0.180209	0.187729	0.144878	0.399235	0.267652	0.26174	0.133	0.108874	0.134703	0.409795	0.378666	0.402557	0.292218	0.265407	0.326552	0.152368	0.25801
ENSDARG00000100169	BX323573.2	NA	NA	-0.0134017	NA	NA	NA	0	0.13131	0.302298	0.371058	0.523668	0	0.11184	0.463402	0	0.201911	0.640714	0	0.234799	0.0940956	0.352713	0.62874	0.594451	0.545537	0	0.69211	0.141762	0.21824	0.185049	0.144536	0.326507	0.442182	0.251642	0.170402	0.30929
ENSDARG00000003789	dennd5b	-0.164208	-0.479631	0.0392657	NA	NA	NA	7.71699	11.3029	11.7583	7.8841	7.95867	15.0797	8.70405	9.34194	8.60429	20.7575	13.1258	7.06163	6.37073	6.74117	6.87813	7.75346	4.78122	6.73535	6.91762	10.072	7.97959	10.7454	9.79356	10.2594	12.9574	6.54691	9.90663	6.76291	9.64764
ENSDARG00000105498	#N/A	NA	NA	NA	NA	NA	NA	69.1727	43.5931	37.8666	26.3039	35.4527	81.0185	53.4422	167.33	171.755	15.0164	40.2264	65.7323	37.5827	64.6479	38.0031	84.4383	90.2638	42.8781	43.6369	62.4004	66.4949	35.8442	30.1983	50.2108	98.582	65.3043	49.0543	51.4915	48.7344
ENSDARG00000036636	ebpl	-0.00864322	0.0504555	-0.0134017	NA	NA	NA	11.4013	10.7556	15.1274	11.5476	14.7684	13.7825	9.11936	26.9916	12.5636	44.2399	30.7575	10.6366	16.3831	23.4367	9.40458	16.1588	15.6923	14.1249	23.4571	16.071	17.0065	11.0109	18.0513	12.4281	28.6381	17.3583	12.3045	14.9652	15.5349
ENSDARG00000089200	si:dkey-103g5.4	0.631674	0.289366	-0.0190767	NA	NA	NA	0.194545	0.228147	0.209059	0.228111	0.10346	0.196693	0.213938	0.63671	0.484331	0.714858	0.373229	0.310955	0.236777	0.255792	0.350998	0.4631	0.444022	0.424037	0.124921	0.213912	0.323164	0.444952	0.288198	0.210584	0.552282	0.36402	0.185551	0.288631	0.317557
ENSDARG00000078752	si:ch1073-280h16.1	-0.131952	0.392892	0.122724	NA	NA	NA	0.465392	1.21321	1.06969	0.809044	0.721455	0.888514	0.866962	2.06108	1.25044	0.495026	1.15946	0.619536	0.50768	0.871381	0.596979	0.940453	0.859127	0.522301	0.657443	0.844344	1.01166	0.975718	1.00567	0.916097	1.2415	0.744831	0.821494	0.648894	0.959348
ENSDARG00000099465	rnf213a	-0.404361	-0.122003	-0.314226	NA	NA	NA	6.05044	10.1862	7.53528	4.63902	5.77732	5.5653	3.88363	18.2746	9.59631	7.37717	11.7388	9.37464	6.3476	5.05891	3.77865	11.214	10.1133	10.3594	6.49127	8.95429	6.8175	12.5973	14.2041	7.92397	11.7467	9.54449	4.96632	6.13995	10.6433
ENSDARG00000033296	gpr37b	NA	NA	NA	NA	NA	NA	0.0265018	0.0284893	0	0	0.0620127	0.0256295	0	0.0302887	0	0.112758	0.0621416	0.0798784	0	0.0273784	0	0	0	0.135193	0.0340348	0	0	0.0635	0	0.0183304	0.0512971	0.042307	0.0219106	0.0268142	0.015875
ENSDARG00000016531	klhl4	0.0504775	0.0275719	0.0282205	NA	NA	NA	0.102475	0.38076	0.465207	1.38758	0.414401	0.691206	0.222098	1.01202	1.07057	0.565129	0.415263	0.102956	0.177842	1.09774	0.223222	0.522569	0.523088	0.361374	0.230305	0.678305	0.892698	0.42434	0.250948	0.316147	0.765745	0.409334	0.678821	0.40044	0.561573
ENSDARG00000105584	#N/A	-0.0908915	-0.154158	-0.0692082	NA	NA	NA	2.58768	5.50136	5.47917	2.24648	1.57814	2.25682	1.89502	6.16646	3.09762	1.61269	3.98284	1.10424	1.97301	3.14826	1.54768	2.95754	5.21485	1.27426	3.46456	2.54421	2.77006	3.77065	4.03506	4.52274	3.7149	3.2278	1.99412	1.9433	3.27999
ENSDARG00000103162	CABZ01046954.1	NA	NA	0.0282205	NA	NA	NA	0.037835	0.244035	0.0496928	0.169737	0.177063	0.146359	0.183069	0.302689	0.351889	0	0.133074	0.0380125	0.225125	0.0390865	0.109885	0.301517	0.111751	0.308812	0	0.289022	0.238393	0.135983	0.0536119	0.110521	0.196913	0.18052	0.169057	0.103027	0.179252
ENSDARG00000100453	GALNT10	#N/A	#N/A	#N/A	#N/A	#N/A	#N/A	13.412	9.10596	8.07923	6.63519	5.03389	7.02162	6.14797	12.6486	18.0335	9.36764	6.58131	7.32843	4.33353	8.13607	4.62096	8.38076	20.3642	5.9673	5.52556	7.27535	8.38712	5.07408	5.66805	10.1991	11.6578	10.0595	6.20967	6.10475	6.60115
ENSDARG00000041078	chka	0.916509	-0.593313	0.0684788	NA	0.447393	NA	26.4718	45.5257	29.9148	68.0928	69.6785	74.8772	74.8599	62.5051	39.8949	314.167	145.641	69.5896	69.1562	77.9227	77.9681	41.7342	21.8541	43.65	54.6283	61.5204	46.6628	44.5836	42.183	33.9708	140.552	40.4667	71.8771	73.6591	48.7374
ENSDARG00000078733	cnnm2b	-0.204827	-0.402188	-0.100654	NA	NA	NA	14.6504	22.9771	18.7765	11.0586	23.2102	10.0964	11.8805	9.67313	18.3365	9.02554	18.0199	5.46033	10.4066	3.75047	9.24405	14.9182	20.3777	12.1638	20.3596	28.0061	13.7653	15.8789	16.422	18.8013	13.7638	16.9548	14.0614	7.21536	18.5181
ENSDARG00000078190	pcdh2g13	NA	NA	NA	NA	NA	NA	0.0205482	0.0334295	1.7767e-07	0	0	0.0396804	0	0	0.076911	0	0	0.0403254	0	0	0	0.023529	0	0	0.0264703	0	0	0	0	0.0179926	0.0192277	0.0124998	0.0099201	0.0100813	0
ENSDARG00000098394	si:ch211-106g8.11	NA	NA	NA	NA	NA	NA	0.432388	4.8154	0.823035	2.10844	0.733151	1.02233	0.828902	1.70976	0.678311	1.60416	0.250066	0.434321	0.453284	0.44922	0.888425	0.733303	0.21191	0.906244	0.279143	0.26594	0	0.250245	0.887944	2.02361	1.06057	0.53265	1.17321	0.556312	0.351032
ENSDARG00000086551	irs4a	0.0131609	-0.0447391	NA	NA	NA	NA	0.0550241	0.0739383	0.108404	0.0617128	0	0.106426	0.0399361	0.172938	0.142155	0	0.080638	0.0414617	0.0409254	0.0852663	0.039952	0.0469824	0.0677175	0.0280694	0.0353322	0.0350275	0.10401	0.0494404	0.0584765	0.0791221	0.0989327	0.0445254	0.0520187	0.0519013	0.0617386
ENSDARG00000094433	caspbl	-0.109276	0.195444	-0.0134017	NA	NA	NA	3.51457	7.34142	7.10172	3.78084	5.80578	4.89135	3.30769	4.61452	4.80675	7.10044	10.7241	5.33505	3.84076	2.56219	2.55589	6.86905	3.46519	6.68854	6.14949	5.12121	3.39884	6.09289	6.93278	5.9859	6.81145	5.79307	4.44642	3.57347	5.38643
ENSDARG00000093476	si:dkey-175d9.2	NA	NA	0.0282205	NA	NA	NA	0.807102	0.881505	0.735781	0.227308	1.25347	1.80816	1.40103	0.526414	0.438993	0.685767	2.71088	0.554843	0.582978	0.677843	0.474623	1.39478	0.423105	3.01389	1.18315	0.75773	1.00629	1.75988	1.39985	0.808129	1.09051	1.50373	1.17249	0.572572	1.23094
ENSDARG00000097169	si:ch73-330k17.3	0.199614	-0.422434	-0.0161694	NA	NA	NA	1.57975	0.569985	0.442013	1.71118	1.21163	0.728978	2.09296	3.3563	3.52599	1.14306	2.53598	1.00492	1.7782	0.993759	1.76874	1.87038	3.6899	0.664722	1.13611	1.32378	0.666015	1.04045	0.405848	0.863916	2.64033	1.84028	1.43619	1.3864	0.859023
ENSDARG00000093477	CYP46A1 (4 of 4)	-0.483756	0.0275719	0.104428	NA	NA	NA	46.1693	262.416	207.494	1.33059	2.46535	3.19403	1.58535	4.11343	50.9163	12.2078	3.04302	2.76313	24.1954	2.22535	7.7202	3.2106	27.1313	5.31308	189.199	289.109	282.246	239.788	63.917	172.026	17.5701	56.2135	2.14383	9.22602	218.765
ENSDARG00000079160	srxn1	-0.0540235	-0.0102815	0.00865851	NA	NA	NA	3.35435	2.5041	9.42315	1.14953	1.74422	5.85711	2.07389	3.94014	2.02206	8.12699	8.62998	4.77428	3.97332	1.92517	1.26287	5.40999	3.39426	7.41498	5.14543	7.7109	6.22315	1.89768	4.62105	5.09387	5.67979	5.34117	2.70619	2.98391	5.11319
ENSDARG00000086133	SERINC3	NA	NA	0.0282205	NA	NA	NA	0.0991703	0.0814832	0.0651256	0.111225	0.116026	0.0239765	0.0366761	0.0433148	0.0512414	0.0527426	0.0444333	0.0761542	0.0245867	0	0	0.0846766	0.0976381	0.0386671	0.0636794	0.0482522	0.0624856	0.0454046	0.0702617	0.0819264	0.047933	0.0711653	0.0719759	0.0251852	0.056601
ENSDARG00000100263	C6H3orf18	-0.0540235	NA	NA	NA	NA	NA	0.190136	0.136263	0	0.284331	0.222453	0	0.245332	0.0724348	0.196487	0.269658	0.0743053	0	0.125705	0.196425	0	0.144309	0.311997	0.193988	0.0813936	0.0806917	0.0798678	0.151859	0	0.1088	0.153221	0.182922	0.188029	0.0805325	0.0781046
ENSDARG00000089562	BX957322.1	NA	NA	-0.0134017	NA	NA	NA	0.0104537	0	0.02746	0.0234489	0.0122306	0	0.0101163	0.0358424	0	0.0111194	0.012256	0.0210055	0	0	0.0101204	0	0	0	0.0134251	0.0266187	0	0	0	0.0126379	0.0148045	0.00335628	0.011449	0.00778147	0.00665467
ENSDARG00000058733	ihha	-0.0417319	-0.541195	-0.198333	NA	NA	NA	5.63195	10.8632	7.27024	4.51183	5.34668	10.6753	4.32899	16.4412	20.0211	16.6709	16.2998	8.85939	11.9683	7.91281	7.75791	14.2158	10.3611	6.07439	6.24087	5.69536	7.13776	11.0269	8.20844	7.9218	17.3583	9.22304	6.2157	9.1246	8.01712
ENSDARG00000006944	gdpd3b	0.0903447	-0.0299246	-0.224491	NA	NA	NA	4.06942	20.1448	34.1804	11.2694	3.93819	5.73315	3.40327	26.1254	11.3181	30.8342	34.6928	13.1741	6.67622	21.7467	12.5971	5.71962	25.6716	12.4043	13.4202	14.7756	14.3082	35.2706	29.2588	19.4649	25.7426	14.3039	6.086	13.5485	23.4033
ENSDARG00000068474	si:dkey-94e7.2	0.131752	-0.774836	0.0196441	NA	NA	NA	7.51259	4.44255	2.72126	7.17974	12.8842	4.72681	4.56564	8.29941	7.09412	26.9796	12.4728	4.1852	9.15963	6.27436	9.29088	5.15529	5.36942	8.83671	4.40466	5.54254	6.39698	4.85125	5.86728	4.89213	13.7115	5.94152	7.3391	7.22752	5.66451
ENSDARG00000053456	GK2	-0.108183	-0.855159	-0.0781	0.964402	0.0844491	0.952937	172.838	261.09	255.528	144.195	192.131	177.203	141.15	329.98	226.003	359.794	363.755	152.902	196.299	150.141	175.178	252.388	288.569	197.957	237.99	288.915	252.82	201.041	222.666	229.819	319.883	244.226	163.67	168.63	241.361
ENSDARG00000078902	rims1b	-0.287702	-0.0426404	0.148385	NA	NA	NA	0.504199	0.023357	0.42325	0.214302	0	0	0.237139	0.0614089	0.253234	0	0.181031	0.168631	0	0.0797589	0.0130044	0.175791	0.102463	0.250012	0.034502	0.0171022	0.0972915	0	0	0.316935	0.123918	0.140692	0.11286	0.0653486	0.0285984
ENSDARG00000007553	opn4.1	NA	NA	0.0282205	NA	NA	NA	2.1509	2.58864	3.6526	2.00183	2.31998	1.36027	2.01664	1.60914	1.36975	1.71904	1.75152	1.25233	0.903907	0.541913	0.703953	2.04573	1.2344	1.93873	1.23583	1.21231	1.33048	1.75169	2.59069	2.79738	1.61236	1.61367	1.92468	0.850526	1.72129
ENSDARG00000045959	csf3r	NA	NA	0.0282205	NA	NA	NA	0	0.0214709	0	0	0	0	0	0.0456539	0.0206402	0	0.0468328	0.0200667	0.0396144	0	0	0	0	0.0203776	0	0	0.0251694	0.0239283	0	0.00715697	0.0282817	0.0050944	0	0.0149203	0.0122744
ENSDARG00000070600	DYRK3	-0.45397	-0.433327	0.0888545	0.715651	0.615692	NA	24.2882	47.4367	34.6214	19.4132	20.7204	18.5953	10.7543	31.3268	26.8458	22.0165	33.658	17.1026	14.2588	15.9091	12.8013	40.8031	26.5355	26.0465	23.6637	26.0487	20.9462	49.8121	38.4477	35.4488	28.4618	29.2622	17.3708	15.0179	33.8137
ENSDARG00000017834	micall2b	-0.319944	-0.237523	0.38072	NA	NA	NA	10.0657	18.7736	25.9133	9.32729	19.1097	8.65575	5.46158	7.36591	9.01455	9.09788	10.244	5.96765	4.14978	5.75463	2.9794	18.8253	15.1644	11.8123	6.0487	7.25171	5.40778	28.8336	26.811	18.2509	8.93059	12.9627	10.6386	4.71286	17.076
ENSDARG00000031463	syt6b	0.176732	0.145959	0.0425966	NA	NA	NA	0.29876	0.107055	0.196197	0.093077	0.310703	0.0963088	0.112435	0.113817	0.171522	0.582605	0.330808	0.0667026	0.27982	0.205762	0.0803425	0.283441	0.24512	0.338681	0.298419	0.253582	0.250992	0.198847	0.517417	0.200671	0.299688	0.291415	0.153131	0.158157	0.30521
ENSDARG00000104275	dicp1.17	NA	NA	NA	NA	NA	NA	0	0.0668014	0.0816169	0	0.222499	0	0.120271	0.0735617	0.205135	0.202734	0.362761	0.324189	0.061625	0	0.0601591	0	0.061181	0	0	0	0	0.148894	0.0915968	0.0494728	0.211048	0.0152952	0.0856925	0.111493	0.0601227
ENSDARG00000007199	CR846090.1	NA	NA	-0.0134017	NA	NA	NA	0.308105	1.42975	1.58134	0.33972	0.721811	0.195287	0.714929	4.83903	0.813286	0.644376	4.16251	2.76279	1.162	0.480754	1.12409	1.78799	0.915111	2.62252	0.16569	1.48888	1.11331	1.04409	1.90249	1.1064	2.6148	1.37283	0.492937	1.38241	1.38719
ENSDARG00000094494	CR926879.1	-0.0540235	-0.0808945	NA	NA	NA	NA	0.10612	0.717191	0.136528	0.224474	0	0.582527	0.282014	0	0.105558	0.320064	0.120103	0.100032	0.188488	0	0	0.336539	0.199699	0.196363	0.12613	0.284156	0.116526	0.124285	0	0.319946	0.136431	0.214683	0.272254	0.07213	0.131242
ENSDARG00000094119	si:dkey-196n19.3	NA	NA	NA	NA	NA	NA	0.115939	0.180598	0.383761	0.123844	0.121513	0.160804	0.123478	0.293879	0.310189	0.0984699	0.389031	0.0940402	0.174334	0.174929	0.133823	0.30118	0.172999	0	0.0528616	0.293872	0.105446	0.108829	0.306459	0.226766	0.272892	0.13176	0.13241	0.144282	0.203651
ENSDARG00000061352	bcl11aa	-0.169647	-0.721969	0.232229	NA	0.33091	NA	0.129774	0.352636	0.366769	0.214833	0.248292	0.284557	0.205981	0.514336	0.658784	0.179754	0.180341	0.135544	0.321005	0.237821	0.116304	0.279767	0.581964	0.168072	0.167114	0.111173	0.206122	0.197338	0.279848	0.28306	0.383304	0.299229	0.238416	0.202668	0.19862
ENSDARG00000032465	slc1a8b	NA	-0.0930095	0.0188058	NA	NA	NA	0.0322524	0	0	0	0	0	0.0577449	0.110583	0	0.0317353	0.0378128	0.0324037	0.0295877	0.0333192	0	0.0367183	0.0635082	0	0	0.0410627	0	0.0386394	0.0457014	0.0107508	0.0450328	0.0250566	0.0144362	0.0238276	0.0313509
ENSDARG00000100274	WDR72	NA	NA	NA	NA	NA	NA	0.224632	0.402463	0.295033	0.139965	0.116806	0.168963	0.120768	0.370832	0.515856	0.238936	0.907126	0.275838	0.247519	0.335201	0.217468	0.198906	0.909219	0.178253	0.576964	0.190663	0.345979	0.239214	0.176834	0.307376	0.508188	0.465836	0.136625	0.269007	0.238173
ENSDARG00000087575	BX569789.2	-0.48198	-0.390643	0.252846	NA	NA	NA	2.72436	7.75918	4.74547	1.62092	1.8075	0.819321	0.803787	11.4578	3.07286	2.45609	7.41056	4.13908	3.61604	2.78015	2.3882	4.87933	3.00119	5.13538	1.5787	6.6516	3.99836	7.85117	8.74472	5.07634	6.09933	3.64865	1.26288	3.23087	6.81146
ENSDARG00000098216	si:ch211-215e19.3	NA	NA	NA	NA	NA	NA	2.07705	2.19677	2.93672	2.36566	5.18397	1.71772	2.21379	3.79588	3.79706	3.37064	4.68252	3.1664	1.90496	1.14057	2.081	3.14853	2.16718	2.92992	2.61824	1.64673	2.89449	4.40903	1.7813	2.40351	3.91153	2.71597	2.87028	2.07323	2.68289
ENSDARG00000034098	CABZ01058865.1	NA	NA	NA	NA	NA	NA	0.564501	1.57521	1.96568	0.355104	0.45298	0.589853	0.771039	1.75454	1.80686	0.911054	1.3777	1.11056	0.323544	0.459725	1.20813	0.656035	0.502202	1.35325	0.648235	0.690287	0.687927	0.484829	0.246179	1.36846	1.46254	0.789931	0.542244	0.77549	0.527305
ENSDARG00000094265	si:dkey-183n20.15	1.27662	1.24314	0.359212	0.00230831	0.000708972	0.648818	6.56797	22.6798	23.3996	9.9458	9.36159	13.716	4.90566	9.10733	18.9559	6.13963	4.94225	4.59041	5.31944	6.4178	4.43433	18.0743	21.3332	5.76101	4.77394	10.8659	8.00114	36.4614	27.958	17.5491	9.78628	12.4856	9.48226	5.19049	20.8216
ENSDARG00000076381	slc25a1b	-0.35881	-0.0841144	0.031468	NA	NA	NA	8.20155	12.1712	15.6588	4.34364	7.06796	11.9167	7.27506	20.6674	21.2921	8.89402	17.0734	7.43612	9.9982	12.9779	5.6161	11.7057	30.4874	8.28606	11.8173	16.6562	17.0407	19.4564	19.7283	12.0105	16.9817	15.5741	7.65084	9.00708	18.2204
ENSDARG00000004632	egln1b	-0.938302	-0.648816	0.117261	0.222181	NA	NA	19.365	67.0555	38.7412	17.9235	24.6851	28.7076	12.7966	27.7189	43.9743	21.2425	17.8053	18.7633	15.7239	16.2721	7.98841	28.2775	72.5201	18.7343	19.9867	33.9105	23.5871	81.1371	64.2637	41.7206	27.6852	34.8796	21.0282	14.6869	50.7246
ENSDARG00000097085	si:ch211-261a10.5	-0.135825	-0.163254	-0.124581	0.953957	0.86701	NA	0.410621	0.490841	0.315091	0.349909	0.201332	0.368049	0.290369	0.470141	0.482307	0.643679	0.583064	0.28232	0.420332	0.26092	0.193422	0.298453	0.372074	0.345874	0.493584	0.458383	0.326412	0.455798	0.326583	0.405518	0.544798	0.377496	0.302415	0.289249	0.391794
ENSDARG00000060529	nkx6.3	-0.0540235	0.135935	NA	NA	NA	NA	0	0.0243751	0.336931	0	0.0265286	0.248087	0.248251	0	0.530201	0.0241184	0	0.0911238	0.112432	0.0468492	0.043903	0.0258143	0	0.0231339	0	0.0288686	0	0.0271649	0.363503	0.120435	0.13858	0.012237	0.130717	0.073577	0.104884
ENSDARG00000100606	ARHGEF25 (2 of 2)	0.0131609	NA	NA	NA	NA	NA	0	0.0614667	0.025033	0	0	0.0921609	0.0184444	0.021783	0.118177	0	0.111727	0.019149	0.0567039	0.03938	0.0184517	0	0.0938254	0.0388913	0	0	0.0480365	0.0685018	0.135036	0.0288332	0.0629217	0.0331792	0.0276513	0.0334211	0.0628936
ENSDARG00000095911	si:ch211-149b19.4	NA	NA	NA	NA	NA	NA	0.140899	0	0.502703	0.619067	0.196378	0.318755	0.279268	0.903978	0.214807	0.541101	1.31675	0.815904	0.187813	0.317194	0.260519	0.159796	0.230247	0.155171	0.306092	0.36154	0.412925	0.343528	0.609672	0.214534	0.744159	0.212827	0.353367	0.395357	0.431916
ENSDARG00000069941	TDP2 (2 of 2)	-0.262183	0.0352867	0.349843	0.881771	NA	NA	4.2616	8.75518	4.43632	3.7529	2.65917	2.28963	1.92456	11.545	4.04511	6.61478	8.77131	4.66218	5.94801	2.11975	3.72841	4.99545	3.8228	6.79566	3.28376	8.76156	5.251	6.69392	7.69369	5.8177	7.74405	4.72442	2.65656	4.11459	7.10004
ENSDARG00000042677	cadm1b	NA	NA	NA	NA	NA	NA	0	0	0	0	0	0.0205877	0.0419126	0.135617	0	0.0459331	0.0490519	0	0.0207457	0.0612934	0.0405046	0	0.0212185	0	0.0268656	0.0755382	0	0	0	0	0.0576505	0.012021	0.0156251	0.0306359	0.0188845
ENSDARG00000014717	DYNC1H1	0.161158	-0.0438489	-0.122366	NA	NA	NA	1.20219	0.692323	0.555892	0.551865	0.506433	0.968771	0.658476	1.48326	2.58587	0.98786	0.888798	0.770787	0.730835	1.15287	0.505313	0.770937	2.50595	0.555368	0.618957	0.405502	0.642068	0.462425	0.482822	0.816802	1.48645	1.1128	0.671386	0.789951	0.498204
ENSDARG00000090851	ciita	-0.111746	-0.169307	0.207786	NA	NA	NA	5.17997	9.62803	16.9079	6.5674	8.32512	12.735	5.21067	5.45151	6.42619	7.39812	13.064	4.77839	3.74369	5.57769	3.09754	12.0248	9.61653	9.04956	6.06938	5.34759	3.79831	20.4092	16.9798	10.572	8.08496	9.19007	8.20955	4.29933	11.6337
ENSDARG00000095142	FKBP15 (1 of 2)	0.0859527	0.135329	0.179976	NA	NA	NA	1.1003	2.61031	1.2558	3.9684	3.14603	2.86535	1.62601	4.57723	1.33763	3.82697	6.15095	3.06014	2.49164	1.6262	1.27563	1.41651	2.00197	1.66095	3.14007	1.36834	1.56062	2.64349	1.1194	1.65547	3.9732	2.05488	2.90145	2.1134	1.67296
ENSDARG00000105008	gpr171	NA	NA	NA	NA	NA	NA	1.2871	2.38898	2.25357	1.22613	1.30291	1.22799	1.28453	1.88082	2.45336	3.23292	2.43429	0.757357	1.67271	1.58658	1.30552	1.87785	1.48377	1.18133	1.44219	1.8345	1.90143	2.02056	2.20778	1.97655	2.50035	1.49629	1.26039	1.33054	1.99107
ENSDARG00000094995	HTRA2 (20 of 24)	NA	NA	NA	NA	NA	NA	0	0	0	0	0	0	0	0.228352	0	0	0	0.12153	0	0	0	0	0	0	0	0	0	0	0	0	0.057088	0	0	0.0303825	0
ENSDARG00000076294	klb	0.0647384	-0.431697	-0.1894	NA	NA	NA	9.54391	10.5951	6.99926	8.35234	7.21724	8.74516	6.34952	15.8718	19.9458	8.20193	10.2238	8.11404	5.53402	8.87958	6.3586	8.73075	16.3595	7.63827	8.28226	7.35492	7.92187	7.57509	7.37029	9.04609	13.5608	10.2527	7.66606	7.22156	7.55554
ENSDARG00000087657	fasn	-0.0161189	-0.0454178	-0.20357	NA	NA	NA	2.24279	3.86245	12.0039	0.576169	0.536136	0.72421	0.640159	0.609397	0.477588	3.4507	1.78484	1.01058	0.792741	0.629926	0.934986	1.11419	0.303945	1.45152	0.721527	0.689795	0.911139	0.75222	0.924514	6.03638	1.58063	0.897795	0.619169	0.842058	0.819417
ENSDARG00000031968	cpped1	-0.103354	-0.399594	-0.192891	NA	NA	NA	10.4229	12.1157	13.479	5.27185	8.28156	6.50824	4.32279	9.47746	8.04873	16.3985	12.0587	7.04259	7.2014	4.75688	5.4999	10.6144	10.4363	11.2184	9.76707	7.64128	7.15911	8.42529	9.21859	12.0059	11.4958	10.509	6.09611	6.12519	8.11107
ENSDARG00000007366	amdhd1	-0.0572901	0.0970432	0.466326	0.986879	0.916431	0.648818	11.2542	11.961	14.8715	16.6815	9.27206	13.9041	7.42534	10.886	7.46505	15.2101	10.2572	4.99069	7.5747	7.15302	3.64025	9.80474	9.58445	10.8437	8.34143	8.95171	7.7933	9.18519	8.82685	12.6956	10.9546	9.64358	11.8207	5.83967	8.68926
ENSDARG00000100799	si:ch211-67o16.5	NA	NA	NA	NA	NA	NA	6.82759e-08	4.24785	9.75702	2.31987	1.8001	0.491083	1.30326	1.09332	0.896826	2.46464	2.01224	0.605085	0.638584	1.04293	1.16181	3.75545	1.88131	1.00642	1.23596	8.11251	3.33229	3.25054	4.0019	4.66829	1.61676	1.96979	1.47858	0.862102	4.67431
ENSDARG00000074487	CR762483.1	-0.161637	-0.219149	-0.0204954	NA	NA	NA	9.86462	45.6481	52.8547	15.8263	17.1973	40.9395	29.018	29.716	12.8945	20.4296	50.1674	16.4088	16.3261	14.7802	12.902	41.2034	26.2423	36.9918	15.3533	25.3682	16.0534	99.4756	70.2607	36.1225	28.3019	29.9477	25.7453	15.1043	52.7895
ENSDARG00000095481	si:dkey-28d5.8	NA	NA	NA	NA	NA	NA	0	0.0620954	0	0	0.278759	0	0.116349	0.214462	0	0	0	0	0	0.114479	0	0	0.0863054	0	0.126411	0	0	0.0803599	0	0.0206985	0.0536155	0.0531791	0.098777	0.0286197	0.02009
ENSDARG00000075450	mkxa	NA	-0.0447391	NA	NA	NA	NA	0.0974113	0.0349055	0.149264	0.109252	0.0949736	0.0471024	0.0942672	0	0.0503326	0.0518143	0.0190342	0	0.0322008	0.0167743	0.0157175	0.0554498	0.0479531	0.0993846	0.0416999	0.0620105	0.0409182	0.0194503	0.0690237	0.0938603	0.0302953	0.0611219	0.0863988	0.0161732	0.0478507
ENSDARG00000030108	sec22ba	0.842945	0.700076	-0.041592	0.0716984	0.0762819	0.967929	27.8176	35.1304	36.0962	21.2241	26.0956	30.9159	25.8908	41.6707	32.9718	87.9093	56.2076	28.0198	39.3109	26.1777	23.3449	43.861	46.5751	38.8328	39.1657	42.9737	32.0747	45.3349	49.9582	33.0147	54.6899	42.1086	26.0316	29.2133	42.5854
ENSDARG00000056468	asb16	0.0131609	NA	NA	NA	NA	NA	0	0.0318598	0	0.0332398	0	0	0.0286806	0.0677441	0.0306271	0.0945731	0.0347467	0.0297762	0	0.0918525	0	0	0.0291793	0.0302375	0	0	0.0373478	0	0	0.0106199	0.0569228	0.0148542	0.0154801	0.0304072	0.00933695
ENSDARG00000059798	kcnq1	NA	-0.0808945	NA	NA	NA	NA	0.0123059	0.0264575	0.0484879	0.0138017	0.0719875	0	0.0476347	0.056257	0.056108	0.0190441	0.0288548	0.0370907	0.036611	0	0.0119134	0.0407662	0.0726944	0.0502206	0	0.0470023	0.0465224	0.0857982	0.0697492	0.0290838	0.040066	0.0409203	0.033356	0.0214038	0.062268
ENSDARG00000105333	#N/A	0.106634	NA	NA	NA	NA	NA	0.287806	0.210947	0.240549	0.161395	0.0765282	0.189772	0.215217	0.284076	0.486686	0.194811	0.260737	0.170865	0.194602	0.175692	0.113984	0.148935	0.566718	0.306983	0.168006	0.149901	0.197827	0.266436	0.0926859	0.246434	0.306578	0.29766	0.160728	0.163786	0.176712
ENSDARG00000086998	NNMT	-0.105225	-0.114034	0.227078	0.970754	0.92842	NA	28.383	53.7986	53.0379	24.6081	30.3877	33.4374	21.0561	36.4482	28.7911	47.1216	50.0785	23.4916	24.0205	18.6345	20.6852	53.8339	34.3371	43.2539	38.7753	42.4085	34.521	48.4905	47.6434	45.0732	40.6099	42.55	27.3723	21.7079	43.2659
ENSDARG00000099088	edar	NA	0.0275719	-0.0134017	NA	NA	NA	0.0430111	0.115929	0.0602773	0.028468	0.0250592	0.0624821	0.0621298	0.148286	0	0	0.0601168	0	0	0.0665108	0.0450277	0.0245161	0.0423288	0.0220159	0.0328534	0.054647	0.0271698	0.104374	0.030475	0.0730725	0.0521007	0.0304285	0.0445348	0.0278846	0.0541664
ENSDARG00000095908	SAT1 (3 of 3)	NA	NA	NA	NA	NA	NA	452.232	944.067	909.165	437.905	298.696	611.406	459.727	1288.77	1206.83	1829.96	1334.6	915.889	630.582	317.945	1165.09	1031.78	1084.42	401.562	467.187	638.416	583.076	666.902	440.155	768.488	1415.04	746.237	451.933	757.376	582.137
ENSDARG00000023519	si:dkey-163m14.3	NA	NA	NA	NA	NA	NA	0	0	0	0.13192	0	0	0	0	0	0.380511	0	0	0.203668	0	0	0	0	0	0	0	0	0	0	0	0.0951277	0	0.03298	0.050917	0
ENSDARG00000092527	si:ch211-261e11.2p	NA	-0.0953003	NA	NA	NA	NA	0.0578679	0	0	0	0	0	0	0.108915	0	0	0	0	0	0	0.0583152	0	0	0	0	0	0	0	0	0.0192893	0.0272287	0	0	0.0145788	0
ENSDARG00000101962	BX649328.1	NA	NA	NA	NA	NA	NA	0	0	0.559794	0	0.162158	0.511489	0.152705	0.158406	0.895094	0	0.288373	0	0.0780922	0.326922	0.313838	0.611049	0.263761	0	0	0.717453	0.32262	0.77474	0	0.186598	0.335468	0.218702	0.206588	0.179713	0.453703
ENSDARG00000100304	chdh	NA	NA	NA	NA	NA	NA	0.0246965	0.106194	0.0973096	0	0.0577883	0.0238835	0.0477987	0.0564507	0.127607	0	0.144771	0.0496246	0.0244914	0.102053	0	0	0.121574	0.0755902	0.0317163	0	0.155608	0.0295871	0.0699893	0.0760667	0.0822072	0.0572201	0.0323676	0.0440423	0.0637961
ENSDARG00000042178	CT027762.2	NA	NA	NA	NA	NA	NA	0	0	0	0.0481544	0	0.0830439	0	0	0.0443694	0	0	0.0237722	0	0	0	0	0	0	0	0.0301247	0	0	0	0	0.0110924	0	0.0327996	0.00594305	0.00753118
ENSDARG00000074921	fam117ba	0.0717054	NA	NA	NA	NA	NA	0.0257668	0.0426255	0	0	0.0904391	0	0.038372	0	0.0409763	0.0843534	0.0464879	0	0.0511056	0.0409634	0	0.0586692	0.0780784	0.0809101	0	0	0	0.0475041	0.0561863	0.0227974	0.0429544	0.0544144	0.0322028	0.0230172	0.0259226
ENSDARG00000093512	si:dkey-238j22.1	NA	NA	NA	NA	NA	NA	0.0959843	0.103183	0.126067	0	0	0.0928249	0.0928862	0.329099	0	0.204193	0	0.192869	0	0	0.0929233	0.109275	0.283504	0.0979287	0.369802	0	0	0.114992	0.272018	0.108411	0.133323	0.215127	0.0464278	0.0714481	0.0967525
ENSDARG00000006848	PARP9	-0.431846	-0.538721	0.204108	0.725989	0.518577	NA	47.2411	80.9241	73.0516	48.2424	67.2349	48.7169	32.1242	53.6083	28.945	66.3775	90.0438	50.6119	26.6098	27.1227	23.7291	67.9287	43.8379	74.8899	53.3267	58.7067	45.8871	76.7595	77.3525	67.0723	59.7437	59.9958	49.0796	32.0184	64.6765
ENSDARG00000100791	TRIL	NA	NA	NA	NA	NA	NA	0.214735	0.0923354	0.197424	0.0722512	0.175863	0.0623	0.0207804	0.122709	0.133145	0.296931	0.201404	0.0215742	0.191657	0.0665513	0.124732	0.0488937	0	0.262902	0.0827315	0.246054	0.0811806	0.128629	0.212994	0.168165	0.188547	0.0986318	0.0827987	0.101129	0.167214
ENSDARG00000095401	si:rp71-1i20.1	-0.0540235	-0.0673444	0.0282205	NA	NA	NA	0.167254	0	0	0.247819	0	0.370383	0.319873	0.394417	0	0.457544	0	0	0.113197	0.0864198	0.257453	0.303757	0	0	0	0.215618	0.206169	0	0	0.0557513	0.21299	0.0759392	0.234519	0.114267	0.105447
ENSDARG00000079843	si:dkey-234i14.9	NA	-0.0094343	-0.0134017	NA	NA	NA	1.37504	1.67082	0.792539	0.854984	0.474453	1.09713	1.7498	0.81914	1.53043	0.943467	1.72912	0.891699	0.861901	0.478082	0.463602	0.507351	0.834717	1.19939	0.587691	0.693214	0.540865	2.63443	2.71824	1.27947	1.25554	0.782287	1.04409	0.673821	1.64669
ENSDARG00000014101	pyroxd2	-0.102879	-0.088412	0.320636	NA	NA	NA	2.67649	6.22436	6.49592	2.24596	2.65779	1.85901	2.01804	2.95988	2.75422	1.52282	3.70418	1.38366	1.49564	1.41988	1.5751	3.41405	3.51771	1.80899	3.45106	5.98056	4.3185	7.73479	2.86765	5.13226	2.73528	3.04795	2.1952	1.46857	5.22538
ENSDARG00000104552	olfcg1	NA	NA	NA	NA	NA	NA	0.0183054	0.0192881	0.0235328	0	0.0211174	0.0346634	0.102675	0.0410387	0.0191068	0	0.0418452	0.0182769	0.0365006	0	0	0.0405861	0.052792	0.0551465	0.0229392	0.0228151	0.0482875	0.0230011	0.0509215	0.0203754	0.0254977	0.0428659	0.039614	0.0136944	0.0362563
ENSDARG00000045737	guca1g	NA	NA	NA	NA	NA	NA	0	0	0.170358	3.12769	0.22763	0.752625	0.0627602	0	0	1.10373	0	0.0651577	0.192945	0.334993	0	0.221501	0	0.0661673	0	0	0.163453	0	0	0.056786	0.275933	0.0719171	1.04268	0.148274	0.0408632
ENSDARG00000100582	si:ch211-195b11.3	-0.367517	-0.556799	-0.0989813	NA	NA	NA	338.062	127.007	153.914	177.227	109.782	59.4535	154.721	40.5989	61.8636	52.3429	48.3347	26.4977	40.3807	17.1569	25.1502	109.816	70.8381	85.9106	117.858	57.5941	78.7836	76.0613	51.2961	206.328	50.785	96.1057	125.296	27.2964	65.9338
ENSDARG00000087545	fbxo42	NA	-0.0447391	NA	NA	NA	NA	0.42784	0.394222	0.321102	0	0.143017	0.0591082	0.236589	0.139707	0.442131	0.32506	0.358286	0.18422	0.121225	0.315708	0.0591708	0.278332	0.240703	0.124716	0.156986	0.077816	0.231064	0.146447	0.0866065	0.381055	0.316296	0.200184	0.109679	0.170081	0.135483
ENSDARG00000056976	ifit16	-0.399128	-0.365327	-0.410679	NA	NA	NA	2.41537	5.08346	4.52024	1.74711	1.85123	0.734596	0.526202	5.19234	1.84924	3.85377	5.34819	2.978	2.57246	1.55873	1.62969	3.31935	2.19776	5.46654	1.54063	4.47988	2.77445	5.8521	5.56054	4.00636	4.06088	3.13107	1.21478	2.18472	4.66674
ENSDARG00000101090	pappaa	NA	NA	0.0282205	NA	NA	NA	0	0.0190127	0	0	0	0.0188776	0	0	0	0	0.0614742	0	0	0	0.0330853	0	0	0.0341996	0	0	0.0500147	0	0	0.00633757	0.0153685	0.0085499	0.0047194	0.00827132	0.0125037
ENSDARG00000094561	si:ch211-139a5.9	0.16888	-0.337013	-0.0342128	NA	NA	NA	52.5683	95.9839	80.5227	30.1106	94.1416	25.001	38.681	22.098	41.5075	30.0513	51.3342	22.6041	37.6225	5.1126	12.7017	45.2617	53.8086	69.8482	51.0375	38.5113	45.0361	74.4604	47.2741	76.3583	36.2478	54.989	46.9835	19.5102	51.3205
ENSDARG00000069524	si:dkey-30c15.13	-0.379535	-1.1633	0.52823	NA	NA	NA	109.277	200.617	146.528	106.29	120.194	137.933	153.055	341.784	274.984	238.508	302.081	160.961	158.645	127.878	175.556	212.912	200.04	130.957	138.11	216.12	225.14	210.827	177.3	152.141	289.339	170.505	129.368	155.76	207.347
ENSDARG00000092259	si:dkey-211g8.5	0.0131609	0.0275719	NA	NA	NA	NA	4.11346	8.08803	6.51409	4.70081	2.55982	2.94847	2.11753	13.2074	3.49584	7.98835	10.5697	4.96259	5.93767	4.3535	3.73423	3.51644	3.09405	10.5824	3.22279	7.7517	3.87326	5.87505	8.45081	6.23853	8.81532	5.10392	3.08166	4.747	6.48771
ENSDARG00000080675	si:dkey-71b5.7	-0.000687381	-0.181267	-0.052174	0.99965	0.871735	NA	1.43433	1.61515	1.57818	1.00777	0.633481	0.87467	0.728959	0.829267	0.870741	1.67767	1.48667	0.544032	0.620231	0.934755	0.520475	0.801949	0.76818	0.981614	1.51887	0.965251	0.713295	0.811884	0.99872	1.54255	1.21609	1.01765	0.81122	0.654873	0.872287
ENSDARG00000103213	si:dkey-56m15.8	NA	NA	NA	NA	NA	NA	7.40669	19.4066	32.843	20.6506	9.08688	29.6107	11.4073	26.5189	24.3182	25.3816	23.6561	13.5312	15.8706	12.8231	11.5586	23.6525	12.1641	11.0051	13.5449	8.38425	7.50903	14.2141	12.1388	19.8854	24.9687	15.0916	17.6889	13.4459	10.5615
ENSDARG00000074204	commd6	0.229778	-0.0447391	-0.078638	NA	NA	NA	8.81154	18.7515	20.6778	9.79344	12.3286	9.37274	7.34961	10.5106	10.6153	11.7112	15.8894	7.09049	7.10325	6.59327	5.45381	14.6687	9.8147	16.6061	11.798	11.0722	9.58546	16.105	17.4611	16.0803	12.1816	13.2219	9.7111	6.56021	13.5559
ENSDARG00000056378	ifi30	-0.372229	-0.816003	-0.385494	0.705279	0.191265	0.756181	1016.49	1202.65	1221.68	1042.82	979.305	925.798	759.986	1619.9	1444.21	931.234	1480.81	1048.84	719.508	368.431	813.645	1156.65	1142.03	1491.72	1232.1	1254.85	1060.07	1552.96	784.194	1146.94	1369.04	1255.62	926.977	737.606	1163.02
ENSDARG00000061992	dot1l	-0.0540235	NA	NA	NA	NA	NA	0.00905483	0.0141295	0.0345263	0.0442245	0.0211878	0.0508445	0.0262877	0.0901313	0.067914	0.0577885	0.0636954	0.0583036	0.0260693	0.028063	0.0381738	0	0.0356597	0.0184765	0.0337596	0.0669369	0.0331267	0.0325439	0.0558738	0.0192369	0.0698823	0.0219739	0.0356361	0.0376524	0.0471203
ENSDARG00000078182	zgc:194443	-0.0465755	-0.0802681	0.0489649	NA	NA	NA	22.0128	96.2359	45.9001	26.352	9.26204	14.1662	20.8427	89.1404	27.1052	38.7147	75.0479	45.755	38.4041	20.5965	19.2066	60.3627	37.6015	55.7577	19.415	43.7507	43.2647	57.4547	72.5493	54.7163	57.502	43.2842	17.6557	30.9905	54.2549
ENSDARG00000087212	CU655961.2	0.0131609	NA	-0.0134017	NA	NA	NA	0.159147	0.513245	0.696748	0.535476	0.806853	1.12214	0.30802	0.181887	0	0.394988	0.746335	0.118386	0.105217	0.438429	0.0513571	0.724732	0.417834	0.216494	0.545021	0.540321	0.267402	0.826204	0.977207	0.45638	0.330802	0.47602	0.693122	0.178347	0.652783
ENSDARG00000058759	si:ch73-27e22.1	NA	NA	NA	NA	NA	NA	0.261479	0.270561	0.752998	0.186551	0.607446	0.326478	0.24314	0.377287	0.114745	0.238492	0.942895	0.384827	0.322696	0.107068	0.0879063	0.594176	0.0465321	0.611089	0.12696	0.301766	0.221811	0.0565893	0.745518	0.428346	0.418355	0.344689	0.340904	0.225624	0.331421
ENSDARG00000039934	hlcs	NA	NA	NA	NA	NA	NA	0.485045	0.239876	0.197558	0.104319	0.0731628	0.0922124	0.180191	0.506918	0.613032	0.133168	0.145556	0.21879	0.246492	0.228922	0.060208	0.141264	0.183672	0.0633656	0.0801989	0.31641	0.0782898	0	0.176477	0.307493	0.349668	0.117125	0.112471	0.188603	0.142794
ENSDARG00000058880	cldnj	NA	0.0275719	NA	NA	NA	NA	2.13234	3.71394	2.73217	1.76387	2.20398	2.65941	1.83625	2.97848	3.24484	3.49027	3.78083	1.64476	1.77191	2.45508	1.40849	2.32676	2.88664	2.32106	2.55276	1.88081	2.70416	2.6476	2.98161	2.85948	3.3736	2.52181	2.11588	1.82006	2.55355
ENSDARG00000020541	ism1	0.033282	-0.0673803	0.0490317	NA	NA	NA	0.380238	0.827614	0.932297	0.898711	0.969869	0.708139	0.826595	1.96964	1.41696	1.26248	1.49567	1.0011	0.713163	0.885334	0.715858	0.511995	0.853916	0.89352	0.789589	0.754609	0.875122	0.653802	0.949628	0.713383	1.53619	0.762255	0.850828	0.828864	0.80829
ENSDARG00000099118	TRAPPC9 (1 of 2)	-0.0881957	NA	NA	NA	NA	NA	0.229806	0.279979	0.120732	0.206193	0.16132	0.296323	0.133433	0.490268	0.174154	0.374808	0.413119	0.261669	0.227898	0.205753	0.0889911	0.19186	0.40726	0.187569	0.314802	0.255565	0.135144	0.110126	0.260507	0.210172	0.363087	0.275373	0.199317	0.196078	0.190335
ENSDARG00000031422	igfbp2b	0.0932759	0.0275719	NA	NA	NA	NA	0	0.0951504	0.639392	0.397087	0	0.641992	0.0856556	0.30348	0.365876	0.423669	0.311317	0.0444638	0.35111	0.320041	0.0428449	0	0.0435725	0.0451528	0.341015	0	0	0.106041	0.188132	0.244847	0.351086	0.107435	0.281184	0.189615	0.0735433
ENSDARG00000071501	hs6st1b	-0.0540235	NA	-0.0134017	NA	NA	NA	1.00198	0.93663	1.08714	1.02606	1.22326	0.92687	0.801008	1.04558	1.03545	2.03889	1.2258	0.875376	0.777649	0.855103	0.379576	1.33911	1.5012	1.11117	0.447579	0.443719	0.274493	0.939447	0.864226	1.00858	1.33643	1.09976	0.9943	0.721926	0.630471
ENSDARG00000093469	znf653	-0.0510793	-0.0808945	-0.024902	NA	NA	NA	0.926812	0.971287	1.4636	0.738177	0.669497	0.459154	0.349746	0.867156	1.16821	0.640708	0.812129	0.54466	0.437878	0.553948	0.349886	0.994348	0.902859	0.553099	0.46414	0.345103	0.559089	1.11034	0.93888	1.12057	0.872051	0.728611	0.554144	0.471593	0.738353
ENSDARG00000088378	znf1000	NA	NA	NA	NA	NA	NA	1.68545e-07	0.0984396	0	0	0	0	0	0	0.245609	0	0	0	0.132823	0	0	0.112999	0	0	0.266142	0.547969	0	0	0.230767	0.0328133	0.0614022	0.0947853	0	0.0332057	0.194684
ENSDARG00000100576	CT573787.2	NA	NA	NA	NA	NA	NA	0	0	0.125258	0	0.111578	0.184459	0	0	0.197108	0.101441	0.22362	0.0958158	0.0945766	0	0.0923271	0.108574	0	0.0973004	0.122476	0.24284	0.12018	0	0	0.0417527	0.130542	0.0820876	0.0740092	0.0706799	0.090755
ENSDARG00000032963	her12	0.0131609	0.130028	-0.11546	NA	NA	NA	0	0.0592841	0	0	0	0	0.0533683	0	0	0.11732	0.193968	0	0.0546904	0.113945	0	0.0627845	0.162889	0.0562655	0.283295	0	0	0.0660694	0.156289	0.0197614	0.077822	0.141309	0.0133421	0.0421588	0.0555896
ENSDARG00000076117	STARD5	NA	NA	-0.0134017	NA	NA	NA	0.276469	0.148601	0.181558	0.465115	0.350975	0.145057	0	0.171425	0.142852	0.294074	0.175853	0.150696	0.274174	0	0	0.629502	0.680494	0.705175	0.19263	0.527988	0.472543	0.269544	0.106269	0.202209	0.196051	0.55195	0.240287	0.106217	0.344086
ENSDARG00000032079	acsl3a	0.130587	0.0733609	-0.035434	NA	NA	NA	0	0.0234566	0	0	0	0.021102	0	0	0.0450982	0.0232097	0.0511642	0	0	0.022542	0.0422488	0.0496832	0.0859324	0.0222623	0.0280225	0	0	0	0	0.00781887	0.029868	0.0464751	0.0052755	0.0161977	0
ENSDARG00000042577	batf3	0.0131609	0.0275719	NA	NA	NA	NA	2.85415	4.36986	2.7263	3.88012	3.23809	5.18584	2.51094	3.16314	2.5026	3.95587	4.56302	2.25928	2.23006	1.69766	1.50716	3.93862	2.63975	2.82373	3.66543	3.19336	2.28882	2.38319	3.06387	3.31677	3.54616	3.26688	3.70375	1.92354	2.73231
ENSDARG00000098349	hdac4	NA	NA	0.0282205	NA	NA	NA	0.0606108	0.0520995	0.0327959	0	0	0.0468696	0.0351581	0.0856141	0.0129021	0.01328	0.109957	0	0.0232523	0.038694	0.0586057	0.0946668	0.0818681	0.035883	0.0621792	0	0	0.0149574	0.0675275	0.0485021	0.0554383	0.0686493	0.0205069	0.030138	0.0206212
ENSDARG00000095825	ftr92	-0.470672	-0.312104	0.0780175	NA	NA	NA	2.96479	6.18695	6.16234	1.80354	3.06748	2.45981	1.61774	4.81573	2.23618	1.71046	6.24493	2.38518	1.88021	2.82571	1.06755	5.15437	2.96832	5.88846	3.59516	5.49445	6.07167	5.79544	6.97847	5.10469	3.75183	4.40158	2.23714	2.03966	6.08501
ENSDARG00000098296	gnsb	0.116751	-0.323801	-0.0571573	NA	NA	NA	1.73858	2.51653	2.70958	2.87112	2.35405	2.1196	1.84312	5.95281	4.33979	1.02736	6.21229	2.04773	2.17999	1.80755	3.49902	2.46606	7.92783	1.97561	4.71758	3.04657	3.4035	4.59226	2.55211	2.32156	4.38306	4.27177	2.29697	2.38357	3.39861
ENSDARG00000099043	CR847895.1	-0.0540235	-0.0447391	-0.0134017	NA	NA	NA	0.488552	0.607577	0.499698	0.53343	0.354296	0.615478	0.401983	1.38858	0.54219	0.499489	1.27967	0.474591	0.230227	0.732912	0.57992	0.274874	0.748562	0.642475	0.486633	0.934279	0.493784	0.626471	0.767616	0.531942	0.927482	0.538136	0.476297	0.504412	0.705537
ENSDARG00000028088	galk1	-0.153263	-0.105744	-0.18437	NA	NA	NA	15.4727	20.4576	14.1504	9.33552	12.016	9.83494	6.07376	14.0778	11.6887	14.9228	16.9991	5.76625	12.6482	5.72113	7.24593	15.2843	17.2824	19.0392	18.8793	21.4513	12.7732	19.1399	14.4579	16.6936	14.4221	17.6213	9.31506	7.84538	16.9556
ENSDARG00000022951	pth2	NA	NA	NA	NA	NA	NA	0	0	0	0	0	0	0.044369	0	0	0.0975368	0.16126	0.046064	0	0.0947309	0	0	0	0	0	0	0	0	0	0	0.0646992	0	0.0110922	0.0351987	0
ENSDARG00000002696	gnb3b	0.250193	-0.532484	-0.18245	NA	0.520779	NA	0	0	0.0679989	0	0.228708	0	0	0.099084	0	0.20793	0.0968902	0.0260079	0.107628	0.0861139	0	0.0294708	0.168115	0	0.251047	0	0.104143	0.0620255	0	0.0226663	0.100976	0.112158	0.057177	0.0549374	0.0415421
ENSDARG00000012426	neflb	0.401304	-0.521114	-0.424716	NA	NA	NA	0.487064	2.25374	0.985493	0.915796	0.774589	0.672903	3.82352	2.12061	3.01036	0.868541	1.9405	1.92898	1.68517	0.239607	0.470026	1.92757	2.4335	1.80125	1.41707	0.646232	1.00117	1.25039	1.12576	1.2421	1.985	1.89485	1.5467	1.08095	1.00589
ENSDARG00000105371	#N/A	-0.0540235	NA	NA	NA	NA	NA	0.757197	0.813982	2.14202	0.587935	0.204438	1.46454	1.01459	1.13167	1.74555	0.619548	0.819451	0.819267	0.0577623	1.02293	0.451107	1.32622	2.06446	0.534832	1.79524	0.22247	0.220199	1.39561	1.40308	1.23773	1.07905	1.43019	0.817876	0.587767	0.81034
ENSDARG00000074501	tnip2	-0.155566	-0.268647	0.0422823	0.934508	0.781546	NA	10.4257	18.2779	12.7878	9.37374	9.50953	19.0262	8.42154	13.2941	11.5753	16.9857	13.6373	7.87758	7.2915	8.78259	6.28392	12.5232	24.0073	13.5379	9.18427	9.54387	8.4692	19.0279	19.9824	13.8305	13.8731	14.8132	11.5828	7.5589	14.2558
ENSDARG00000041917	ccl38a.4	0.13402	NA	0.00812288	NA	NA	NA	32.8464	20.146	31.363	28.9289	74.383	20.1699	63.2798	20.6123	50.4988	33.9734	49.4949	11.0339	27.5777	16.1337	29.5554	41.9828	32.9341	63.734	49.0406	23.8599	30.3456	39.1095	18.4173	28.1185	38.6449	46.9229	46.6904	21.0752	27.9331
ENSDARG00000061548	si:ch211-145o7.3	NA	NA	NA	NA	NA	NA	0.0421639	0.135978	0.166135	0.141868	0	0.122328	0.0408029	0.0963774	0.305006	0.179395	0.049433	0.0423616	0.0836275	0.217793	0	0.144006	0.0830249	0.086036	0.0541487	0.107363	0.0531336	0.0505136	0	0.114759	0.157553	0.0918039	0.0762497	0.0859455	0.0527525
ENSDARG00000098306	si:dkey-82i20.1	NA	-0.0447391	NA	NA	NA	NA	2.1849	4.31436	6.45467	1.74028	2.86953	2.49339	1.94311	2.60132	2.6659	2.90084	3.24597	1.90457	1.15474	1.93387	1.2333	4.08461	3.69392	2.02419	2.1646	3.52679	2.15069	6.48728	5.024	4.31798	2.85351	2.99183	2.26158	1.55662	4.29719
ENSDARG00000095609	ftr60p	-0.0540235	-0.0447391	NA	NA	NA	NA	6.66584	18.2479	18.4298	7.5093	11.5092	4.52765	3.54471	6.59804	5.50259	3.09954	8.95499	4.01003	2.31138	3.92666	2.93082	14.1955	10.8418	12.1645	7.709	10.1874	8.07871	25.6109	21.3633	14.4478	6.03879	11.2277	6.77271	3.29472	16.3101
ENSDARG00000062085	tkfc	0.0868011	-0.518626	0.000486659	NA	NA	NA	38.7684	47.6187	56.6356	29.087	41.7183	26.4905	27.5745	46.2177	40.89	47.4765	40.1588	22.7344	21.7705	26.0762	24.7987	55.4731	61.1067	45.8319	50.3816	51.2371	57.4123	43.8702	47.3278	47.6742	43.6857	53.1983	31.2176	23.8449	49.9618
ENSDARG00000105305	si:dkeyp-79b7.12	-0.0540235	NA	NA	NA	NA	NA	0	1.91778	1.85338	0.350878	0.752843	1.35773	1.4298	1.26249	2.39358	0.535765	1.97031	0	1.03026	1.24148	1.09198	1.13697	1.83385	1.50732	0.770307	2.7393	1.31823	0.315659	1.29542	1.25705	1.54054	1.31211	0.972813	0.84093	1.41715
ENSDARG00000013430	bhmt	0.0591653	-0.185659	-0.534996	0.990351	NA	NA	78.801	14.9934	28.8866	62.0534	20.3821	63.8507	51.9795	9.05352	23.0612	25.2757	6.37171	7.75582	13.0264	10.8393	3.19271	19.076	14.1682	20.632	15.3682	2.70725	5.53745	4.28224	10.3047	40.8937	15.9405	17.3111	49.5664	8.70356	5.70791
ENSDARG00000089852	si:dkey-51d8.1	NA	NA	NA	NA	NA	NA	0.26321	0.850373	1.74198	0.315362	0.135345	0.726484	0.215904	1.05651	0.92315	0.712534	0.971234	0.587901	0.50525	0.457132	0.450191	0.749032	0.936058	0.300176	0.549942	1.23524	0.549738	0.318732	0.789883	0.951854	0.915857	0.633802	0.348274	0.500118	0.723398
ENSDARG00000054968	cd40	-0.220872	-0.248849	0.0419033	NA	NA	NA	10.4321	16.3298	21.8745	10.0067	9.04687	16.5933	11.5123	15.4786	13.4757	14.4058	28.0017	9.74552	9.80098	11.8171	7.61885	20.3673	13.8747	16.0585	12.0459	13.2818	13.3768	24.0641	24.8315	16.2121	17.8405	15.5866	11.7898	9.74561	18.8886
ENSDARG00000100250	ftr41	-0.493456	-0.554611	0.0807339	NA	NA	NA	3.61335	11.0896	7.52658	4.69543	4.35902	1.20698	1.60712	9.76975	3.93418	4.69501	11.0307	4.24394	6.05456	2.91484	2.8718	7.33022	4.79412	9.09255	3.35053	9.11439	6.28512	10.2985	10.2424	7.40984	7.35741	6.14185	2.96714	4.02128	8.9851
ENSDARG00000077298	gas1a	-0.0908915	-0.141684	NA	NA	NA	NA	1.05247	1.52304	1.43549	1.81601	0.378881	0.900387	0.509251	0.693958	1.9661	0.904204	0.33221	0.366026	0.682441	1.00365	0.0783776	1.47471	0.797086	0.454297	0.155957	0.360762	0.714158	1.40638	0.745672	1.337	0.974118	0.720513	0.901132	0.532624	0.806743
ENSDARG00000102610	R3HDM2	-0.178826	-0.520226	0.105305	NA	NA	NA	0.0509503	0.0365984	0.0892247	0.0954088	0.0199132	0.0659079	0.0493656	0.10711	0.21078	0.126877	0.0597905	0.0217523	0.0551557	0.0671006	0.131937	0.0966753	0.203633	0.145576	0.0438474	0.0433441	0.122453	0.101846	0.0722518	0.0589245	0.126139	0.122433	0.0576489	0.0689864	0.0849737
ENSDARG00000005176	zgc:101040	-0.61207	-1.29878	-0.151311	0.543055	0.0295311	NA	0.818138	0.837613	0.818704	0.568031	1.04836	0.263736	0.339313	0.445258	0.925986	1.20175	1.8727	0.273992	0.695438	0.482971	0.98063	0.798362	0.306856	1.86816	1.05069	1.19043	0.736422	1.02683	1.10409	0.824818	1.11142	1.00602	0.55486	0.608258	1.01444
ENSDARG00000074670	matk	NA	NA	NA	NA	NA	NA	0	0	0	0.178046	0	0.0767615	0	0.045358	0.0410128	0.0422143	0.0930585	0	0.0393576	0.0819997	0	0.0903649	0.0390739	0	0	0	0	0.0475463	0.0562363	0	0.0554109	0.0323597	0.0637019	0.0303393	0.0259457
ENSDARG00000091883	zgc:77614	NA	NA	NA	NA	NA	NA	0	0	0	0	0	0	0	0.00896043	0	0	0	0	0	0.00490837	0	1.69365e-08	0	0.0024727	0	0.00222303	0.000650497	0	0.0108165	0	0.00224011	0.000618179	0	0.00122709	0.00342251
ENSDARG00000092241	znf1009	0.0858559	0.103469	-0.078638	NA	NA	NA	3.42967	5.05624	6.95269	6.50739	3.98985	5.16874	1.71131	3.81431	3.59035	5.12676	3.53768	1.42341	0.710791	3.28715	3.38393	6.49643	7.80204	2.218	0.720707	1.97701	0.673367	7.82143	4.59018	5.1462	4.01727	4.30929	4.34432	2.20132	3.7655
ENSDARG00000003675	cryl1	0.428468	0.256416	0.0286776	NA	NA	NA	41.2664	51.3435	50.4821	24.3886	39.1756	39.9819	30.3107	53.3182	53.1866	47.019	47.4792	26.3562	28.7522	26.4386	28.6089	57.8922	65.1624	53.0353	54.4192	52.3925	54.1589	61.2833	47.0019	47.6973	50.2507	57.6273	33.4642	27.539	53.7092
ENSDARG00000093621	si:dkey-27b3.4	0.0131609	-0.0447391	0.0282205	NA	NA	NA	17.9741	28.337	41.3183	13.5337	24.9442	8.31362	6.01859	9.14306	10.0537	13.7607	22.9638	8.56624	7.73206	9.08434	5.28364	29.7943	12.9285	16.8867	14.6024	14.2527	13.1341	38.391	36.2916	29.2098	13.9803	18.553	13.2025	7.66657	25.5174
ENSDARG00000093653	si:dkey-58b18.6	NA	NA	NA	NA	NA	NA	0.0508373	0.0461285	0.20031	0.057017	0.134576	0	0.178644	0.0208706	0	0.0572575	0.160615	0.0805223	0.0504152	0	0	0.0880275	0	0	0.052816	0	0.0449234	0.0606942	0	0.0990919	0.0596858	0.0352109	0.0925593	0.0327344	0.0264044
ENSDARG00000020057	bmpr2b	NA	NA	NA	NA	NA	NA	0.0116439	0.0250343	0.0152932	0.0130593	0.013623	0.0337819	0.0450723	0.0266154	0.0360985	0.12144	0.133854	0.0467941	0.0577361	0.0360872	0.0338177	0.0132562	0.045856	0.0356393	0.0149536	0.0148246	0.0146733	0	0.0164993	0.0173238	0.079502	0.0274263	0.0263841	0.0436088	0.0114993
ENSDARG00000094145	pimr143	0.0131609	-0.176673	-0.0134017	NA	NA	NA	0	0	0	0	0	0.124789	0	0	0	0.549013	0.151283	0.259284	0	0	0.124922	0	0	0.131651	0	0	0	0	0	0	0.175074	0.0329127	0.0311972	0.0960515	0
ENSDARG00000104949	slc27a1b	0.128785	-0.653306	-0.0859001	NA	NA	NA	3.49211	3.57972	4.23166	7.98072	2.39732	10.4037	7.98028	12.2092	8.33227	4.73378	5.54627	2.42181	8.04097	4.67445	1.77836	4.69296	5.2033	4.3224	4.19869	2.04279	2.40216	1.17178	5.493	3.76783	7.70538	4.60434	7.1905	4.2289	2.77743
ENSDARG00000099319	CU651657.1	NA	NA	NA	NA	NA	NA	0.151612	0.912699	0.438083	0.20405	0.354763	0.645135	0.205406	0.485172	0.783381	1.70942	0.853201	0.274182	1.35318	0.0939761	0.38162	0.586858	0.328393	0.64967	0.389413	0.270239	0.152845	0.690216	0.644499	0.500798	0.957793	0.488584	0.352338	0.52574	0.43945
ENSDARG00000071449	itfg3	-0.158013	-0.265117	-0.192472	NA	NA	NA	0.0875155	0.188157	0.336314	0.215392	0.149793	0.141058	0.123898	0.292652	0.303142	0.217206	0.225156	0.234469	0.0289296	0.120605	0.185922	0.218639	0.478949	0.195937	0.0822115	0.185703	0.645363	0.230078	0	0.203995	0.259539	0.243934	0.157535	0.142481	0.265286
ENSDARG00000095743	sox11b	0.0131609	-0.0447391	NA	NA	NA	NA	3.58718	1.34295	2.06272	1.0008	1.92097	0.862962	2.05521	1.95809	1.18034	5.08747	2.90836	1.61373	1.64596	2.04651	0.812044	1.72702	0.614983	2.6584	2.65866	1.81775	2.13653	1.43252	1.31501	2.33095	2.78356	1.91477	1.45999	1.52956	1.67545
ENSDARG00000040669	CR944667.1	0.0131609	0.0275719	0.00892465	NA	NA	NA	0	0	0	0.106959	0	0.135803	0	0.336472	0	0	0.388836	0.13159	0	0.132859	0.134153	0.106818	0.0462981	0.344976	0.172676	0.0781325	0	0.270591	0.167516	0	0.181327	0.167692	0.0606905	0.0996505	0.12906
ENSDARG00000060008	hhipl2	0.0131609	0.0275719	-0.0134017	NA	NA	NA	0	0.0269634	0.0329435	0.0281314	0.0586914	0.0121284	0.0242728	0.0429997	0.0518405	0.0266796	0.0147033	0.0252001	0.0124371	0.012956	0.0242825	0.0285555	0.0246949	0.0255905	0.016106	0.0159671	0.015804	0.0300495	0.0355416	0.019969	0.0340558	0.0237367	0.030806	0.0187189	0.0243405
ENSDARG00000068729	eif2ak2	-0.0540235	-0.0447391	NA	NA	NA	NA	0.237228	0.870404	0.590964	0.199276	0.344355	0.0920177	0.184157	1.32387	0.491639	0.25157	1.16416	0.502414	0.483402	0.481223	0.309219	0.508614	0.479389	0.553935	0.610977	0.700037	0.4716	0.597232	0.735359	0.566199	0.80781	0.538229	0.204951	0.444064	0.626057
ENSDARG00000104042	b4galt4	0.116069	-0.426787	-0.156078	NA	NA	NA	4.47413	10.1373	10.0611	3.84102	5.56991	4.49696	3.97533	8.99108	6.89423	9.18133	15.2324	3.56798	7.23509	6.28588	5.0725	6.85195	10.069	6.15675	8.79261	8.21358	9.09149	8.98841	10.0867	8.22418	10.0748	7.96758	4.47081	5.54036	9.09505
ENSDARG00000099684	trim35-24	-0.303583	0.072646	-0.0683391	NA	NA	NA	7.86857	16.0161	16.8374	9.96802	11.0549	8.30941	7.04477	16.3327	8.44353	8.26127	16.6439	10.8941	5.18449	5.81184	5.43514	14.8538	9.93421	13.7261	6.53105	11.0505	9.87784	17.7783	19.2538	13.574	12.4203	11.2613	9.09427	6.83139	14.4901
ENSDARG00000086661	TMEM221	-0.554552	-0.625703	0.295155	0.577798	0.399361	NA	0.461062	0.578245	1.16066	0.258554	0.449524	0.7803	0.260272	0.263472	0.794105	0.408684	0.360367	0.270214	0.228617	0.357235	0.148786	0.787356	0.529595	0.274401	0.197372	0.342422	0.435762	0.644427	0.762208	0.733322	0.456657	0.447181	0.437163	0.251213	0.546205
ENSDARG00000102200	man2a1	0.0720872	-0.01053	NA	NA	NA	NA	0.0581133	0.0624714	0.137388	0.0651774	0.081589	0.123641	0.022495	0.292235	0.168152	0.0370883	0.136264	0.16348	0.0922092	0.0480284	0.045008	0.185248	0.194532	0.0592905	0.0895579	0.0887856	0.117172	0.0556972	0.19763	0.0859909	0.158435	0.132157	0.0732256	0.0871814	0.114821
ENSDARG00000086866	gfpt1	-0.0540235	NA	NA	NA	NA	NA	1.70391	3.37095	3.51675	1.50466	1.80367	4.1588	2.50774	7.01382	4.77939	7.76773	6.7252	3.66836	5.14976	2.43085	3.2206	4.43394	8.46781	3.04439	3.02185	3.82222	3.68094	5.05474	4.74799	2.86387	6.57154	4.742	2.49372	3.61739	4.32647
ENSDARG00000000241	slc40a1	0.180253	-1.3346	-0.224913	0.934676	NA	NA	60.0807	91.9047	124.837	162.753	108.769	47.7908	51.4268	43.7364	42.7391	45.25	56.6519	28.3227	29.1547	15.5717	30.7285	113.414	85.1658	46.4277	114.785	70.244	32.5264	47.2793	43.0876	92.2741	47.0944	89.9481	92.6849	25.9444	48.2843
ENSDARG00000022767	apobb.1	-0.654796	-1.05549	0.132632	0.0886543	0.000459388	0.898845	1502.49	3154.95	3566.15	1415.71	1329.76	1543.71	1694.97	2748.18	2685.39	3017.63	3187.98	1200.83	1874.01	1445.16	1892.29	2380.15	2644.76	1801.44	2096.99	3255.07	2988.7	2291.54	2441	2741.2	2909.8	2230.84	1496.04	1603.07	2744.08
ENSDARG00000101351	si:dkey-16p6.1	-1.21268	-0.848679	0.352117	0.03364	0.223486	0.79422	7.6489	18.5532	20.799	6.57831	7.70193	9.49309	4.27865	9.70513	11.7865	7.60303	10.7253	7.06096	3.09147	8.72207	3.0673	20.2322	15.2401	8.75707	7.83408	15.7866	11.6246	25.1743	25.7355	15.667	9.95499	13.0159	7.013	5.48545	19.5802
ENSDARG00000102378	CABZ01003056.1	#N/A	#N/A	#N/A	#N/A	#N/A	#N/A	2.57966	4.2275	4.13562	1.59218	3.02797	2.94831	1.96932	3.62995	3.47221	2.44003	3.49018	2.08636	1.21361	2.04769	1.83405	3.91549	4.34727	2.75296	2.75886	3.90696	3.32853	7.12726	6.11601	3.64759	3.25809	3.44365	2.38444	1.79543	5.11969
ENSDARG00000056765	ela2l	-0.0710065	0.0353101	-0.394779	0.987591	NA	NA	8499.59	1079.59	1122.7	5321.45	2145.77	2716.12	4633.5	751.656	2301.2	718.859	408.455	689.697	1050.8	308.248	255	1160.44	2048.37	1333.84	2580.5	774.6	1610.81	1210.67	671.653	3567.29	1045.04	1780.79	3704.21	575.936	1066.93
ENSDARG00000097679	ftr88	0.0132152	-0.166464	0.00944174	NA	NA	NA	4.17027	12.5136	10.4518	3.65342	4.67772	2.17981	1.78138	11.309	8.06356	5.0443	7.91623	5.59169	6.17128	3.87307	2.18325	9.73238	9.22804	6.91763	2.91253	6.73745	5.28414	16.1822	16.5188	9.04522	8.08327	7.19764	3.07308	4.45482	11.1806
ENSDARG00000102890	clrn1	NA	NA	NA	NA	NA	NA	0.0725905	0	0	0	0.0424643	0	0.0351237	0.0829629	0.16314	0.0772128	0.0851052	0.0364655	0.0809219	0.0374958	0.0702755	0.0826418	0.0357345	0	0.0466119	0	0.0914762	0.130448	0	0.0241968	0.102105	0.0412471	0.019397	0.0562897	0.0554811
ENSDARG00000097430	si:ch73-160l8.2	-0.299731	0.0723775	-0.035434	NA	NA	NA	4.57294	12.2917	7.55611	3.55709	4.48727	1.7119	2.56955	14.5875	4.80191	7.06084	11.5874	6.00235	7.60705	4.80122	2.57058	7.47333	8.0619	7.52513	3.69416	7.60633	5.2064	10.8687	15.0499	8.14025	9.50941	6.68863	3.08145	5.2453	9.68283
ENSDARG00000099554	sec16b	-0.489421	0.2335	0.0081082	NA	NA	NA	11.1581	10.3839	16.3106	12.0199	10.8494	8.94037	9.32823	19.7264	14.8654	20.1336	23.1535	7.2695	12.3036	11.9517	11.4448	15.1553	11.7947	10.921	11.4728	14.3843	11.4893	18.4652	18.5586	12.6175	19.4697	12.336	10.2845	10.7424	15.7243
ENSDARG00000087225	si:ch73-361p23.3	NA	NA	0.108891	NA	NA	NA	2.9147	8.83018	5.39427	5.05211	2.13704	5.76565	3.97452	9.99356	2.32751	8.45537	6.98974	6.25608	3.02189	2.06961	3.9761	4.07245	2.58151	8.38056	4.76405	1.5181	2.50432	6.82508	8.63568	5.71305	6.94155	4.94964	4.23233	3.83092	4.8708
ENSDARG00000096905	si:ch73-23l24.1	NA	NA	NA	NA	NA	NA	0.13408	0.144135	0	0	0	0	0	0.306476	0.138558	0.285235	0	0.134708	0	0.138515	0.129804	0	0	0.136796	0	0	0	0	0	0.0927383	0.182567	0.034199	0	0.100757	0
ENSDARG00000029671	xpr1b	-0.16285	-0.917729	-0.243414	NA	NA	NA	9.65296	12.3969	15.607	10.8264	9.56198	9.80776	7.82186	13.9595	13.1276	14.5663	13.1581	7.68101	7.64548	7.14013	7.80006	12.2058	12.5957	8.10204	8.21491	10.3071	6.89313	16.0516	14.5536	12.5523	13.7029	10.2796	9.5045	7.56667	11.9514
ENSDARG00000089444	ogmb	0.0159395	NA	-0.0134017	NA	NA	NA	0.0713296	0.134188	0.0468424	0.0400001	0	0.0172454	0.0517705	0.0203805	0.147424	0.0948396	0	0	0.053053	0.0921112	0	0	0.0877844	0.0181936	0.0458023	0	0.0898873	0	0.0758051	0.08412	0.065661	0.0379451	0.027254	0.0362911	0.0414231
ENSDARG00000104875	bspry	-0.0983918	0.107197	0.134488	NA	NA	NA	4.10008	5.34618	5.53042	4.6515	3.62251	4.0937	2.57887	5.15382	4.50753	4.22467	4.70856	3.51052	2.14842	2.88344	1.73615	5.56135	7.08188	4.3315	3.5651	3.91628	3.37629	4.7623	6.52138	4.99223	4.64865	5.13496	3.73665	2.56963	4.64406
ENSDARG00000040902	si:ch73-113g13.1	NA	NA	NA	NA	NA	NA	0.0727939	0.168674	0	0.244927	0.061192	0.276233	0.281777	0.166391	0.0752254	0.165265	0.0853437	0.0525475	0.144379	0.0752017	0	0.233739	0.154482	0	0.18697	0	0.275198	0.174419	0.206297	0.0804893	0.123056	0.143798	0.216032	0.068032	0.163978
ENSDARG00000093032	pimr163	NA	NA	NA	NA	NA	NA	0	0	0	0	0	0	0	0.190464	0	0	0	0.0164833	0	0	0.0888733	0.145018	0	0	0	0.0491081	0	0	0	0	0.047616	0.0362545	0	0.0263391	0.012277
ENSDARG00000024278	adh8b	0.156162	0.088605	0.00561702	0.880254	0.887099	0.995554	820.686	1049.35	1209.83	510.221	629.323	550.209	541.209	693.782	728.925	951.707	1104.37	432.653	521.952	483.591	487.118	1107.83	946.404	1160.18	874.792	1232.98	951.715	1041.68	1116.72	1026.62	869.696	1022.3	557.74	481.328	1085.77
ENSDARG00000038964	traf4b	0.759383	1.65646	0.223341	NA	0.000856065	NA	3.66757	7.7336	9.59699	4.2716	4.35697	4.61091	2.40253	4.03042	8.04663	3.1509	3.86988	2.18252	2.76981	2.94367	2.67662	7.64421	6.72185	3.71309	2.42749	3.66371	2.95082	7.53717	7.31566	6.99939	4.77446	5.12666	3.9105	2.64316	5.36684
ENSDARG00000102264	trim35-22	NA	0.0275719	-0.0134017	NA	NA	NA	0.478089	0.848599	1.43664	0.582641	0.827975	1.05177	0.487701	1.1359	0.593265	0.703118	1.25556	1.05522	0.2632	0.409416	0.313933	1.17455	0.746309	0.780528	0.464645	1.32872	0.430391	2.62958	1.27151	0.921109	0.921961	0.791508	0.737522	0.510442	1.41505
ENSDARG00000051965	btr01	NA	NA	NA	NA	NA	NA	0.197752	0.851687	0.440222	0.141783	0.11154	0.457287	0.357552	0.700606	0.478501	0.802771	0.448233	0.232274	0.339601	0.29333	0.480395	1.1442	0.329384	1.22932	0.590665	0.587723	0.320555	0.706419	0.351429	0.496554	0.607528	0.823392	0.267041	0.3364	0.491532
ENSDARG00000030598	nampta	0.336985	-0.815061	-0.0195006	NA	0.250161	NA	7.00415	12.2235	9.16081	6.37648	5.96597	11.1098	9.98277	31.5845	15.415	16.7395	25.6314	15.7228	15.6648	10.4753	7.63192	15.9813	13.8784	14.6509	8.58103	10.8203	10.3775	14.4651	14.3266	9.46282	22.3426	13.2729	8.35876	12.3737	12.4974
ENSDARG00000100497	hic2	NA	NA	-0.0134017	NA	NA	NA	0.0234497	0.0504165	0.092397	0.0526003	0	0.0453556	0.0453856	0.0536008	0.121165	0.0748286	0.21994	0.070679	0.0697649	0.0969013	0.0227018	0.133483	0.115437	0	0.0602301	0.0298554	0.0886516	0.0561868	0.066456	0.0554211	0.117384	0.0772875	0.0358354	0.0650118	0.0602875
ENSDARG00000102134	CABZ01078611.1	#N/A	#N/A	#N/A	#N/A	#N/A	#N/A	0.119784	0.321919	0.367094	0.0223909	0.0233574	0.0386139	0.0579591	0.433518	0.144417	0.106177	0.538337	0.280808	0.138588	0.103122	0.154619	0.227284	0.0786225	0.0611055	0.0256387	0.127088	0.0251581	0.263093	0.339467	0.269599	0.305612	0.0981627	0.0355803	0.169284	0.188702
ENSDARG00000093783	C5H3orf30	-0.856748	-0.33788	0.151918	NA	NA	NA	3.41782	5.755	6.26037	3.06662	5.06931	2.3061	2.82706	5.18458	2.12027	4.77369	5.31899	2.12274	3.82082	1.34815	2.34625	3.04211	2.88329	2.21903	2.39417	1.9031	3.05407	2.9889	2.46554	5.1444	4.34938	2.63465	3.31727	2.40949	2.6029
ENSDARG00000107045	#N/A	NA	NA	NA	NA	NA	NA	0	0	0.127718	0.0790468	0	0	0	0	0.216218	0.232661	0	0	0.24868	0	0	0.139094	0	0	0	0.180755	0	0	0	0.0425727	0.11222	0.0347735	0.0197617	0.06217	0.0451887
ENSDARG00000079553	cd83	-0.785446	0.177783	-0.109538	NA	NA	NA	17.9363	48.5875	53.1661	31.4459	22.5958	43.9736	21.8393	18.3802	13.5856	32.7751	35.3384	16.3022	12.2717	11.386	15.5065	32.6507	31.4847	43.789	19.5435	19.6181	14.6233	73.3726	49.8001	39.8966	25.0198	31.867	29.9637	13.8666	39.3535
ENSDARG00000101316	PPP4R1	#N/A	#N/A	#N/A	#N/A	#N/A	#N/A	0.316886	0.25752	0.16648	0.671686	0.296596	0.405422	0.306658	0.821354	0.804559	0.539292	0.631923	0.445716	0.178174	0.742435	0.184066	0.136362	1.00238	0.305509	0	0.161379	0.399329	0.075927	0.357703	0.246962	0.699282	0.361063	0.420091	0.387598	0.248584
ENSDARG00000013933	XRCC2	-0.0276231	-0.0447391	-0.0134017	NA	NA	NA	0.175977	0.0472936	0	0	0.102944	0.212731	0.127723	0.402245	0.0909276	0.280774	0.103158	0.221003	0.043629	0.136348	0.0851825	0.100172	0.303202	0.134656	0.338996	0.392085	0.332641	0.210826	0.187018	0.0744235	0.219276	0.219257	0.110849	0.121541	0.280642
ENSDARG00000088631	TRERF1	-0.0540235	NA	-0.120937	NA	NA	NA	1.50187	2.15267	1.78992	1.59085	2.34285	1.89623	1.48031	1.90719	2.04064	2.23354	1.76079	1.35523	1.0343	1.40788	0.605822	2.01063	2.17692	1.47554	1.08939	0.920655	1.29679	1.76596	2.02961	1.81482	1.98554	1.68812	1.82756	1.10081	1.50325
ENSDARG00000078762	tmem169b	NA	NA	NA	NA	NA	NA	0.181126	0.454321	0.0792973	0.135429	0.141274	0.233552	0.116853	0.207007	0.686311	0.192659	0.212352	0.121317	0.299369	0.124744	0.175349	0.343676	0.23777	0.246393	0.155073	0.230603	0.304332	0.216994	0.256653	0.238248	0.324582	0.245728	0.156777	0.180195	0.252146
ENSDARG00000044094	gfpt2	-0.342403	-1.14085	0.186186	0.786754	0.0459158	0.898845	56.9085	76.3732	55.9097	45.4635	48.4563	67.6584	36.8456	73.8928	55.7522	132.474	120.969	44.2656	74.7552	49.7856	43.8782	50.7252	64.3225	88.9582	97.1557	82.2871	88.846	92.0945	85.3748	63.0638	95.772	75.2904	49.6059	53.1711	87.1506
ENSDARG00000107562	#N/A	NA	0.0275719	NA	NA	NA	NA	0.270228	0.785491	1.09886	0.432949	0.475306	1.05231	0.6304	1.38557	0.796157	0.867769	0.931682	0.443689	0.700574	0.429613	0.63657	1.2242	0.479785	0.438401	0.267302	0.500191	0.242073	0.616442	0.624287	0.718193	0.995294	0.602422	0.647741	0.552612	0.495748
ENSDARG00000075909	slc35f3a	0.0288865	0.179141	0.369681	0.990434	0.838543	0.728272	0.446869	0.08091	0.0499424	0.229058	0.325195	0.0737297	0.234478	0.510723	0.12181	0	0	0	0.276288	0.039309	0.0356564	0.232512	0.0375374	0.911845	0	0	0.0474927	0	0	0.192574	0.158133	0.295474	0.215615	0.0878133	0.0118732
ENSDARG00000093310	pimr155	NA	NA	NA	NA	NA	NA	0	0.0757261	0.0574988	0	0	0	0	0	0.0653695	0.046566	0	0.0621674	0	0	0	0	0	0	0	0.0958053	0.220672	0	0	0.0444083	0.0279839	0	0	0.0155418	0.0791193
ENSDARG00000003635	atp6v1e1a	-0.123693	-0.87172	-0.0635055	0.9587	0.122696	0.964725	89.4666	62.4853	73.02	102.572	66.145	77.3277	47.7496	50.0718	42.9589	148.378	116.418	24.5871	69.796	52.5054	51.8981	62.7178	52.6015	94.7826	69.3095	83.8993	74.4787	55.5623	54.9607	74.9906	89.4567	69.8529	73.4486	49.6967	67.2252
ENSDARG00000103339	si:ch211-193l2.5	NA	NA	NA	NA	NA	NA	0.0413429	0.0936874	0.0543001	0	0.04837	0.14402	0.050289	0	0	0	0.24641	0	0.0917948	0.0451004	0	0.160122	0.0452253	0.19511	0	0	0.0576197	0.0517609	0.175748	0.0631101	0.0616025	0.100114	0.0606698	0.0342238	0.0712821
ENSDARG00000079499	stk32a	-0.0540235	NA	-0.0390684	NA	NA	NA	1.49033	1.22723	1.0461	1.95007	1.25929	1.46349	0.976305	1.32477	1.54011	1.07311	1.27618	0.853559	0.473917	0.767966	0.801555	0.936986	0.73365	1.27309	1.29563	0.540825	1.1477	0.694344	0.865259	1.25455	1.30354	1.05984	1.41229	0.724249	0.812032
ENSDARG00000088083	zgc:66101	0.0369261	0.140571	-0.0598209	NA	NA	NA	4.22129	4.54859	3.74104	2.51444	2.6976	1.2718	3.85457	8.60025	8.64403	4.13574	4.81562	2.79808	3.23049	5.36986	3.15962	2.52068	5.04861	1.50986	2.9781	3.51283	6.13842	0.762676	2.45614	4.17031	6.54891	3.01431	2.5846	3.63951	3.21752
ENSDARG00000075400	FBXO33	-0.0540235	NA	NA	NA	NA	NA	0.197111	0.242163	0.258887	0.126326	0.0988344	0.326781	0.163499	0.418369	0.523786	0.209662	0.330133	0.113163	0.223399	0.378171	0.109043	0.192346	0.443578	0.0574582	0.0723251	0.107552	0.177423	0.168675	0.159602	0.23272	0.370487	0.191427	0.17886	0.205944	0.153313
ENSDARG00000092427	si:dkey-24c2.7	NA	NA	NA	NA	NA	NA	12.0997	11.5206	4.99458	17.4478	10.5161	9.36114	10.0364	25.2866	21.7925	3.30947	15.4016	9.03051	11.3136	2.85713	13.3872	5.51004	20.0815	8.81772	16.8709	11.0035	9.1486	13.2533	5.38848	9.53829	16.4475	12.82	11.8404	9.14711	9.69847
ENSDARG00000041644	TMEM27	-0.512142	-1.07908	-0.423051	0.660743	NA	NA	49.6535	71.0593	86.6914	53.808	65.2306	18.9896	19.9239	25.4601	35.9916	11.212	40.3094	11.0552	21.4746	2.21537	28.1079	69.6934	36.3615	43.2427	41.7286	16.834	18.51	31.435	15.8073	69.1347	28.2433	47.7565	39.488	15.7133	20.6466
ENSDARG00000075480	si:dkey-63d15.12	NA	0.0275719	NA	NA	NA	NA	3.39158	3.45404	1.64114	2.80284	3.55036	1.2084	2.93662	0.816043	1.47573	0.949355	1.25567	0.896708	0.601313	0.313202	0.691247	2.23543	1.75747	0.910601	0.458485	0.275708	2.02451	1.49697	0.505878	2.82892	1.1242	1.3405	2.62455	0.625617	1.07577
ENSDARG00000087574	nox1	-0.384541	0.13604	0.0825133	NA	NA	NA	3.17017	18.2472	29.0046	4.05606	6.85985	4.3606	2.1594	7.56289	8.4764	5.86013	9.25569	4.65386	5.47883	3.25913	3.94807	16.6966	8.6666	5.51102	3.2412	5.38807	2.87015	39.8785	16.7254	16.8073	7.78878	8.52886	4.35898	4.33497	16.2155
ENSDARG00000096276	ighv6-1	NA	NA	NA	NA	NA	NA	6.57577	3.85577	1.17773	0.335232	1.39881	0.86718	2.02476	1.36643	0.926648	4.13311	0	0.600601	2.66775	0.308785	0	0.340286	1.17712	0.914861	2.30315	0.380548	1.12999	0.716179	0	3.86976	1.60655	1.18385	1.1565	0.894284	0.556679
ENSDARG00000096556	PGBD4 (4 of 4)	NA	NA	NA	NA	NA	NA	0.175146	0.0627602	0.115019	0.098218	0.170763	0.0564602	0	0.033362	0.060332	0.0310497	0.136894	0.0293279	0.0578971	0.0301565	0.02826	0.0332329	0.0287399	0.0297823	0.0374883	0.037165	0	0	0	0.117642	0.0654094	0.0323109	0.0813603	0.0364104	0.00929125
ENSDARG00000040314	psph	0.121301	0.445631	-0.0428512	0.949043	0.431056	0.967929	7.77125	10.9	13.7245	6.61648	6.1292	7.1284	5.4368	9.64852	11.5289	8.74041	8.98449	6.10704	4.97828	5.35153	5.21889	9.61316	13.037	6.51781	9.74518	11.1844	11.4988	12.7283	11.6142	10.7986	9.72558	9.72829	6.32772	5.41394	11.7564
ENSDARG00000014572	chpt1	0.0993869	-0.981732	-0.0763962	0.965497	0.0315092	0.952937	205.651	313.431	288.423	188.842	213.798	152.538	150.356	202.378	165.086	251.591	240.619	87.9103	134.596	115.664	140.458	248.33	234.157	231.673	227.312	298.33	256.039	194.754	237.57	269.168	214.919	235.368	176.383	119.657	246.673
ENSDARG00000034852	nt5c2l1	-0.0540235	-0.0808945	-0.0390684	NA	NA	NA	10.3473	6.8665	5.50425	2.68095	4.3816	7.04226	6.68494	2.66373	6.96342	3.79124	3.2131	2.96079	1.9557	2.32716	2.01739	8.47277	8.86884	4.56761	5.75021	2.08515	2.48137	4.41469	1.92615	7.57268	4.15787	6.91486	5.19744	2.31526	2.72684
ENSDARG00000054199	mthfd2l	NA	NA	-0.0134017	NA	NA	NA	0.0617976	0.0455576	0.0556614	0.0316875	0	0.0543263	0.0273412	0.129161	0.0638618	0.0751299	0.0724517	0.0709636	0.0612845	0.0437812	0.013676	0.140709	0.0608429	0	0.158726	0.0786788	0	0.0336499	0	0.0543389	0.0851511	0.0900695	0.0283387	0.0474263	0.0280822
ENSDARG00000086870	slc12a2	-0.0540235	-0.0247694	-0.14833	NA	NA	NA	0.0476113	0.102364	0	0	0	0.0460441	0	0	0.0492016	0.151929	0.0558195	0.0478346	0	0.0491861	0.0460929	0.0542038	0.187503	0	0.0611444	0	0	0.114079	0.0674647	0.0499918	0.0642375	0.0757128	0.011511	0.0357784	0.0453859
ENSDARG00000070467	lactbl1b	NA	0.0678233	NA	NA	NA	NA	0.0560733	0.124021	0.0649398	0.0463592	0.0880025	0.039974	0.0318986	0.212584	0.149504	0.109917	0.115936	0.0662342	0.122974	0.0427019	0.0957339	0.16887	0.227173	0.0672604	0.261445	0.114761	0.0781329	0.14856	0.0467076	0.081678	0.146985	0.181187	0.0515586	0.081911	0.0970404
ENSDARG00000053257	zgc:153733	NA	-0.36335	-0.111006	NA	NA	NA	2.78282	2.71955	3.98724	2.31717	4.09443	4.48536	1.99934	5.108	5.53368	4.88851	5.6848	3.55838	2.7179	3.26689	2.28588	4.56021	5.27208	4.12973	3.03232	2.52304	3.71935	5.2029	5.43687	3.1632	5.30375	4.24859	3.22408	2.95726	4.22054
ENSDARG00000095590	spp2	-0.0175019	0.291713	0.191628	0.991455	0.652668	0.85419	17.8027	21.1116	75.1192	11.2812	5.87659	22.0294	12.0746	0.898295	7.48068	27.1745	4.12669	4.3717	8.40042	4.45024	4.90627	12.785	2.92924	11.0132	9.04824	2.05092	2.44663	1.37923	4.01898	38.0112	9.92004	8.94392	12.8154	5.53216	2.47394
ENSDARG00000001771	otol1a	-0.0276231	0.361047	0.00995284	NA	NA	NA	0.0337922	0.0905253	0.0737348	0	0.0395359	0.0814382	0.0327015	0.0386208	0.034921	0.209002	0.0987281	0.0564034	0.0670233	0.03491	0.0543497	0.0639136	0.0276363	0.085916	0.0360487	0.0430232	0	0.0404841	0.07955	0.0660174	0.095318	0.0533786	0.0384189	0.0531716	0.0407643
ENSDARG00000031216	ssu72	-0.0540235	NA	-0.0260492	NA	NA	NA	13.2426	10.8793	8.21128	12.2389	8.37845	12.7315	8.95398	12.9913	16.3867	15.4159	14.4584	8.9079	8.72651	8.33757	7.08227	9.114	11.5801	11.7322	10.1457	7.22172	9.10028	9.21242	5.87907	10.7777	14.8131	10.643	10.5757	8.26356	7.85337
ENSDARG00000104214	si:ch211-67o16.3	NA	NA	NA	NA	NA	NA	4.05754	9.23248	10.7189	3.51504	4.14489	5.73474	2.41707	3.75558	6.07555	7.65135	8.73965	3.83006	2.86613	5.07759	2.85623	3.86504	2.99843	4.93893	9.63645	9.94922	6.43984	10.225	4.35207	8.00297	6.55553	5.35971	3.95294	3.6575	7.74153
ENSDARG00000107353	#N/A	NA	NA	NA	NA	NA	NA	0.0254911	0	0.0334802	0.0142949	0.0298238	0	0	0.0145667	0.0131713	0.0271143	0.0597716	0	0.0252794	0.0263342	0.0123391	0	0	0	0	0	0.0160615	0	0	0.0196571	0.028656	0	0.0110297	0.0159882	0.00401537
ENSDARG00000104952	PSMD4 (3 of 3)	NA	NA	NA	NA	NA	NA	6.03399	1.06105	0.588016	0	0	1.6259	2.15	2.87758	6.30709	1.39774	2.95165	0	2.34347	3.42444	1.78506	1.65248	3.97955	3.25248	0	1.63255	0.986865	0	0.654463	2.56102	3.38352	2.22113	0.943975	1.88824	0.818469
ENSDARG00000039007	eno3	-0.0907392	-0.615647	-0.120606	0.976507	0.337945	NA	495.523	388.018	335.552	312.079	239.391	567.762	295.221	593.565	862.624	509.176	470.616	351.575	309.547	462.436	236.601	393.322	640.064	449.882	343.639	306.556	399.867	388.158	355.375	406.364	608.995	456.727	353.613	340.04	362.489
ENSDARG00000037517	slc35c2	0.116069	0.0754711	-0.260243	NA	NA	NA	9.64047	12.2701	12.3698	14.5154	13.7799	10.4872	9.21246	11.3245	9.12156	22.4766	17.9983	6.33405	11.6616	7.54876	8.48262	10.484	9.53285	10.6887	12.4555	13.7511	8.9233	8.07311	9.30378	11.4268	15.2302	10.7903	11.9987	8.50676	10.0128
ENSDARG00000052263	rab1aa	-0.10195	0.197995	-0.0723291	NA	NA	NA	24.1959	33.1423	22.382	16.9242	14.6108	34.2815	17.8759	42.5949	38.4472	50.0895	39.9583	23.9173	28.9617	21.1662	21.5982	38.8757	47.388	25.4824	22.8874	30.3914	26.3926	29.7666	20.2763	26.5734	42.7725	33.6584	20.9231	23.9109	26.7067
ENSDARG00000101523	ARX (2 of 2)	NA	NA	NA	NA	NA	NA	0	0.0579499	0.0696592	0.0296282	0.0634927	0.0513158	0.103106	0.0906734	0.163862	0.028288	0.188705	0.0531676	0.0524959	0.0545562	0.10339	0	0.0260828	0.027018	0.0678085	0.137772	0.0334583	0.0319265	0	0.0425364	0.117882	0.0302273	0.0618857	0.0659024	0.0507892
ENSDARG00000079532	zgc:194242	0.0943366	0.363349	0.0315337	NA	NA	NA	17.3315	30.1654	32.8613	11.3836	16.4089	12.0896	13.9126	20.4366	16.1404	12.0159	18.5464	11.1281	8.64351	7.4722	10.3005	23.0527	17.9403	19.3976	11.3832	21.4995	18.4337	23.5375	20.1507	26.7861	16.7848	17.9435	13.4487	9.38608	20.9053
ENSDARG00000086539	SH2D3A	-0.141991	0.0637276	0.0628852	NA	NA	NA	0.864376	0.663714	0.648731	0.969448	0.866824	1.02699	0.740879	0.762084	1.60785	1.65495	1.30294	0.64512	0.759233	1.09707	0.478178	0.843483	1.1428	0.957476	0.856339	0.628855	0.902529	0.858026	0.734888	0.725607	1.33196	0.950025	0.901035	0.7449	0.781074
ENSDARG00000079440	coro2ba	NA	NA	0.108891	NA	NA	NA	0.106629	0.184406	0.170301	0.220706	0.150356	0.129885	0.125587	0.097193	0.548131	0.0766472	0.0843444	0.0704658	0.117412	0.179954	0.083252	0.279081	0.100211	0.249545	0.166648	0.0545736	0.108838	0.193226	0.223523	0.153779	0.201579	0.198871	0.156634	0.112771	0.14504
ENSDARG00000058244	il17ra1a	-0.0102537	0.0687717	-0.164641	NA	NA	NA	6.49164	14.6542	27.8874	8.92913	6.17392	9.488	3.50207	11.6727	7.87001	13.3936	20.3564	10.0051	5.95476	9.17155	4.69506	13.6898	3.61644	4.61742	11.6337	17.9048	10.2821	33.9971	9.45723	16.3444	13.3232	8.38934	7.02328	7.45662	17.9103
ENSDARG00000060618	ipo13	-0.0540235	0.0275719	-0.0403908	NA	NA	NA	0.542849	1.2569	0.950643	0.640059	0.455982	1.02304	0.538797	1.63854	1.79802	0.873527	0.75067	0.83907	0.814414	0.74774	0.43121	1.31526	2.23378	0.568047	0.750777	0.637974	0.684081	1.25067	1.06506	0.916797	1.26519	1.21697	0.66447	0.708109	0.909446
ENSDARG00000102347	BX640584.4	NA	NA	NA	NA	NA	NA	0	0.0492526	0	0	0	0	0	0.108483	0	0	0.0617881	0	0	0	0.0953098	0.0641252	0.0583673	0	0	0.0700035	0	0	0	0.0164175	0.0425678	0.0306231	0	0.0238275	0.0175009
ENSDARG00000074839	impg1b	-0.206541	-0.380583	0.0818976	NA	NA	NA	0.0122754	0.0395879	0	0	0	0.0118713	0	0.065914	0.021561	0.013057	0	0	0.0243469	0.0319387	0	0	0.0241714	0.0194649	0.0472937	0	0.0309381	0.0441188	0	0.0172878	0.025133	0.0227325	0.00296782	0.0140714	0.0187642
ENSDARG00000063076	atrip	-0.324119	-0.4507	-0.0815797	NA	NA	NA	6.07134	6.89557	6.73731	6.37138	7.59041	4.62955	6.97446	14.9673	10.058	9.80558	11.1969	4.08418	6.51855	7.34093	7.83473	4.77878	12.7362	7.30448	9.23135	18.419	13.6722	20.0967	6.55088	6.56807	11.5069	8.5127	6.39145	6.4446	14.6847
ENSDARG00000076196	si:ch211-226h7.6	NA	NA	NA	NA	NA	NA	0	0	0	0.0315007	0	0.0123992	0.0410997	0	0	0.0283641	0	0	0	0	0.0158905	0	0	0	0.0406604	0	0	0	0	0	0.00709102	0.0101651	0.0212499	0.00397262	0
[truncated: 24,841 more rows]

## Sheet: Table S3B. DESeq2 fed controls
Table S3B. DESeq2 fed controls
[truncated: 34,328 more rows]

[truncated: 2 more sheets: Table S3C. HOMER Motif analysis, Table S3D. GO fed controls]
