# Supplementary material for: Starvation causes changes in the intestinal transcriptome and microbiome that are reversed upon refeeding
Source: BMC Genomics. 2022 Mar 22;23:225. doi: 10.1186/s12864-022-08447-2 (PMC8941736; doi:10.1186/s12864-022-08447-2)
Supplement: Supplementary file 4 — Additional file 4. [file 12864_2022_8447_MOESM4_ESM.xlsx]

## Sheet: Sheet1
Table S4: Primers used for construction of 16S rRNA gene sequencing libraries
PCR Round	Primer Sequence
R1 Forward	5'-TCGTCGGCAGCGTCAGATGTGTATAAGAGACAG GTGCCAGCMGCCGCGGTAA
	5'-TCGTCGGCAGCGTCAGATGTGTATAAGAGACAG AGTGCCAGCMGCCGCGGTAA
	5'-TCGTCGGCAGCGTCAGATGTGTATAAGAGACAG TCGTGCCAGCMGCCGCGGTAA
	5'-TCGTCGGCAGCGTCAGATGTGTATAAGAGACAG CACGTGCCAGCMGCCGCGGTAA
	5'-TCGTCGGCAGCGTCAGATGTGTATAAGAGACAG ACAAGTGCCAGCMGCCGCGGTAA
	5'-TCGTCGGCAGCGTCAGATGTGTATAAGAGACAG TGCAAGTGCCAGCMGCCGCGGTAA
R1 Reverse	5'-GTCTCGTGGGCTCGGAGATGTGTATAAGAGACAG GGACTACHVGGGTWTCTAAT
	5'-GTCTCGTGGGCTCGGAGATGTGTATAAGAGACAG AGGACTACHVGGGTWTCTAAT
	5'-GTCTCGTGGGCTCGGAGATGTGTATAAGAGACAG TAGGACTACHVGGGTWTCTAAT
	5'-GTCTCGTGGGCTCGGAGATGTGTATAAGAGACAG CCCGGACTACHVGGGTWTCTAAT
	5'-GTCTCGTGGGCTCGGAGATGTGTATAAGAGACAG ATTTGGACTACHVGGGTWTCTAAT
	5'-GTCTCGTGGGCTCGGAGATGTGTATAAGAGACAG GCACAGGACTACHVGGGTWTCTAAT
Index Forward	AATGATACGGCGACCACCGAGATCTACAC[i5]TCGTCGGCAGCGTC
Index Reverse	CAAGCAGAAGACGGCATACGAGAT[i7]GTCTCGTGGGCTCGG
